# Supplementary material for: Influence of the Ovine Genital Tract Microbiota on the Species Artificial Insemination Outcome. A Pilot Study in Commercial Sheep Farms
Source: High Throughput. 2020 Jul 6;9(3):16. doi: 10.3390/ht9030016 (PMC7576495; doi:10.3390/ht9030016)
Supplement: Supplementary file 1 [file high-throughput-09-00016-s001.zip]

Archive with 12 entries (12 files):
- Figure S1.pdf
- Figure S2.pdf
- Figure S3.pdf
- Figure S4.pdf
- Figure S5.pdf
- Figure S6.pdf
- Figure S7.pdf
- Table S1.xlsx
- Table S2.xlsx
- Table S3.xlsx
- Table S4.xlsx
- Table S5.xlsx
