# Supplementary material for: Influence of the Ovine Genital Tract Microbiota on the Species Artificial Insemination Outcome. A Pilot Study in Commercial Sheep Farms
Source: High Throughput. 2020 Jul 6;9(3):16. doi: 10.3390/ht9030016 (PMC7576495; doi:10.3390/ht9030016)
Supplement: Supplementary file 1 [file high-throughput-09-00016-s001.zip › Table S1.xlsx]

## Sheet:  Ewes
Herd	Ewe ID	Birth date	Ewe age in months at AI	PRID AB treatment	AI date	AI order	AI Ram ID	Rectal temperature	Ecography date	Pregnancy status
1	ewe 31-R1	2014-05-14	33.8487	NO	2017-03-08	10	5	39.0	2017-04-18	YES
1	ewe 32-R1	2014-11-20	27.5987	NO	2017-03-08	6	3	39.3	2017-04-18	NO
1	ewe 33-R1	2014-11-16	27.7303	NO	2017-03-08	2	1	39.8	2017-04-18	NO
1	ewe 34-R1	2014-12-10	26.9408	NO	2017-03-08	4	2	40.1	2017-04-18	YES
1	ewe 35-R1	2014-11-19	27.6316	NO	2017-03-08	8	4	39.8	2017-04-18	YES
1	ewe 36-R1	2014-03-01	36.2829	YES	2017-03-08	3	2	39.4	2017-04-18	YES
1	ewe 37-R1	2014-02-22	36.5132	YES	2017-03-08	9	5	40.1	2017-04-18	YES
1	ewe 38-R1	2014-11-13	27.8289	YES	2017-03-08	5	3	39.6	2017-04-18	YES
1	ewe 39-R1	2015-03-18	23.7171	YES	2017-03-08	7	4	40.1	2017-04-18	YES
1	ewe 40-R1	2015-03-21	23.6184	YES	2017-03-08	1	1	39.6	2017-04-18	NO
2	ewe 21-R2	2014-01-01	38.2237	NO	2017-03-08	11	1	39.0	2017-04-19	NO
2	ewe 22-R2	2013-02-15	48.75	NO	2017-03-08	13	2	39.0	2017-04-19	NO
2	ewe 23-R2	2015-01-29	25.2961	NO	2017-03-08	20	5	38.4	2017-04-19	NO
2	ewe 24-R2	2014-02-01	37.2039	NO	2017-03-08	15	3	39.5	2017-04-19	NO
2	ewe 25-R2	2011-01-01	74.2763	NO	2017-03-08	17	4	39.2	2017-04-19	NO
2	ewe 26-R2	2015-04-03	23.1908	YES	2017-03-08	12	1	39.1	2017-04-19	NO
2	ewe 27-R2	2015-04-03	23.1908	YES	2017-03-08	19	5	39.7	2017-04-19	NO
2	ewe 28-R2	2014-02-01	37.2039	YES	2017-03-08	18	4	39.3	2017-04-19	NO
2	ewe 29-R2	2014-11-15	27.7632	YES	2017-03-08	14	2	39.5	2017-04-19	YES
2	ewe 30-R2	2008-02-06	109.145	YES	2017-03-08	16	3	39.3	2017-04-19	YES
3	ewe 11-R3	2014-03-13	35.8882	NO	2017-03-08	26	3	39.2	2017-04-19	NO
3	ewe 12-R3	2014-08-15	30.7895	NO	2017-03-08	22	1	39.4	2017-04-19	YES
3	ewe 13-R3	2013-02-14	48.7829	NO	2017-03-08	30	5	39.2	2017-04-19	NO
3	ewe 14-R3	2013-02-25	48.4211	NO	2017-03-08	24	2	39.4	2017-04-19	NO
3	ewe 15-R3	2014-03-04	36.1842	NO	2017-03-08	28	4	39.1	2017-04-19	NO
3	ewe 16-R3	2014-02-27	36.3487	YES	2017-03-08	29	5	39.1	2017-04-19	NO
3	ewe 17-R3	2009-02-15	96.8092	YES	2017-03-08	27	4	39.0	2017-04-19	NO
3	ewe 18-R3	2011-12-04	63.1908	YES	2017-03-08	21	1	38.7	2017-04-19	NO
3	ewe 19-R3	2014-12-02	27.2039	YES	2017-03-08	25	3	39.1	2017-04-19	YES
3	ewe 20-R3	2013-11-30	39.2763	YES	2017-03-08	23	2	39.0	2017-04-19	NO
4	ewe 41-R4	2015-02-28	24.3092	NO	2017-03-08	38	4	39.1	2017-04-19	NO
4	ewe 42-R4	2014-12-13	26.8421	NO	2017-03-08	32	1	38.8	2017-04-19	YES
4	ewe 43-R4	2014-11-22	27.5329	NO	2017-03-08	36	3	39.3	2017-04-19	YES
4	ewe 44-R4	2013-02-13	48.8158	NO	2017-03-08	34	2	38.8	2017-04-19	YES
4	ewe 45-R4	2015-04-27	22.4013	NO	2017-03-08	40	5	38.7	2017-04-19	YES
4	ewe 46-R4	2012-04-15	58.8158	YES	2017-03-08	37	4	39.1	2017-04-19	NO
4	ewe 47-R4	2014-05-04	34.1776	YES	2017-03-08	39	5	38.7	2017-04-19	YES
4	ewe 48-R4	2015-02-21	24.5395	YES	2017-03-08	33	2	38.1	2017-04-19	NO
4	ewe 49-R4	2013-08-15	42.7961	YES	2017-03-08	35	3	38.9	2017-04-19	NO
4	ewe 50-R4	2015-02-09	24.9342	YES	2017-03-08	31	1	38.5	2017-04-19	YES
5	ewe 1-R5	2015-08-23	18.5197	NO	2017-03-08	48	4	39.5	2017-04-19	YES
5	ewe 2-R5	2013-09-05	42.1053	NO	2017-03-08	44	2	38.9	2017-04-19	NO
5	ewe 3-R5	2015-02-08	24.9671	NO	2017-03-08	46	3	39.2	2017-04-19	NO
5	ewe 4-R5	2012-03-05	60.1645	NO	2017-03-08	50	5	38.9	2017-04-19	YES
5	ewe 5-R5	2015-08-23	18.5197	NO	2017-03-08	42	1	39.3	2017-04-19	NO
5	ewe 6-R5	2012-03-22	59.6053	YES	2017-03-08	47	4	39.8	2017-04-19	NO
5	ewe 7-R5	2014-01-21	37.5658	YES	2017-03-08	43	2	39.4	2017-04-19	NO
5	ewe 8-R5	2011-01-16	73.7829	YES	2017-03-08	49	5	39.4	2017-04-19	NO
5	ewe 9-R5	2014-08-14	30.8224	YES	2017-03-08	45	3	39.3	2017-04-19	NO
5	ewe 10-R5	2014-04-04	35.1645	YES	2017-03-08	41	1	38.7	2017-04-19	YES

## Sheet:  Rams_AI
Ram	Ram age in years at AI	Collect	Volume	Concentration	Massal motility	Doses	Dilution
ram 1	9	1	1.4	3837	5	13	2.1
		2	1.2	3860	5	11	1.7
ram 2	5	1	2.2	5737	5	30	5.6
		2
ram 3	7	1	1.2	3142	5	9	1.2
		2	1.0	2865	5	7	0.8/1
ram 4	6	1	2.4	3382	5	20	2.7
		2
ram 5	4	1	2.6	3381	5	22	2.9
		2

## Sheet: Rams_Herd2
Ram ID	Birth date	Samples collection date	Ram age in months at collection	pH	Observations
H2-ram1	2014-02-01	2017-11-15	46.1	No_measure
H2-ram2	2009-12-01	2017-11-15	96.8667	8
H2-ram3	2015-04-04	2017-11-15	31.8667	8
H2-ram4	2015-01-30	2017-11-15	34	8.5	Grey colour
H2-ram5	2015-04-05	2017-11-15	31.8333	7.5
H2-ram6	2015-02-15	2017-11-15	33.4667	8.5
H2-ram7	2015-04-01	2017-11-15	31.9667	10
H2-ram8	2015-01-29	2017-11-15	34.0333	7.5
H2-ram9	2015-04-04	2017-11-15	31.8667	8
H2-ram10	2015-04-02	2017-11-15	31.9333	9
H2-ram11	2015-04-05	2017-11-15	31.8333	8.5
H2-ram12	2015-01-09	2017-11-15	34.7	8
H2-ram13	2015-04-04	2017-11-15	31.8667	8
H2-ram14	2013-08-16	2017-11-15	51.7333	no_measure
H2-ram15	2015-01-31	2017-11-15	33.9667	8.5	Dirty
H2-ram16	2013-08-16	2017-11-15	51.7333	8
H2-ram17	2016-04-01	2017-11-15	19.7667	7.5
H2-ram18	2016-02-01	2017-11-15	21.7667	7.5
H2-ram19	2015-01-29	2017-11-15	34.0333	8
H2-ram20	2016-11-15	2017-11-15	12.1667	9	Mating
H2-ram21	2016-01-14	2017-11-15	22.3667	9	Mating
H2-ram22	2016-12-02	2017-11-15	11.6	9	Mating
H2-ram23	2016-11-14	2017-11-15	12.2	9	No mating
H2-ram24	2016-11-15	2017-11-15	12.1667	8	No mating
H2-ram25	2016-11-16	2017-11-15	12.1333	9	No mating
