# Supplementary material for: Influence of the Ovine Genital Tract Microbiota on the Species Artificial Insemination Outcome. A Pilot Study in Commercial Sheep Farms
Source: High Throughput. 2020 Jul 6;9(3):16. doi: 10.3390/ht9030016 (PMC7576495; doi:10.3390/ht9030016)
Supplement: Supplementary file 1 [file high-throughput-09-00016-s001.zip › Table S2.xlsx]

## Sheet: sheet1
ID sample	Secuences without chimeras	Host sequences	Host sequences percentage	Barteria sequences	Bacteria sequences percentage
AI ram 1	29670	15190	51.19	14480	48.80
AI ram 2	19616	17485	89.13	2131	10.86
AI ram 3	19938	9353	46.91	10585	53.08
AI ram 4	56440	9080	16.08	47360	83.91
AI ram 5	34124	2764	8.09	31360	91.90
diluent 6	1998	1473	73.72	525	26.27
ewe 1-R5	21649	780	3.60	20869	96.39
ewe 2-R5	31894	7993	25.06	23901	74.93
ewe 3-R5	39637	3479	8.77	36158	91.22
ewe 4-R5	37505	9870	26.31	27635	73.68
ewe 5-R5	23862	276	1.15	23586	98.84
ewe 6-R5	129416	3245	2.50	126171	97.49
ewe 7-R5	17082	3834	22.44	13248	77.55
ewe 8-R5	28923	4765	16.47	24158	83.52
ewe 9-R5	17930	600	3.34	17330	96.65
ewe 10-R5	29235	3321	11.35	25914	88.64
ewe 11-R3	26036	366	1.40	25670	98.59
ewe 12-R3	27235	2255	8.27	24980	91.72
ewe 13-R3	21825	1408	6.45	20417	93.54
ewe 14-R3	36302	135	0.37	36167	99.62
ewe 15-R3	28164	54	0.19	28110	99.80
ewe 16-R3	28765	891	3.09	27874	96.90
ewe 17-R3	31901	1380	4.32	30521	95.67
ewe 18-R3	42487	1226	2.88	41261	97.11
ewe 19-R3	16356	2374	14.51	13982	85.48
ewe 20-R3	32636	1052	3.22	31584	96.77
ewe 21-R2	22395	19	0.08	22376	99.91
ewe 22-R2	31267	579	1.85	30688	98.14
ewe 23-R2	22678	205	0.90	22473	99.09
ewe 24-R2	21084	573	2.71	20511	97.28
ewe 25-R2	25569	191	0.74	25378	99.25
ewe 26-R2	22085	179	0.81	21906	99.18
ewe 27-R2	49357	1286	2.60	48071	97.39
ewe 28-R2	23744	1670	7.03	22074	92.96
ewe 29-R2	22476	1325	5.89	21151	94.10
ewe 30-R2	20704	2644	12.77	18060	87.22
ewe 31-R1	21028	730	3.47	20298	96.52
ewe 32-R1	23826	10354	43.45	13472	56.54
ewe 33-R1	28368	682	2.40	27686	97.59
ewe 34-R1	20029	2464	12.30	17565	87.69
ewe 35-R1	24689	3367	13.63	21322	86.36
ewe 36-R1	21747	1940	8.92	19807	91.07
ewe 37-R1	17837	4712	26.41	13125	73.58
ewe 38-R1	29386	5918	20.13	23468	79.86
ewe 39-R1	17378	7680	44.19	9698	55.80
ewe 40-R1	31778	937	2.94	30841	97.05
ewe 41-R4	20796	981	4.71	19815	95.28
ewe 42-R4	22114	693	3.13	21421	96.86
ewe 43-R4	18225	2072	11.36	16153	88.63
ewe 44-R4	25019	848	3.38	24171	96.61
ewe 45-R4	27131	2918	10.75	24213	89.24
ewe 46-R4	20450	1731	8.46	18719	91.53
ewe 47-R4	22534	961	4.26	21573	95.73
ewe 48-R4	23577	1493	6.33	22084	93.66
ewe 49-R4	20620	475	2.30	20145	97.69
ewe 50-R4	22470	1082	4.81	21388	95.18
H2-ram 1	27322	321	1.17	27001	98.83
H2-ram 2	51896	1850	3.56	50046	96.44
H2-ram 3	95050	2121	2.23	92929	97.77
H2-ram 4	81877	2376	2.90	79501	97.10
H2-ram 5	66392	1323	1.99	65069	98.01
H2-ram 6	147666	2607	1.77	145059	98.23
H2-ram 7	89925	2109	2.35	87816	97.65
H2-ram 8	48933	1213	2.48	47720	97.52
H2-ram 9	67413	2799	4.15	64614	95.85
H2-ram 10	43136	627	1.45	42509	98.55
H2-ram 11	55755	980	1.76	54775	98.24
H2-ram 12	51947	1519	2.92	50428	97.08
H2-ram 13	68126	1642	2.41	66484	97.59
H2-ram 14	25493	384	1.51	25109	98.49
H2-ram 15	86894	7661	8.82	79233	91.18
H2-ram 16	31926	154	0.48	31772	99.52
H2-ram 17	104047	6399	6.15	97648	93.85
H2-ram 18	29479	116	0.39	29363	99.61
H2-ram 19	37415	461	1.23	36954	98.77
H2-ram 20	44580	1186	2.66	43394	97.34
H2-ram 21	36206	556	1.54	35650	98.46
H2-ram 22	28245	191	0.68	28054	99.32
H2-ram 23	21870	67	0.31	21803	99.69
H2-ram 24	56692	1788	3.15	54904	96.85
H2-ram 25	60554	622	1.03	59932	98.97
