# Supplementary material for: Influence of the Ovine Genital Tract Microbiota on the Species Artificial Insemination Outcome. A Pilot Study in Commercial Sheep Farms
Source: High Throughput. 2020 Jul 6;9(3):16. doi: 10.3390/ht9030016 (PMC7576495; doi:10.3390/ht9030016)
Supplement: Supplementary file 1 [file high-throughput-09-00016-s001.zip › Table S3.xlsx]

## Sheet: Sheet1
name	AI Ram 1	AI Ram 2	AI Ram 3	AI Ram 4	AI Ram 5	ewe 1-R5	ewe 2-R5	ewe 3-R5	ewe 4-R5	ewe 5-R5	ewe 6-R5	ewe 7-R5	ewe 8-R5	ewe 9-R5	ewe 10-R5	ewe 11-R3	ewe 12-R3	ewe 13-R3	ewe 14-R3	ewe 15-R3	ewe 16-R3	ewe 17-R3	ewe 18-R3	ewe 19-R3	ewe 20-R3	ewe 21-R2	ewe 22-R2	ewe 23-R2	ewe 24-R2	ewe 25-R2	ewe 26-R2	ewe 27-R2	ewe 28-R2	ewe 29-R2	ewe 30-R2	ewe 31-R1	ewe 32-R1	ewe 33-R1	ewe 34-R1	ewe 35-R1	ewe 36-R1	ewe 37-R1	ewe 38-R1	ewe 39-R1	ewe 40-R1	ewe 41-R4	ewe 42-R4	ewe 43-R4	ewe 44-R4
[5]Trichococcus	11.636	0.563	0.018	0.011	11.636	0.005	0	0	0.297	0.004	0.029	0	0	0.006	0.004	0.07	0	0.088	0	0	0.068	0.003	0.114	0	0	0.094	0.003	0	0	0	0	0	0	0	0.122	0	0.059	0	0.131	0	0	0	0.26	0	0	0	0.009	0	0.008
[5]Pseudomonas	9.337	7.368	9.342	17.094	9.552	3.015	2.534	0.734	2.389	0.296	1.223	0.818	0.977	0.243	1.562	1.71	1.172	0.891	0.174	0.361	2.036	3.395	0.417	0.858	0.921	0.07	0.293	0.063	0.46	0.189	0.152	0.008	0.607	0.84	0.521	0.203	0.356	0.818	0.639	3.231	0.5	1.722	0.358	2.165	0.529	2.84	0.299	1.926	1.079
[5]Lactococcus	6.61	6.476	10.429	3.012	4.658	0.081	0.167	0.003	0.037	0	0.002	0	0	0	0	0	0.004	0.176	0	0	0.036	0	0	0	0	0.026	0.006	0.004	0.005	0	14.033	0	0.068	0.009	0	0	0	0.159	0.04	0	0	0	0	1.072	0	0	0	0	0
[5]Stenotrophomonas	6.43	1.361	12.243	5.133	1.327	0.062	0.012	0	0.426	0	0	0.023	0.758	0.023	0.016	0.004	0.012	0	0	0.004	0	0.003	0.002	0	0.184	0.004	1	0	0.053	0.004	0	0.002	0	0.298	0.006	0.039	0.007	0	0	0.005	0.045	0.03	0.004	0.01	0	3.613	0	0.291	0
[5]Corynebacterium	5.223	5.256	11.203	17.12	18.12	8.185	7.977	20.89	13.211	32.162	15.895	35.962	3.37	17.501	14.809	3.554	4.839	29.223	0.533	51.909	9.501	1.893	27.399	9.739	15.769	1.811	3.091	0.834	28.401	4.885	2.781	0.141	17.111	16.715	6.187	0.533	3.161	5.28	2.863	2.101	5.952	2.005	6.778	3.051	2.508	8.881	6.92	3.689	4.02
[5]Cupriavidus	5.014	0	16.778	3.37	2.357	0.005	0.004	0	0	0	0.053	0	0.004	0	0	0	0	0.02	0	0.004	0	0	0	0	0.06	0	0	0	0	0.039	0	0	0	0	0	0	0	0	0	0.408	0	0.267	0	0	0	0.005	0.154	0	0.029
[5]Thermus	4.572	14.125	4.412	2.162	1.904	0	0	0.003	0	0	0	0	0	0	0	0	0	0	0	0	0	0	0	0	0	0	0	0	0	0	0	0.004	0	0	0	0	0	0	0	0	0	0	0	0	0	0	0	0	0
[5]Erwinia	4.054	0.422	2.248	1.064	2.286	0.015	0.004	0.006	0	0.008	0.001	0.008	0.116	0.006	0.008	0.008	0.004	0	0.003	0	0.004	0	0	0.014	0.003	0.008	0	0.004	0	0.06	0	0.002	0.014	0	0.011	0.074	0.007	0	0	0	0	0	0	0	0	0.005	0.005	0	0
[5]Streptococcus	3.385	6.148	2.144	0.78	1.253	3.369	7.539	0.653	0	0.314	1.094	0.755	0.799	2.533	0.185	1.796	5.252	0.377	0.133	0.093	2.07	0.577	0.164	0.938	3.31	0.106	0.407	0.115	0.58	0.241	0.503	0.012	0.621	1.126	0.443	0.247	0.453	4.891	1.178	1.783	4.342	0	0.699	2.454	1.929	0.045	1.33	1.82	4.381
[5]Staphylococcus	2.459	0.235	0.859	2.847	1.593	1.669	1.342	0.822	1.926	0.106	2.119	0.975	1.458	0.312	0.201	34.158	1.361	1.253	0.017	0.064	3.315	0.538	0.766	0.486	4.225	1.88	1.808	0.36	4.574	0.28	0.718	0.037	8.679	2.378	0.77	0.596	0.511	3.342	0.399	5.694	5.745	0.511	0.784	0.763	0.288	0.434	5.944	3.541	1.965
[5]Anoxybacillus	2.438	4.974	2.626	1.408	1.939	0.01	0.251	0.003	0.004	0.008	0.053	0.128	8.635	0	0.004	0.004	0.012	0	0	0.007	0.219	0	0	1.13	0.146	0	0	0	0.02	0	0.041	0	0	0	0	0	0	0	0	0.685	0.005	0	0	0	0	0	0.005	0	0.236
[5]Atopostipes	2.431	0.61	0.86	0.885	1.974	0.125	1.623	0.542	0.449	0.31	4.291	0.008	0.517	0.946	1.829	0.234	1.101	4.021	0	0.1	0.316	0.57	2.579	1.988	0.678	0.384	0.701	0.111	1.311	0.142	0.333	0.019	0.557	1.399	0.327	0.182	0.75	4.519	0.723	2.655	1.621	0.853	2.633	1.083	1.303	0	0.864	0.799	1.022
[5]Eremococcus	2.376	0	0.642	0.646	3.731	0	0.004	0.008	0.025	0.013	0.23	0	0	0	0	0	0.004	0	0	0.032	0	0	0.308	0	0	0.04	0	0.022	0.185	0.028	0.078	0.002	0.489	0.104	0	0	0	0	0	0	0	0	0	0	0	0	0.07	0.019	0
[5]Buttiauxella	2.321	0	1.427	0	0	0	0	0	0	0	0	0	0	0	0	0	0	0	0	0	0	0	0	0	0	0	0	0	0	0	0	0	0	0	0	0	0	0	0	0	0	0	0	0	0	0	0	0	0
[5]Salinicoccus	2.28	0.141	1.596	4.335	1.639	0.168	0.209	0.376	2.211	0.394	3.384	0.96	0.882	1.179	0.513	0.004	0.02	2.66	0.017	0.472	0.366	0.236	4.655	0.014	0.516	0.277	2.31	0.062	3.066	0	0.01	0.006	0.902	0.08	0.172	0.138	1.507	1.812	0.922	0	3.68	0.152	1.93	0	0.366	0.005	0.201	5.008	0.512
[5]Cutibacterium	2.107	4.036	0.123	0.131	0.153	6.377	5.703	0.96	0.945	0.661	2.052	4.205	9.471	2.931	2.489	5.01	6.369	1.68	0.318	0.018	7.003	3.984	0.843	7.509	9.042	0.249	0.661	0.895	0.872	0.244	1.151	0.015	1.16	4.406	5.748	0.454	0.52	3.099	0.404	6.918	3.049	2.774	0.272	2.609	0.538	5.521	2.264	3.813	0.707
[5]Geobacillus	1.837	3.332	1.624	0.821	1.18	0	0	0	0.011	0	0.001	0	0.008	0	0	0	0.004	0	0	0	0	0.003	0	0	0	0	0	0	0	0	0	0	0	0	0.1	0	0.178	0	0	0	0	0	0	0	0	0	0	0	0
[5]Serratia	1.823	0.094	0.085	0.348	0.01	0.005	0	0	0	0	0.001	0.06	0.016	0	0	0	0	0.005	0	0	0.118	0	0	0	0	0.004	0	0	0	0	0	0	0	0	0	0	0	0	0	0	0.01	0	0.141	0	0	0.005	0.019	0.037	0.025
[5]Dolosicoccus	1.706	0.047	0.444	0.762	0.96	0	0.113	0.313	0.973	0.314	0.053	0.06	0	0.779	0.266	0	0.008	1.518	0.058	0.053	0.022	0.144	0.897	0	0	0.085	0.036	0.004	0.249	0.213	0.128	0.015	0.394	0.615	0.177	0.094	0.2	0.105	0.011	0.005	0	0	0.324	0	0.224	0	0	0.613	0.004
[5]Facklamia	1.484	0.657	1.219	2.126	1.962	0.167	3.346	1.079	3.579	0.297	2.63	0.279	0	0.779	0.436	0.226	0.616	1.122	0.028	0.257	0.251	0.013	2.319	1.173	0.044	0.38	0.554	0.04	1.608	0.181	0.228	0.014	0.789	1.098	0.598	0.103	0.505	1.622	0.456	0.633	2.822	0.617	0.669	0.01	0.234	0.005	0.709	2.358	0.567
[5]Anaerosphaera	1.043	0.141	0.671	0.152	2.047	0	0	0	0	0.187	0.002	0.196	0	0	0.158	0.187	0	0.279	0	0.025	0	0	0.271	0	0	0.107	0.134	0.018	0.341	0.15	0.155	0.01	0.195	0.142	0.21	0.049	0	0	0	0	0	0	0	0	0	0	0	0	0.112
[5]Enterobacter	1.015	7.508	0.349	0.247	0.128	0	0.004	0.008	0.011	0.008	0	0	0	0	0	0.004	0.016	0.005	0	0	0.007	0	0	0	0	0	0	0	0	0	0	0	0	0	0	0.005	0	0	0.006	0	0.02	1.494	0	0.01	0	0	0	0	0
[5]Klebsiella	1.016	0	0.019	0.129	0.134	0	0	0	0	0	0	0	0	0	0	0	0	0	0	0	0	0	0	0.007	0	0	0	0	0	0	0	0	0	0	0	0	0	0	0	0	0	0	0	0	0	0	0	0	0
[5]Leclercia	0.974	0	0.085	0.465	0.427	0	0	0	0	0	0	0	0	0	0	0	0	0	0	0	0.248	0	0	0	0	0	0	0	0	0	0	0	0	0	0	0	0	0	0	0	0	0	0	0	0	0	0	0	0.008
[5]Raoultella	0.753	0.188	0.368	0.515	0.293	0	0.004	0.006	0	0	0.001	0	0	0	0	0	0	0	0	0	0	0	0	0	0	0	0	0	0	0	0	0	0	0	0	0	0	0	0	0	0	0	0	0	0	0	0	0	0
[5]Propionimicrobium	0.718	0	0	0	0	0.005	0	0	0	0	0	0	0	0	0	0	0	0	0	0	0	0	0	0	0	0	0	0	0	0	0	0	0	0	0	0	0	0	0	0	0	0	0	0	0	0	0	0	0
[5]Romboutsia	0.622	1.642	0.151	0.404	0.07	0	0	0	0	0	0.336	0	0.004	0.006	0	0	0.5	0.049	0.003	0.043	0.409	0.003	0.385	0	0.073	0.067	0.329	0.009	0.658	0.043	0.055	0.008	0	0.269	0.454	0.069	0.505	0.163	0.006	0	0.172	0	0.558	0	0.058	0	0.056	0.83	0
[5]Bifidobacterium	0.615	5.631	1.361	0.955	0.267	7.083	3.142	0.91	0.007	0.051	2.154	2.461	0.058	1.282	1.76	3.184	1.785	0.196	0.094	0.046	17.414	7.19	1.057	1.201	9.743	0.209	11.445	0.409	0.814	0.039	0.954	0.027	0.372	0.61	7.936	0.793	4.557	1	0.479	12.542	4.242	35.681	1.287	0.907	0.23	2.755	2.325	1.343	1.067
[5]Yaniella	0.545	0	0	0.94	0.058	0	0.008	0	0	0.042	0.481	0.015	0	0	0.158	0.004	0.004	0.049	0	0.032	0.029	0.321	0.203	0.1	0	0.17	0.521	0.018	0.502	0	0.014	0	0.354	0.043	0.293	0	0.364	0.279	0.12	0	0.55	0	0.115	0	0.065	0.005	0.196	0	0.004
[5]Dietzia	0.539	0	2.938	7.449	3.881	0.101	0.36	0.034	0.399	0.411	0.918	0.136	0.409	0.768	1.096	0.012	0.044	0.686	0.006	4.957	0.356	0.387	0.941	0.479	0.609	0.115	0.138	0.009	0.342	0.016	0	0.002	0.168	0.071	0.061	0.03	0.111	0.38	0.011	0	0	0	0.102	0	0.016	0.979	0.093	0.167	0.095
[5]Enterococcus	0.539	0.047	0.009	0.051	0.034	0.01	0.012	0.003	0.019	0.004	0.053	0	0.008	0	0	0.168	0.008	0.088	0	0	0.076	0.006	0.043	1.244	0.003	0.004	0	0	0.073	0.047	0.027	0	0.454	0.005	0.105	0.192	0.163	0.33	0	0	0.005	0.008	0.059	0	0.003	0.575	0.005	0.056	0
[5]Globicatella	0.47	0	0.057	0.008	0.099	0	0.385	0	0	0	0.048	0.143	0	0	0	0	0.008	0	0	0	0	0	0	0	0	0.004	0	0	0	0	0.005	0	0	0	0	0.034	0	0.495	0	0	0.985	0	0.49	0	0.143	0	0	0	0
[5]Alkalibacterium	0.463	0	0	0.181	0.028	0.005	0.004	0.08	0.022	0	0.64	0.016	0.29	0.358	0.424	0.004	0	0.206	0	0.039	0.144	0.199	0.739	0	0.003	0.102	0.042	0	0.79	0	0.046	0	0.068	0	0	0.207	1.061	0.362	1.264	0	0.676	0.358	1.253	0	0.058	0.419	0	0.043	0.157
[5]Nesterenkonia	0.401	0.469	0.009	1.759	0.284	0	0	0.011	0.004	0.013	0.218	0	0	0.006	0.008	0	0	0.083	0	0.132	0.008	0.003	0.237	0.122	0.003	0.004	0.085	0	0.034	0	0.018	0	0.154	0.165	0	0.01	0.029	0.036	0	0.01	0.363	0	0.017	0	0	0.005	0	0.006	0.083
[5]Clostridium	0.394	0.188	0.009	0.019	0	0.24	0.263	0.427	0	0.059	0.307	0	0.029	0.006	0.008	0.522	0.056	0	0	0.061	0.29	0.452	0.447	0	0.972	0.029	0.065	0.018	0.039	0.063	0.045	0.002	0.217	0.113	0.033	0.049	0.044	0.167	0.273	0.033	0.005	0	0.072	1.155	0.042	0	0.322	0.377	0.14
[5]Campylobacter	0.373	0	0.34	0.05	1.119	1.184	0.456	0.724	2.233	1.243	0.088	0.159	0	0	0	0.012	0.456	0.417	0	0.224	0	0.082	0.497	0	0.702	0.406	0.325	0.147	0.274	0.612	0.019	0.01	0.675	0.434	0.858	0.015	0.401	0.055	0.148	0	0.282	0.008	0.732	0	0.894	0	0	0	0
[5]Jeotgalicoccus	0.352	0	0.198	0.705	0.328	0.638	1.556	0.191	2.501	0.178	5.576	0.717	0.6	3.358	1.388	0.152	2.546	2.077	0.127	0.132	0.004	0.57	0.751	0	0.114	1.407	2.173	0.204	3.895	0.091	0.055	0	1.332	1.187	0	0.158	1.195	0.924	1.111	0.113	1.691	0.008	2.676	0.711	0.395	0	0.663	2.853	1.435
[5]Kluyvera	0.346	0	0.009	1.056	2.5	0	0	0	0	0	0	0	0	0	0.004	0	0	0	0	0	0	0	0	0	0	0	0	0	0.137	0	0	0	0	0	0	0	0	0	0	0	0	0	0	0	0	0	0	0.006	0
No Hit	0.345	1.83	0.869	0.253	0.427	1.83	0.828	1.383	0.315	0.945	1.063	1.351	0.393	0.779	0.598	0.561	1.193	1.136	0.346	1.224	1.155	1.543	0.928	0.958	0.735	1.761	0.684	1.197	1.507	0.737	2.109	0.268	1.509	1.012	1.379	2.522	2.457	0.589	0.621	0.464	0.601	0.739	1.547	1.413	0.872	1.014	0.686	1.003	1.117
[5]Agrobacterium	0.331	1.032	0.274	0.116	0.064	0.292	1.741	0.246	0.402	0.416	0.059	0.37	1.95	0.924	1.065	0.043	0.012	0.176	0.1	0.014	0.703	2.038	0.218	0.815	0.744	0	0.147	0.027	0.078	0.114	0	0	0.213	0.407	0.703	0.064	0.371	0.603	0.233	1.402	0.757	1.348	0.196	4.774	0.211	2.094	0.383	1.021	0.67
[5]Oligella	0.325	0	0.283	0.319	0.95	0.024	0	0	0	0.237	1.071	0.008	0.004	0.098	0.015	0	0.452	0.671	0.055	3.273	0.169	0	0.451	0.915	0.57	0.076	0.225	0	0.512	0.106	0.625	0.008	0.702	1.257	0.161	0	0.059	0.368	0.199	0	0.424	0	0.145	0	0	0	0.131	0	0.05
[5]Kocuria	0.318	0	0.161	0.154	0.143	0.293	0.452	0.042	0.004	0.064	0.119	0.121	0.008	0.006	0.336	0.117	0.012	0.044	0.044	0.008	0.521	0.996	0.074	0.007	1.13	0.383	0.358	0	0.068	0	0.064	0.012	0.123	0.005	0.017	0.015	0.03	0	0.023	2.839	0.197	0	0.132	1.3	0.036	0.505	0.336	1.579	0.07
[5]Gemella	0.297	0	0	0	0	0.326	0.151	0	0	0	0.077	0.249	0	0	0	0.016	0	0.073	0.445	0	0	0	0	0.315	0.307	0.737	0.978	0.658	0.19	0.032	0.256	0.085	0	0.142	0	0	0	0	0.091	0.253	0	0.069	0	0	0	0.782	0	0	0
[5]Leuconostoc	0.269	0.047	0.378	0.082	0.115	0	0	0	0	0	0	0	0	0	0	0	0	0	0	0	0	0	0	0	0	0	0	0	0	0.055	4.643	0	0	0	0	0	0	0.098	0	0	0	0	0	0	0	0	0	0	0
[5]Pseudoglutamicibacter	0.269	0	0	1.639	0.37	0.096	0	0	0.014	0.004	0.058	0.015	0	0.006	0.008	0.109	0	0.01	0	0.096	0	0	0.16	0	0.003	0	0	0	0.059	0.008	0.005	0	0.105	0.005	0.006	0	0	0.014	0	0	0.323	0	0	0	0	0.005	0	0	0
[5]Trueperella	0.256	0	0.17	0.027	2.908	0	0.197	0.188	0.004	0.212	0.015	0.008	0	0	0.004	0	0	1.127	0	0.093	0	0	0.622	0.429	0.019	0.018	0.228	0.044	0.21	0.237	0.105	0.017	0.454	0.851	0.2	0.936	0.78	0.141	0.467	0.01	0.157	0	4.32	0	0.269	0	0.322	0	0.488
[5]Gallicola	0.221	0	0.123	0.139	0.029	0.01	1.423	1.167	2.486	1.552	0.052	0.196	0	0.006	0.436	0.004	0.004	2.326	0	0.245	0.054	0	0.65	0.765	0.272	0	0.104	0.009	0.434	0.335	0.046	0.019	0.507	0.846	0.687	0.187	0.364	1.477	0.057	0.244	0.565	0.328	0.741	0	2.322	0.005	0.019	0.266	0.091
[5]Akkermansia	0.207	0	0	0	0	0	0.105	0	0	0.31	0.12	0	0	0	0	0.234	0.408	0	0	0.028	0.409	0	0.136	0.501	0.123	0.013	0.968	0.805	0.234	0.134	0.059	0.004	0.014	0	0.122	0.079	0.022	0.043	0	0.047	0.636	0	0.017	0	0.078	0	0.14	0	0
[5]Clostridioides	0.207	0	0.142	0.213	0.051	0.029	0	0.041	0	0.076	0.089	0	0	0	0.498	0	0.14	0.264	0	0.114	0	0	0.242	0	0	0.022	0	0.08	0.239	0.024	0	0	0	0	0.006	0.207	0.089	0.047	0	0	0	0.975	0.524	0	0	0	0	0	0.534
[5]Carnobacterium	0.207	0.751	0.397	0.232	0.232	0.005	0	0.033	0	0	0.048	0	0	0	0	0.059	0	0.005	0	0	0.033	0.301	0.036	0	0	1.139	0.007	0	0	0.055	1.881	0.006	0	0.014	0	0.064	0	0	0	0	0	0	0.017	0	0	0	0	0.303	0
[5]Delftia	0.2	0.798	0.076	0.019	0	0.283	0.109	0.094	1.52	0	0.026	0.03	0	1.431	0.027	0.518	0.332	0.039	0.155	0.007	0.735	0.6	0.051	1.187	0.589	0.009	0.101	0.009	0	0.035	0.005	0	0.15	0.33	0.144	0	0	0.029	0.176	1.21	0.374	0.579	0.043	3.197	0.029	0.106	0.121	0.44	0.381
[5]Reyranella	0.186	0.657	0.028	0.057	0.054	0	0	0	0	0	0	0	0	0	0	0	0	0	0	0	0.083	0	0	0	0	0	0	0	0	0	0	0	0	0	0	0	0	0	0	0	0	0	0	0	0	0	0	0	0
[5]Brachybacterium	0.18	0	0	0.682	0.092	0.153	0	0.338	1.317	0.233	0.764	0.008	0	0.012	0.698	0.008	0.008	0.441	0	4.799	0.507	0	1.02	0.293	0.31	0.255	0.368	0.004	0.951	0	0.019	0	0.344	0.303	0	0	0.104	0	0	0	0.222	0	0.285	0	0	0	0	0	0.182
[5]Cedecea	0.166	0	0	0.006	0	0.005	0	0	0	0	0	0	0	0	0	0	0	0	0	0	0	0	0	0	0	0.004	0	0	0	0	0	0	0	0	0	0	0	0	0	0	0	0	0	0	0	0	0	0.006	0
[5]Anaerococcus	0.166	0	0.028	0.063	0.032	0.307	1.741	1.927	4.332	0.517	0.247	0.385	0	2.366	0.451	0.631	0.008	3.507	0.15	0.306	0.147	0	0.591	3.04	0.735	0.008	0.254	0.062	0.659	0.134	0.23	0.018	2.31	3.021	1.468	0.405	3.251	4.406	0.398	0.009	2.242	0	8.437	0.412	5.317	0	0.163	1.721	0.306
[5]Haemophilus	0.159	0.141	0	0	0	0.465	0.983	0	0.235	0.008	0.084	0.159	0	0	0	0.062	0.26	0.049	0	0	0.025	0.029	0	0.007	0.13	0	0.01	0.004	0.063	0	0.036	0	0	0.099	0	0.01	0	0.484	0.137	0.596	0.015	0	0.021	0.526	0	0	0.275	0	0.066
[5]Histophilus	0.159	0	0	0	0	0	0	0	0	0	0	0	0	0	0	0	0	0	0	0.004	0	0.049	0.07	0	0	1.542	1.73	9.078	0	11.36	2.73	0.135	0.168	0.288	0.161	0	0	0.119	0	0	0	0	0	0	0	0	0	0	0
[5]Lactobacillus	0.153	0.047	0.218	0.127	0.081	0.724	1.192	0.259	0.026	0.123	0.124	0.982	0.198	0.445	6.572	0.834	6.801	0.842	0.055	0.018	4.356	3.899	0.31	0.765	1.285	0.127	0.156	0.254	0.37	0.028	8.209	0.004	0.589	0.005	0.221	0.04	0.49	0.065	0.006	3.658	1.424	1.037	0.107	0	0.136	0.106	0.346	0.105	0.086
[5]Vagococcus	0.138	0	1.908	1.962	0.006	0	0.004	0	0.004	0	0	0	0	0	0	0	0	0.005	0	0	0	0	0.002	0.007	0	0	0	0	0	0	0.005	0	0	0	0	0	0	0	0	0	0	0	0	0	0	0	0	0	0
[5]Pelomonas	0.138	0.516	0.17	0.061	0.035	0.336	0.782	0.395	1.737	0.297	0.02	0.34	0.774	1.333	0.243	0.888	1.525	0.078	0.08	0	0.319	0.088	0.133	0.694	0.772	0.013	0.068	0.04	0.068	0.099	0.041	0.008	0.072	0.704	0.421	0.059	0.334	0.047	0.194	1.369	0.641	0.823	0.043	4.031	0.087	1.625	0.729	1.467	0.19
[5]Suttonella	0.138	0	0	0.12	0.373	0	0	0.249	0	0	0	0	0	0	0	0	0	0.02	0	0	0	0	0	0.143	0	0.022	0	0	0	0.016	0.005	0.002	0	0.222	1.251	0.025	0.148	0.939	0	0	0	0	0.026	0	1.164	0	0	0	0
[5]Brucella	0.138	0.375	0	0	0	0.297	0	0	0.481	0.089	0.001	0.317	0.161	0.219	0.216	0	0.244	0.039	0.022	0.011	0.079	0.295	0.036	0.2	0.203	0.004	0.016	0	0.039	0.039	0.027	0	0	0.312	0	0.039	0.252	0.134	0	0.868	0.187	0.198	0	1.361	0	0	0	0.217	0.12
[5]Tessaracoccus	0.138	0	0	0.315	0.284	0	0.301	0.039	0.489	1.051	0.087	0.718	0	0.306	0.193	0	0.024	0.01	0	0.708	0.05	0	0.125	0	0	0.031	0	0	0.103	0.327	0.014	0	0.018	0.156	0.166	0	0.03	0.105	0	0	0	0	0	0	0.132	0	0.103	0.241	0.091
[5]Methylobacterium	0.131	0	0.057	0.006	0.019	0.647	1.402	0.017	0.119	0.085	0.013	0.325	0.588	0.138	0.293	0.335	0.785	0.191	0	0.015	0.603	0.387	0	0.329	0.339	0	0.003	0.022	0.044	0.09	0	0	0.164	0.288	0	0.05	0.178	0.061	0.131	0.014	0.04	0.67	0.055	0.175	0.052	1.741	0.005	0	0
[5]Helcococcus	0.131	0	0.161	0.143	1.259	0	0.351	0.725	1.064	1.37	0.08	0.619	0.004	0.548	0.486	0	0.02	0.862	0	1.579	0.197	0.416	0.918	0	0.503	0.044	0.202	0.004	0.405	0.552	0.182	0.002	0.789	1.29	0.581	0.138	0.334	0.459	0	0	0.162	0	0.183	0	0.429	0	0.513	0	0.124
[5]Brevibacterium	0.124	0	0.113	0.678	0.284	0.005	0	0	0	0.076	0.308	0.506	0.356	0.104	0.875	0.129	0	0.559	0.028	2.838	0.379	0.269	1.914	0.107	0.32	0.134	0.136	0	0.346	0.028	0.037	0	0.359	0.138	0.388	0	0.111	0.156	0	0.005	0	0	0.174	0	0.016	0.767	0.005	0	0.323
[5]Bacteroides	0.124	0.141	0	0	0.016	0.585	0.263	0.368	0.561	1.16	1.188	0.755	0.364	1.124	1.056	0.222	1.485	0.143	0.064	0.335	0.708	1.255	0.289	0.007	0.05	0.453	1.652	0.739	1.386	0.158	0.146	0.045	0.34	0.374	1.373	1.143	0.676	0.56	0.336	0.179	1.04	0.008	1.381	0	0.503	1.554	0.378	0.557	5.58
[5]Aerococcus	0.124	0.047	0	0.08	0.194	0.11	0	0.028	0	0	0.173	0	0	1.558	1.609	0.14	0.769	0.338	0	0.008	0.029	0	0.11	0.637	0.247	0.098	0.033	0	0.254	0	0.023	0	0.068	0.005	0	0.03	0.601	1.925	0.313	0.009	0.979	0	9.706	0.835	0.146	0	0.509	0	0.666
Cluster 363	0.124	0	0	0	0	0.034	0	0	0	0	0	0	0	0	0	0	0	0	0	0	0	0.036	0	0	0	0	0	0	0	0	0	0	0.036	0	0	0	0	0	0	0	0.146	0	0	0	0.045	0	0	0	0
[5]Chryseobacterium	0.118	0.469	0.075	0.053	0.089	0.12	0.33	0	0	0.059	0.072	0.023	0.083	0.242	0.359	0	0.308	0	2.559	0	0.154	0	0.019	0	0	0.234	0.215	0.094	0.107	0	1.644	0.343	0.068	0.014	0.066	0.03	0.163	0.17	0	1.019	0.328	0.152	0.047	0	0.023	0.913	0	0.173	0.004
[5]Neisseria	0.11	0.61	0.094	0.312	0.861	0.437	0.427	0	0	0.145	0.013	0.151	0.277	0	0	0.288	0	0.005	0	0	0.079	0	0.148	0	0.639	0.009	0	0.004	0.015	0	0.046	0	0.036	0.378	0.044	0	0.022	0.112	0.108	0	0.414	0	0	0.453	0	0	0	0.13	0.095
[5]Peptoniphilus	0.111	0	0.481	0.305	0.207	0.11	3.088	1.801	9.579	2.641	0.588	1.51	0	0.861	0.711	0	0.628	3.405	0.083	0.608	1.044	0.505	1.26	0.658	0.993	0.066	0.288	0.116	1.239	0.666	0.265	0.062	2.351	3.313	2.127	0.542	2.322	2.796	0.296	0.005	0.545	1.112	0.396	0	3.816	0	0.383	0	0.181
[5]Siccationidurans	0.104	0	0	0	0	0	0	0.039	0	0	0	0	0	0	0	0.031	0	0.069	0	0	0.122	0	0.041	0	0.044	0	0.052	0	0	0	0	0	0.014	0	0	0	0	0	0.028	0	0	0	0	0	0	0	0	0	0
Cluster 365	0.097	0	0	0	0	0	0	0	0	0.187	0	0.075	0.041	0.104	0	0	0	0	0	0	0	0	0	0	0	0	0	0	0.078	0	0	0	0	0	0.15	0	0	0.076	0	0	0	0	0	0	0	0	0.215	0	0.037
[5]Ignavigranum	0.097	0	0.009	0.013	0.019	0.005	0	0	0	0	0.002	0	0	0	0	0	0	0	0	0	0	0	0.007	0	0	0	0	0	0	0.004	0.014	0	0.005	0	0	0	0	0	0	0	0	0	0.004	0	0	0	0	0	0
[5]Paracoccus	0.097	0.141	0.123	0	0	0.129	0.272	0.022	0	0	0.052	0.204	0	0	0.077	0.46	0	0.113	0	0.011	0.231	0.203	0.145	0.758	0.032	0.066	0	0.009	0	0	0.073	0	0	0	0.078	0	0	0	0.188	0	0.202	0.366	0.145	0	0	0.308	0.107	0	0.12
[5]Bacillus	0.09	0.61	0.189	0.087	0.022	0.628	0.594	0.056	1.84	0.101	0.05	0.008	2.259	0.313	0.016	0.787	1.641	0.005	0	0.008	1.38	0.737	1.181	0.357	1.962	0.038	0.046	0.12	0.005	0.024	0.157	0	0.087	0.015	0.055	0.015	0.074	0.051	0.006	2.45	0.727	0.313	0.086	0	0	0.03	0.117	0.477	0
[5]Ureaplasma	0.083	9.479	0	5.118	0.019	0.513	0.272	0	0.952	1.904	3.087	0.015	3.572	18.58	8.119	0.316	0.008	0.186	1.391	1.039	0.007	0.406	3.177	17.137	0	0.295	14.26	0.125	0.015	4.606	12.17	5.533	0.924	0.397	1.152	8.021	4.209	16.265	68.556	1.135	4.009	0.008	1.841	1.155	24.778	10.926	31.352	0	0.004
Cluster 358	0.083	0	0	0	0	0	0	0	0	0	0	0	0	0	0	0	0	0	0	0	0	0	0	0	0	0	0	0	0	0	0	0	0.045	0	0	0	0	0	0	0	0	0	0	0	0.039	0	0	0	0.062
[5]Turicibacter	0.076	0.235	0.236	0.211	0.131	0	0	0.232	0.445	0	0.199	0	0	0	0.471	0.027	0	0.323	0	0.018	0	0.003	0.138	2.761	0	0.103	0.02	0.013	0	0.043	0.032	0.015	0.104	0.785	0.161	0.069	0.379	0.036	0.797	0	0	0	0.098	0	0.042	0.005	0.126	0	0
[5]Desulfotomaculum	0.076	0	0	0	0	0.014	0	0	0	0	0	0	0	0	0	0	0	0	0	0	0	0	0	0	0	0	0	0	0	0	0	0	0	0	0	0.005	0	0	0	0	0	0	0	0	0	0	0	0	0
[5]Macrococcus	0.076	0	0.132	0.002	0.013	0	0.008	0.006	0.007	0.004	0.007	0	0.004	0	0.008	0.004	0	0	0	0.011	0.008	0	0.029	0	0.006	0	0.003	0	0	0	0	0	0	0	0	0	0	0.318	0.006	0	0.005	0	0.004	0	0	0	0	0.006	0
[5]Blastococcus	0.076	0	0	0	0	0.014	0	0	0	0	0.002	0.015	0	0	0	0.121	0	0	0	0	0.057	0	0	0	0	0.009	0	0	0.029	0	0	0	0	0	0	0	0.015	0	0	0	0	0	0	0	0	0	0	0	0
[5]Ralstonia	0.076	0	0	0.002	0.013	0	0	0	0.377	0	0	0	0	0	0	0	0	0	0	0	0	0	0	0.164	0	0	0	0	0	0	0	0	0	0	0	0	0	0	0	0	0	0	0	0	0	0	0	0	0
[5]Nosocomiicoccus	0.069	0	0.057	0.074	0.067	0	0	0.033	0.004	0	0.034	0	0	0	0.004	0	0	0	0	0	0	0	0.002	0	0	0.022	0	0	0.332	0	0	0	0	0	0	0.049	0	0	0	0	0	0	0	0	0	0	0	0.532	0.004
Cluster 228	0.069	0	0	0	0	0	0.176	0	0	0	0.017	0	0	0	0	0.082	0	0	0	0	0.072	0	0	0	0	0	0	0	0.107	0	0.137	0	0	0	0	0	0	0	0	0.558	0.061	0.366	0	0	0	0	0.173	0	0
[5]Ureibacillus	0.069	0	0	0	0.006	0	0	0	0.008	0.004	0	0	0.004	0	0	0.144	0.004	0	0.008	0	0.179	0.069	0.002	0	0	0	0	0	0	0	0	0	0	0.043	0	0	0	0	0	0	0	0	0	0	0	0	0	0	0
[5]Erysipelothrix	0.069	0	0	0	0	0	0	0.106	0	0.958	0.014	0	0	0	0.004	0	0	0.039	0	0.793	0.011	0.066	0.378	0.243	0	0.018	0	0	0.059	0.469	0	0.006	0.163	0.028	0.061	0	0.134	0	0	0	0.03	0	0	0	0.078	0	0	0	0
[5]Vibrionimonas	0.062	0.094	0	0.034	0.038	0	0	0	0	0	0	0	0	0	0	0	0	0	0	0	0	0	0	0	0	0	0	0	0	0	0	0	0	0	0	0	0	0	0	0	0	0	0	0	0	0	0	0	0
[5]Patulibacter	0.062	0	0	0	0	0	0	0	0	0	0.001	0	0	0	0	0	0	0	0	0	0	0	0	0	0	0	0	0	0	0	0	0	0	0	0	0	0	0	0	0	0	0	0	0	0	0	0	0	0
[5]Micrococcus	0.062	0.235	0.009	0	0.009	0.484	0	0.1	0.004	0.165	0.056	0.008	0	0.029	3.107	0.487	0.016	0.01	0	0.071	0.381	0.472	0.153	0.007	0.393	0.004	0.055	0	0	0.039	0.096	0	0.028	0.024	0	0.02	0.029	0.087	0.382	1.172	0.01	0	0.034	1.547	0.023	0.984	0.103	0	0
Cluster 311	0.062	0	0	0	0	0	0.038	0	0	0	0	0	0	0	0	0	0	0	0	0	0	0	0	0	0	0.067	0	0	0	0	0	0	0	0.033	0.039	0	0	0	0	0.047	0	0	0	0	0.081	0	0	0	0.108
[5]Phreatobacter	0.062	0	0	0.025	0.003	0	0	0	0	0	0	0	0	0	0	0	0	0	0	0	0	0	0	0	0	0	0	0	0	0	0	0	0	0	0	0	0	0	0	0	0	0	0	0	0	0	0	0	0
[5]Phycicoccus	0.055	0	0	0.008	0.006	0.359	0	0.003	0	0.068	0.002	0	0	0	0.143	0	0	0.039	0	0	0.355	0.19	0.007	0.515	0	0	0.01	0	0	0.024	0.046	0	0.014	0.076	0	0	0	0	0	0	0	0	0	0	0	0	0.084	0	0.004
Cluster 55	0.055	0	0	0	0	0	0	0	0	0	0	0	0	0	0	0	0	0	0	0	0	0	0	0	0	0	0	0	0	0	0	0	0	0	0	0	0	0	0	0	0	0	0	0	0	0	0	0	0
[5]Sphingomonas	0.055	1.079	0.009	0.036	0.08	0.821	1.05	0.15	2.256	0.115	0.186	0.046	0.463	0.121	0.32	0.11	0.216	0.123	0.156	0	2.182	0.811	0.179	0	0.987	0.04	0.13	0.031	0.176	0.035	0.056	0.002	0.313	0.043	0.189	0.059	0.252	0.102	0.006	0.962	0.445	0.564	0.06	0.897	0.019	0	0.07	0.693	0.307
[5]Gemmiger	0.055	0	0	0	0	0.014	0	0	0	0	0.058	0	0	0	0	0	0	0	0	0	0	0.118	0	0	0.076	0.004	0	0.009	0	0.02	0.018	0	0.154	0	0	0	0	0.051	0	0.61	0.308	0	0.009	0	0	0	0.303	0	0.161
[5]Brochothrix	0.055	0	0	0	0	0	0	0	0	0	0	0.279	0	0	0	0	0	0	0	0	0	0	0	0	0	0	0	0	0	0	0.055	0	0	0	0	0	0.126	0	0	0	0	0	0	0	0	0	0	0	0
Cluster 268	0.048	0	0	0	0	0	0	0	0	0	0	0	0.373	0	0	0	0.12	0	0	0	0	0	0	0	0	0	0	0	0	0.047	0	0	0	0	0	0	0	0	0	0	0.121	0	0.081	0	0	0	0	0	0
[5]Arcanobacterium	0.049	0.047	0.264	0.045	0.003	1.303	0	8.474	2.4	3.684	0.342	1.555	0.331	0.508	5.256	0.004	0	0.402	0.141	2.523	0.653	0	0.644	0.265	0.943	0.04	0.512	0.685	2.76	3.343	0.937	0.037	5.789	3.054	0.859	0.04	3.377	0.886	0.814	1.266	0.076	0	1.082	0	1.207	1.216	0.215	0	1.228
[5]Rahnella	0.049	3.473	1.02	0.255	0.954	0.125	0.004	0	0	0.004	0	0	0	0	0	0	0.004	0	0	0	0	0	0	0	0	0	0.033	0	0	0	0.009	0	0	0	0	0	0	0	0	0	0	0	0	0	0	0	0	0	0
[5]Actinomyces	0.048	0	0.274	0.166	0.385	0	0.088	0.429	0.377	0.013	0.139	0.589	0.248	0	0	0	0.004	0.024	0.053	0	0.029	0	0.015	0	0.342	4.728	1.31	0.73	0.263	0.06	0.132	0.008	0.481	0.25	1.23	0.034	0.134	0.036	0.194	0.315	0.232	0	0.021	0.928	0.19	0	0	0.068	0.004
[5]Hydrobacter	0.041	0	0	0	0	0	0	0	0	0	0	0	0	0	0	0	0	0	0	0	0	0	0	0	0	0	0	0	0	0	0	0	0	0	0	0	0	0	0	0	0	0	0	0	0	0	0	0	0
[5]Escherichia	0.042	0.047	0	0.055	0.019	0.043	0.23	0.053	0.004	0	0.065	0.182	33.596	0.006	0.371	0.004	0.024	0.01	0	0.068	0.294	0.275	0.676	3.011	0.003	0.067	0.293	0.173	0.005	27.268	0.078	1.423	4.97	0.685	0.997	0	0.022	0.004	0.228	0.005	0.782	0	0.081	0	0.032	4.143	0.014	0	0.004
[5]Desulfovibrio	0.041	0	0	0	0	0	0.004	0.543	0	0.208	0.022	0	0	0	0.046	0	0	0.093	0	0.015	0	0.167	0.075	0.172	0	0	0.094	0.298	0.049	0.375	0.005	0.002	0.115	0.355	0	0.03	0.015	0	0	0.042	0	0.023	0.064	0.722	0.266	0	0.079	0	0.29
[5]Veillonella	0.042	0	0.085	0	0	0	0.849	0	0.413	0	0.005	0.03	0	0	0	0	0	0	0	0	0.219	0	0	0	0	0.013	0.121	0.031	0	0.063	0.019	0	0.041	0.175	0.864	0.049	0	0.014	0.097	0	0.182	0	0	0.01	0.01	0	0	0.08	0.621
[5]Acinetobacter	0.035	0.141	0.18	0.059	0.074	1.198	0.339	0.374	0	0.284	0.42	0.755	0.306	0.433	0.675	2.041	1.561	0	0.119	0.171	1.248	2.174	0.245	1.065	0.456	0.066	0.071	0	0.741	0.154	0.189	0.002	0.336	0.067	0.011	0.158	0.045	0.299	1.202	3.28	0.116	2.211	0.09	3.959	0.065	1.963	0.636	4.842	0.55
[5]Peptococcus	0.035	0	0.161	0.08	0.022	0	0.795	0.213	0	0.178	0.082	0	0	0.012	0	0	0	0.343	0.158	0.018	0.129	0	0.257	1.337	0	0.031	0	0.018	0.034	0.193	0.041	0.002	0.213	0.203	0.465	0.084	0.096	0.141	0	0	0	0	0	0	0.859	0	0.126	0	0.004
[5]Moraxella	0.035	0	0.085	0.307	2.572	1.639	0.452	0.033	0.004	0.25	1.519	0	0.269	0.265	0.552	0.877	1.185	0.049	0.033	0	2.712	0.108	0.124	0	0.636	0.067	0.042	0	0.059	0.079	2.228	0.002	0.086	0	0	0.246	0	0.004	0.114	1.67	0.54	0	0.081	0	0.149	0.373	0	2.458	0.281
[5]Aliicoccus	0.028	0	0.302	0.752	0.147	0	0	0	0.691	0	0.659	0	0.033	0	0.698	0	0.004	1.401	0.025	1.626	0.14	0	4.605	1.309	0	0.018	0.049	0.027	0.273	0	0	0	0.145	0	0	0	0.193	0.278	0.068	0	0.545	0	0.081	0	0.045	0	0	0	0
[5]Herbaspirillum	0.028	0	0.009	0	0.003	0.062	0	0.014	1.418	0	0.012	0.325	0	0	0	0.031	0	0	0	0	0.079	0	0	0.329	0	0.004	0	0	0	0	0.037	0	0	0	0	0.025	0.074	0.047	0	0.778	0.312	0	0.021	0.567	0	0	0.079	0	0.041
[5]Rhizobium	0.028	0.047	0	0.004	0	0.84	0.217	0.095	0.015	0.008	0.005	0	0.033	0.023	0.035	0.651	0.953	0.064	0.003	0	0.227	0.465	0.065	0.043	0.006	0.04	0.114	0	0.044	0.039	0.069	0	0.263	0.038	0.149	0.044	0	0.007	0	0.023	0.232	0.129	0.004	0.474	0.065	0.166	0.005	0.012	0.124
[5]Salmonella	0.028	0	0.009	0.002	0	0	0	0	0	0	0	0	0	0	0	0	0	0	0	0	0	0	0	0	0	0	0	0	0	0	0	0	0	0	0	0	0	0	0	0	0	0	0	0	0	0	0	0	0
[5]Jeotgalibaca	0.028	0	0	0.004	0.016	0	0.004	0	0.018	0	0.055	0.008	0	0.029	0.17	0	0.004	0.02	0	0.004	0	0.003	0.007	0	0.003	0	0	0	0.005	0.004	0	0	0	0.374	0	0	0.007	0	0	0	0	0	0.064	0	0	0	0	0.111	0.07
[5]Massilia	0.028	0	0	0	0	0.129	0.259	0.011	0	0	0.011	0.454	0.012	0	0	0.023	0	0	0.036	0	0.507	0.517	0.065	0	0	0.116	0	0.561	0	0	0.041	0	0.041	0	0.078	0	0	0.09	0	0.422	0	0	0.136	0	0.003	0.03	0.173	0	0
[5]Pantoea	0.028	0	0	0.002	0	0.11	0	0	0	0	0.029	0	0	0.167	0	0	0	0	0	0	0	0.272	0	0	0	0.026	0.026	0	0	0	0	0	0	0.265	0	0	0	0	0	0	0	0	0	0	0	0	0.051	0	0
[5]Brevundimonas	0.028	0	0	0	0	0.005	0.268	0.003	0	0	0.069	0.008	0	0.069	0.066	0.167	0.272	0.01	0.003	0.004	0.865	0.19	0.005	0.093	0.11	0	0.101	0	0.078	0	0.028	0	0.032	0	0.028	0	0.059	0	0	0.023	0	0.13	0	0.783	0.019	0	0.019	0	0.029
[5]Blautia	0.021	0.235	0.037	0.023	0.006	0.494	0.004	0.095	0	0.068	0.266	0.015	0	0.006	0.039	0.511	0.34	0.176	0	0.025	0.237	0.095	0.099	0.264	1.184	0.106	0.264	0.156	0.127	0.095	0.055	0	0.136	0.005	0.288	0	0.171	0.011	0.597	0	2.554	0	0.465	0	0.137	0.51	2.213	0.025	0.525
[5]Porphyromonas	0.021	0	0.019	0.013	0.038	0.192	5.154	3.396	8.847	3.786	0.598	1.94	0	2.048	0.703	0.358	0.008	1.891	0.149	1.851	0.125	0	1.405	4.62	1.048	0.119	0.225	1.707	4.057	4.973	0.785	0.142	12.159	4.046	8.876	0.493	2.767	6.336	0.604	0.01	1.656	0.595	1.112	1.454	17.167	1.847	0.112	1.04	0.819
[5]Hafnia	0.021	0	0	0	0.035	0.005	0	0	0	0	0	0	0	0	0	0	0	0	0	0	0	0	0	0	0	0	0	0	0	0	0	0	0	0	0	0	0	0	0	0	0	0	0	0	0	0	0	0	0
[5]Alloprevotella	0.021	0	0	0	0	0.096	0	0	0	0	0.141	0	0	0	0	0.3	0.368	0.127	0	0	0	0	0	0	0	0.009	0.036	0	0.137	0.012	0.014	0	0	0	0.006	0.01	0	0.105	0.068	0	0	0	0	0	0	0	0	0	0
[5]Murimonas	0.021	0	0	0.013	0.003	0.062	0	0	0	0.064	0.097	0	0	0	0.004	0.191	0	0.01	0	0.028	0	0.003	0.022	0	0.003	0.018	0.283	0.133	0.132	0.047	0.023	0.008	0.014	0.099	0	0.02	0.037	0.054	0.125	0	0.157	0	0.179	0	0.055	0	0	0.043	0.393
[5]Streptomyces	0.014	0	0.066	0.004	0.041	0.413	0.874	0.117	0	0	0.107	0.332	0.521	0.023	0.058	0.137	0.176	0.059	0.036	0.007	0.391	0.749	0.152	1.073	0.304	0.048	0.156	0.013	0.166	0.008	0.093	0	0.1	0.482	0.638	0.084	0.015	0.134	0.353	0.225	0	0.565	0.248	1.763	0.055	0.262	0.295	0.835	0.087
[5]Isobaculum	0.014	0	0	0	0.01	0	0	0	0	0	0.448	0	0	0	0	0	0	0	0	0	0	0	0	0	0	0	0	0	0	0	0	0	0	0	0	0	0	0	0	0	0	0	0	0	0	0	0	0	0
[5]Prevotella	0.014	0	0	0	0.003	0.038	0.188	0	0	0.152	0.192	0.03	0	0.058	0.027	0.351	0.916	0	0.014	0.018	0.084	0.599	0.082	0.2	0.12	0.06	0.189	0.045	0.118	0.024	0.055	0.002	0.245	0	0	0.443	0.089	0.689	0.182	0	1.539	0	0.408	0	0.276	0	0.089	0.532	0.807
[5]Coprococcus	0.014	0	0	0.027	0.003	0.101	0	0.169	0	0.067	0.189	0.098	0	0	0	0	0.332	0	0	0.008	0.061	0	0	0	0.228	0.026	0.026	0	0.268	0.004	0	0.008	0	0	0	0.089	0.089	0.169	0.012	0.249	0.075	0	0.515	0	0	0	0.215	0	0.046
[5]Ruminococcus	0.014	0.188	0.019	0.002	0.006	0.402	0.305	0.135	0	0.178	0.833	0.25	0	0.277	0.506	0	0.232	0.136	0.058	0.167	0.337	0.344	0.102	0.15	0.927	0.262	0.237	0.142	0.42	0.084	0.082	0.006	0	0.095	0.52	0.36	0.402	0.195	0.131	1.576	0.707	0.579	0.915	0.155	0.467	0.358	0.499	0.285	1.911
[5]Flintibacter	0.007	0	0	0	0	0.436	0	0.094	0	0.042	0.162	0	0	0.006	0.031	0	0.54	0.083	0	0.018	0	0.066	0.174	0	0	0.027	0.065	0.093	0.395	0.02	0	0.002	0	0.132	0.493	0.103	0.171	0.054	0	0.005	0.227	0	0.072	0	0.023	0.797	0.331	0	0.496
[5]Bavariicoccus	0.007	0	0	0	0	0	0	0	0.004	0	0	0	0	0	0	0	0	0	0	0	0	0	0	0	0	0	0	0	0	0.004	0	0	0	0.005	0	0	0	0	0	0	0	0	0	0	0	0	0	0	0
[0]Bacteria;[1]Proteobacteria;[2]Gammaproteobacteria;[3]Xanthomonadales;[4]Xanthomonadaceae;[5]null	0.007	0	0	0	0	0	0.636	0.036	3.007	0.064	0.011	0.317	0.004	0.542	0.455	0.456	0.508	0.122	0.03	0	0.09	0.275	0.024	0.107	0.446	0.018	0	0.036	0	0.079	0	0.004	0.086	0	0.138	0	0	0.014	0.057	0.657	1.242	1.143	0.222	1.041	0.058	0	0	0	0.215
[5]Vulcanibacillus	0.007	0	0	0	0	0	0	0	0.004	0	0	0	0	0.006	0	0	0	0.005	0	0	0	0	0.005	0	0	0	0	0	0	0	0	0	0	0	0	0	0	0	0	0	0	0	0	0	0	0	0	0	0
[0]Bacteria;[1]Firmicutes;[2]Bacilli;[3]Bacillales;[4]null;[5]null	0.007	0.094	0	0.017	0.022	0	0	0	0	0	0.078	0	0.083	0.006	0	0	0	0.005	0	0	0.007	0	0.097	0.036	0	0	0	0	0	0	0	0	0	0	0	0	0.007	0.007	0.074	0.019	0.005	0	0.132	0	0	0	0	0.223	0.008
[5]Oscillibacter	0.007	0.047	0	0	0	0.268	0	0	0	0.216	0.15	0	0	0.017	0.004	0.004	0	0	0	0.11	0	0.003	0.133	0.529	0	0.04	0.029	0.004	0.224	0	0	0.002	0.114	0.387	0	0.148	0.341	0.246	0.216	0	0.05	0	0.23	0.01	0.178	0	0.29	0	0.699
[5]Kallipyga	0.007	0	0	0	0	0	0.862	0.921	0	0.076	0.069	0	0	0	0.054	0	0	0.142	0	0.043	0.115	0	0.056	0	0	0	0	0.125	0.19	0.067	0	0	0.34	0.118	0.138	0.025	0.49	0	0	0	0	0	0.068	0	0.214	0	0	0	0.174
[5]Glaciimonas	0.007	0	0	0	0	0	0	0	0	0	0	0	0	0	0	0	0	0	0	0	0	0	0	0	0	0	0	0	0	0	0	0	0	0	0	0	0	0	0	0	0	0	0	0	0	0	0	0	0
[5]Granulicatella	0.007	0.516	0.047	0	0.003	0.618	2.585	0	0	0	0.009	0	0.137	0	0	0	0.388	0.181	0	0	0.179	0	0.029	0.944	0.003	0	0.013	0.004	0.332	0	0.042	0	0.009	0.312	0	0	0	0	0.051	1.248	0	0.008	0.038	0	0	0	0.005	0	0
[5]Oryzobacter	0.007	0	0	0	0	0	0	0	0.004	0	0	0	0	0	0	0	0	0	0	0	0.004	0	0	0	0	0.121	0	0	0	0	0	0	0	0	0	0.005	0	0	0	0	0	0	0	0	0	0	0	0	0
[5]Atopococcus	0.007	0	0	0	0	0	0.004	0	0.007	0	0	0	0	0	0	0	0	0	0	0	0	0	0	0	0	0	0	0	0.01	0	0	0	0	0	0	0	0	0	0	0	0	0	0	0	0	0	0	0	0
[5]Aestuariimicrobium	0.007	0	0	0.002	0.003	0	0	0	0	0	0	0	0	0	0	0	0	0	0	0	0	0	0	0	0	0	0	0	0	0	0	0	0	0	0	0	0	0	0	0	0	0	0	0	0	0	0	0	0
[5]Cellulomonas	0.007	0	0.009	0	0	0	0	0.003	0	0	0.211	0	0	0	0	0	0	0	0	0.004	0	0.003	0	0	0	0.013	0	0	0	0	0	0	0	0.099	0	0	0	0	0	0	0.04	0	0	0	0	0	0	0	0
[5]Rosenbergiella	0.007	0	0	0	0	0	0	0	0	0	0.001	0.008	0	0	0	0	0	0	0	0	0	0	0	0	0	0	0	0	0.005	0	0	0	0	0	0.006	0	0	0	0	0	0	0	0	0	0	0	0	0	0
[5]Fusobacterium	0.007	0	0.038	0.093	0.507	0.139	0	0.598	0	0	0.051	0	0	0	0.216	0.464	0	0	0	0	0.065	0	0.002	0	0	5.335	3.659	3.212	0	0.197	0.42	12.729	0.254	0.213	2.597	3.444	0	0	0.046	0	0	0	0.021	0.01	0.003	0.257	0	0	0.319
[5]Sporobacter	0.007	0	0.057	0.055	0.01	0.585	0.004	0.188	0	0.53	1.088	0.053	0	0.162	0.293	0.004	0.408	0	0	0.253	0.018	0.079	0.15	0.651	0.431	0.188	0.306	0.08	1.077	0.26	0.046	0.008	0	0.17	0	0.379	0.794	0.065	0.074	0	0	0	0.443	0	0.156	0	0.401	0	2.089
[5]Mangrovibacter	0.007	0	0	0.002	0	0	0	0	0	0	0	0	0	0	0	0	0	0	0	0	0	0	0	0	0	0	0	0	0	0	0	0	0	0	0	0	0	0	0	0	0	0	0	0	0	0	0	0	0
[5]Sporosarcina	0.007	0	0	0.002	0	0.115	0.728	0	0	0	0.002	0	0	0	0	0.098	0	0	0	0	0.223	0	0.019	0	0	0.036	0.042	0	0.024	0	0.009	0	0.412	0	0	0	0.014	0.072	0.063	0.005	0	0	0.2	0	0	0	0.005	0	0
[5]Aquimixticola	0.007	0	0	0	0	0	0	0	0	0	0	0	0	0	0	0	0	0	0	0	0	0	0	0	0	0	0	0	0	0	0	0	0	0	0	0	0	0	0	0	0	0	0	0	0	0	0	0	0
[5]Alloiococcus	0.007	0	0.123	0.247	0.099	0.403	0.536	0.415	3.307	0.487	0.651	2.483	0	2.683	1.466	0.16	0.004	13.263	0.208	1.43	0.549	0.823	5.061	0	0.507	0.067	0.094	0.085	4.89	0.075	0.11	0.004	0.72	2.09	0.216	0.212	1.21	0.361	0.797	0.253	0.222	0.442	2.518	0	0.282	0.01	0.724	1.109	1.055
[5]Emergencia	0.007	0	0	0	0	0.144	0.008	0.819	0.586	0	0.208	0	0	0	0	0	0	0.26	0	0.039	0	0	0.116	0	0	0.031	0.049	0.009	0.039	0.043	0	0.002	0.159	0.482	0.903	0	0.111	0.278	0.023	0	0.298	0	0.021	0	0.934	0	0.112	0.006	0.12
[5]Janibacter	0.007	0	0	0	0	0	0	0	0	0	0	0	0	0	0	0	0	0	0	0	0	0.003	0	0	0	0	0	0	0	0	0	0	0	0	0	0	0	0	0	0	0	0	0	0	0	0	0	0	0
[5]Citrobacter	0	0.892	0.009	0	0	0	0	0	0	0	0	0.008	0.008	0	0	0	0	0	0	0.007	0	0	0	0.007	0	0	0	0	0	0	0	0	0	0	0	0	0	0.004	0	0.338	0	0	0	0	0	0	0	0	0
Cluster 90	0	0.469	0	0	0	0	0	0.025	0	0	0	0	0	0	0	0	0	0	0	0	0	0	0	0	0	0	0	0	0.039	0	0	0	0	0	0.094	0	0	0	0	0	0	0	0	0	0	0	0	0	0
[5]Saccharofermentans	0	0.328	0	0	0	0	0	0.061	0	0.127	0.04	0.242	0	0	0	0	0	0.049	0.019	0.423	0.018	0.128	0.308	0	0	0.018	0.016	0	0	0.039	0.023	0	0.24	0	0	0.025	0.03	0	0	0	0	0	0	0	0.243	0	0	0	0
[5]Achromobacter	0	0.282	0	0	0	0	0	0	0	0	0	0	0	0	0	0	0	0	0	0	0.061	0	0	0.093	0	0	0	0	0	0	0	0	0	0	0	0	0	0	0	0	0	0	0	0	0	0	0	0	0
[5]Novosphingobium	0	0.282	0	0	0	0.398	0	0	0	0.004	0.08	0.091	0.282	0.006	0.1	0.293	0.272	0	0	0	0.007	0.347	0.046	0.072	0.187	0.031	0.007	0.004	0.034	0.028	0.032	0	0.005	0.08	0	0	0.118	0	0	0	0	0.374	0	0.474	0	0	0.005	0	0.24
[5]Comamonas	0	0.235	0.047	0	0	0.202	0	0	0	0.068	0.001	0	0	0.45	0.027	0.612	0	0.015	0	0	0	0.577	0	0.136	0.168	0	0	0	0.044	0	0	0	0.077	0.052	0.183	0	0	0	0	0.315	0	0.107	0.076	1.114	0	0	0	0.086	0
[5]Thermonema	0	0.235	0	0	0	0	0	0	0	0	0	0	0	0	0	0	0	0	0	0	0	0	0	0	0	0	0	0	0	0	0	0	0	0	0	0	0	0	0	0	0	0	0	0	0	0	0	0	0
[5]Snodgrassella	0	0.188	0.038	0.025	0	0.58	0	0	0	0	0.04	0	7.985	0	0.085	0	0.328	0.005	0	0	0.517	0.328	0	0	0	0.004	0.081	0	0	0	0.037	0	0.168	0	0.144	0	0.022	0	0	0	0	0	0.06	0	0	0	0	0	0
[5]Rothia	0	0.188	0.009	0.05	0.003	0.139	0.352	0.041	0	0.051	0.073	0.008	0.107	0	0.189	0.312	0.188	0.03	0	0	0.115	0.003	0	0	0.165	0.008	0.046	0	0.088	0	0	0	0.036	0.005	0	0	0	0.108	0.319	0.474	0	0.008	0.035	1.062	0.029	0.232	0.005	0.012	0.054
[5]Ruminiclostridium	0	0.141	0	0.013	0.006	0.978	0.175	0.28	0	1.769	1.075	0.158	0	1.755	0	0.121	0.008	0.123	0	0.448	0.115	0.571	0.258	0	0.009	0.143	0.322	0.088	0.776	0.024	0.096	0.016	0.417	0.686	0.642	0.98	1.239	0.546	0.074	2.068	1.065	0	2.438	0.536	0.907	0	0.075	0.873	6.746
[5]Curvibacter	0	0.141	0	0	0	0	0	0	0	0	0.011	0.06	0.31	0.271	0.019	0	0.468	0.059	0	0.004	0.004	0	0	0	0.218	0	0.007	0.022	0	0	0.005	0.002	0.059	0.028	0.055	0.015	0.022	0	0.011	0.783	0.141	1.486	0.043	0.278	0	0.03	0.196	0.217	0
[5]Flavobacterium	0	0.141	0	0.004	0.009	1.334	0.051	0.059	0	0.03	0.423	0.008	0.008	0.583	0.24	0.721	0.564	0.226	0.036	0.11	0.966	1.149	0.158	0.143	0.915	0.077	0	0.004	0.185	0.039	0.087	0.002	0.105	0.388	0.222	0.035	0.029	0.076	0.103	0	0.268	0.495	0.175	0.052	0	0.429	0.439	0.725	0
[5]Microbacterium	0	0.094	0	0	0	0.288	0	0	0	0.042	0.027	0.046	0.083	0	0.425	0.004	0.068	0	0.011	0	0	0.033	0.041	0.429	0.009	0	0.003	0.004	0	0	0	0	0.009	0.048	0.066	0	0	0	0	0.023	0.056	0.213	0.064	0.196	0.071	0	0.023	0.309	0
[5]Pedomicrobium	0	0.094	0	0	0	0.134	0	0	0	0	0	0	0	0	0	0	0	0	0	0	0	0	0	0	0	0	0	0	0	0	0	0	0	0	0	0	0	0	0	0	0	0.213	0	0	0	0	0	0	0
[5]Gaiella	0	0.047	0.028	0.002	0	0.403	0	0.028	0	0.008	0.115	0	0	0	0.042	0.187	0	0	0	0	0.018	0.419	0.075	0	0	0.018	0	0	0	0.004	0.046	0	0	0	0	0	0.037	0	0	0	0	0	0	0	0	0	0	0	0
[5]Methylovulum	0	0.047	0	0	0	0	0	0	0	0	0	0	0	0	0	0	0	0	0	0	0	0	0	0	0	0	0	0	0	0	0	0	0	0	0	0	0	0	0	0	0	0	0	0	0	0	0	0	0
[5]Methanobrevibacter	0	0.047	0	0.002	0.003	0	0	0	0	0	0.054	0	0	0	0.023	0.051	0	0.015	0	0.011	0	0	0	0	0	0.008	0.003	0	0	0.024	0.009	0	0.014	0	0	0	0	0	0	0	0	0	0.009	0	0	0	0	0	0.095
[5]Plesiomonas	0	0.047	0	0	0	0	0	0	0	0	0	0	0	0	0	0	0	0	0	0	0	0	0	0	0	0	0	0	0	0	0	0	0	0	0	0	0	0	0	0	0	0	0	0	0	0	0	0	0
[5]Streptobacillus	0	0.047	0.009	0.093	0.067	0.139	0.59	0.003	0	0	0.002	0.008	0.004	0.012	0.012	0.004	0.008	0	67.778	0.032	0.051	0.278	0.073	0.021	0.006	0.139	0.053	8.921	0.024	14.064	0.082	39.108	0.172	0.08	0.012	3.922	2.717	0	0.045	0.023	0.156	0	0.017	0.01	0.088	0	4.598	8.264	3.492
[5]Hydrogenophaga	0	0.047	0	0	0	0	0	0	0	0	0	0	0	0.086	0.004	0	0	0	0	0	0	0	0	0.007	0.19	0	0	0.009	0	0	0.014	0	0.036	0.024	0.15	0	0	0.079	0	0	0	0	0	0	0	0.368	0	0	0
[5]Mogibacterium	0	0.047	0	0	0.003	0	0	0	0	0.004	0.006	0	0	0	0	0	0	0	0	0.007	0	0	0	0.064	0	0	0	0	0.005	0	0.005	0	0	0	0.006	0	0.037	0	0	0	0	0.015	0.038	0	0.01	0	0	0	0.025
[5]Finegoldia	0	0.047	0.274	0.072	0.169	0	0.602	0.111	0.022	0.195	0.044	0	0	0	0	0.004	0	0.583	0	0.014	0	0	0.029	0	0	0.04	0.179	0.004	0.107	0.008	0.055	0.002	0.032	0.496	0	0.182	0.163	0.441	0.017	0	0.273	0	6.511	0.752	0.178	0	0	0	0.211
[5]Phenylobacterium	0	0.047	0	0	0	0.053	0	0.05	0	0	0.002	0.008	0	0.162	0.247	0	0.316	0	0	0	0.111	0	0.012	0	0	0	0	0	0	0	0.014	0	0	0	0	0	0	0	0	0	0	0	0	0	0	0.682	0.005	0	0
[5]Aquihabitans	0	0.047	0	0	0.003	0.264	0	0.091	0	0	0.047	0	0.029	0	0.143	0.175	0	0	0	0	0.004	0	0.099	0.057	0	0.031	0	0	0	0	0.041	0	0	0.047	0	0	0	0	0	0	0	0	0.06	0.072	0	0	0	0	0
Cluster 249	0	0	0.378	0	0	0.091	0.071	0	0	0	0	0	0	0	0	0.051	0	0.034	0	0	0	0.098	0	0	0.285	0	0	0	0	0	0	0	0	0	0	0	0	0	0.057	0	0.091	0	0.183	0	0.084	0	0	0.186	0
[5]Pasteurella	0	0	0.321	0.084	0.797	0	0	0	0	0	0	0	0	0	0	0	0	0	0	0	0	0.003	0	0	0	0.009	0	0	0	0	0	0	0	0	0	0	0	0	0	0	0	0	0	0	0	0.005	0	0	0
[5]Bibersteinia	0	0	0.265	0.008	0.077	0	0	0	0	0	0	0	0	0	0	0	0	0	0	0	0	0	0	0	0	0	0	0	0	0	0	0	0	0	0	0	0	0	0	0	0	0	0	0	0	0	0	0	0
[5]Sneathia	0	0	0.179	0.055	0	0.115	0	0.006	0	0	0.025	0	0.004	0	0	0	0	0.02	0.014	0	0	0	0.002	0.007	0.006	20.562	9.489	2.042	0.005	0.43	2.114	27.516	0.394	1.399	1.788	0	21.578	0.004	0.057	0.919	0.005	0.008	0.004	0	0	0	1.438	0	0.004
[5]Alkanindiges	0	0	0.161	0.156	0.108	0.379	0	0	0	0	0.094	0.015	0	0	0	0.105	0	0	0	0	0.072	0.003	0	0	0	0.027	0	0	0	0	0.055	0	0	0.085	0	0	0	0	0	0	0	0	0	0	0	0	0.579	0	0
[5]Garicola	0	0	0.151	1.049	0.172	0	0	0	0	0.089	0.053	0	0	0	0	0	0	0.064	0	0.139	0.226	0	0.25	0	0	0.013	0	0	0	0	0.018	0	0	0	0	0	0.208	0	0.011	0	0	0	0	0	0	0	0	0.012	0
[5]Fastidiosipila	0	0	0.123	0.015	0.51	0.158	0	0.608	0	0.225	0.143	0.34	0	0	0	0	0	0.264	0	0.26	0	0	0.327	0	0	0.004	0.075	0	0.146	0.035	0.014	0.002	0.054	0.416	0	0	0.022	0.083	0	0	0.121	0	0.021	0	0.522	0	0.327	0	0.083
Cluster 250	0	0	0.104	0	0	0	0	0	0	0	0	0	0	0.415	0	0.058	0.072	0	0	0	0	0	0	0	0	0	0	0	0	0	0	0	0	0.109	0	0	0	0	0.131	0	0.086	0.061	0	0	0	0.676	0.182	0.353	0.228
Cluster 283	0	0	0.094	0.038	0	0	0	0	0	0	0	0	0	0.063	0	0	0	0	0	0	0	1.409	0	0	0	0	0	0	0	0	0	0	0	0	0	0.039	0	0	0	0	0	0	0	0	0	0.146	0.079	0.161	0
[5]Seminibacterium	0	0	0.094	0	0	0	0	0	0	0	0	0	0	0	0	0	0	0	0	0	0	0	0.041	0	0.003	0.237	0.117	42.66	0	0	0.393	0	0.005	0	0	0	0	0	0	0.005	0	0	0	0	0	0	0	0	0
Cluster 238	0	0	0.094	0	0	0	0	0.069	0	0	0	0	0	0	0	0	0	0	0	0	0	0	0	0	0	0	0	0	0.122	0	0	0	0	0	0	0	0	0	0	0	0	0	0.077	0	0	0	0.056	0	0
[5]Enteractinococcus	0	0	0.076	0.441	0.271	0.043	0	0.006	0	0.017	1.483	0.521	0	0.254	0.734	0.004	0.44	0.529	0	0.039	0.162	0.269	1.317	0.05	0.066	0.08	0.046	0.058	0.059	0	0	0	0.177	0.009	0	0	0.245	0.823	0.603	0	0.51	0	1.193	0	0.169	0	0.005	0	0
[5]Xenophilus	0	0	0.076	0	0.128	0	0	0	0	0	0	0	0	0	0	0	0.1	0	0	0	0	0	0	0	0	0	0	0.031	0	0	0	0	0	0	0.111	0	0	0	0	0	0	0.533	0	0	0	0	0	0.149	0
Cluster 263	0	0	0.076	0.146	0	0	0	0	0	0	0	0	0	0.052	0	0.051	0	0	0	0	0	0.475	0	0	0	0	0	0	0	0	0	0	0	0	0.194	0	0	0	0	0	0	0.526	0	0	0	0	0	0	0
[5]Bradyrhizobium	0	0	0.076	0.046	0.035	0.177	0	0	0	0.072	0	0	0.041	0	0	0	0	0	0.056	0	0.043	0	0.019	0.264	0.057	0	0.003	0	0	0	0	0	0	0	0	0.03	0.015	0	0	0.075	0.005	0	0	0	0	0	0	0	0
Cluster 151	0	0	0.076	0	0	0	0	0.086	0	0	0	0	0	0	0	0	0	0	0	0	0	0	0	0	0	0	0	0	0	0	0	0	0	0	0	0	0	0	0	0	0	0	0	0	0	0	0	0	0
Cluster 269	0	0	0.066	0	0	0	0	0	0	0	0	0	0.195	0	0	0.109	0	0	0	0	0	0	0.024	0	0	0	0	0.049	0	0	0	0	0	0	0	0	0	0	0	0	0.121	0	0.068	0	0	0	0	0	0
[5]Aeromonas	0	0	0.066	0	0	0	0	0.155	0.008	0	0	0	0	0	0	0.616	0	0	0	0	0	5.574	0.16	0.007	0	0	0	0	0	0	0	0	0	0	0	0	0	0	0	0	0	0	0	0	0.026	0.005	0	0	0.037
[5]Oscillatoria	0	0	0.057	0	0	0	0	0	0	0	0	0	0	0	0	0	0	0	0	0	0	0	0	0	0	0	0	0	0	0	0	0	0	0	0	0	0	0	0	0	0	0	0	0	0.045	0	0	0	0
[5]Acidisphaera	0	0	0.047	0	0	0	0	0	0	0	0	0	0	0	0	0	0	0	0	0	0	0	0	0	0	0	0	0	0	0	0	0	0	0	0	0	0	0	0	0	0	0	0	0	0	0	0	0	0
[5]Capnocytophaga	0	0	0.047	0	0.006	0	0	0	0	0	0.016	0.023	0	0	0	0	0.088	0	0	0	0.039	0	0	0	0	0	0	0	0.034	0	0	0	0	0	0	0	0	0.21	0.114	0	0.005	0	0.017	0	0	0	0	0	0
[5]Pseudarthrobacter	0	0	0.038	0.023	0	0	0	0	0	0	0	0	0	0	0.004	0	0	0	0	0	0	0.023	0	0	0	0	0	0	0	0	0	0	0	0	0	0	0	0	0	0	0	0	0	0	0	0	0	0	0
[5]Pseudoclavibacter	0	0	0.028	0	0	0	0	0.003	0.011	0.314	0.011	0	0	0	0.004	0	0	0	0	0.018	0.022	0	0	0	0	0	0.003	0	0	0	0.005	0	0.005	0	0	0	0	0	0	0	0	0	0	0	0	0	0	0	0
[5]Nocardioides	0	0	0.028	0.025	0	0.255	0	0.014	0	0	0.133	0.038	0.236	0	0.189	0.237	0.012	0.01	0	0	0.109	0.148	0.122	0.014	0.006	0.058	0.042	0	0	0	0.018	0	0	0.014	0.017	0.015	0.014	0	0	0	0	0	0.081	0.67	0	0.005	0	0	0
[5]Keratinibaculum	0	0	0.028	0	0	0	0	0.116	0.018	0.072	0	0	0	0	0	0	0	0.681	0	0.025	0	0	0	0	0	0	0.013	0	0	0.004	0.014	0	0.181	0.246	0.161	0.02	0.297	0.036	0	0	0	0	0.017	0	0.003	0	0	0	0
[5]Brooklawnia	0	0	0.019	0	0	0.048	0	0.03	0	0	0	0.03	0	0	0.012	0	0	0	0	0.011	0	0	0.027	0	0	0	0	0	0.015	0.039	0.005	0	0.118	0	0	0	0.037	0	0	0	0	0	0.021	0	0.036	0	0	0	0
[5]Psychrobacter	0	0	0.019	0	0.006	0.531	0.402	0	0.336	0	1.433	0.657	0	0.987	1.93	0.942	0.857	1.171	0	0.071	0.133	0.16	0.363	0.558	0.076	0.206	0	0.004	0.039	0.02	0.074	0	0.045	0.421	0.022	0.079	0.089	1.236	0.028	0.3	0	0	0.409	0.278	0.211	0.727	0.303	0	0.844
[5]Arthrobacter	0	0	0.009	0.355	0	0	0	0	0.004	0	0.025	0	0	0	0.17	0	0.004	0	0	0.011	0.065	0	0	0.508	0.12	0	0	0	0	0	0	0	0	0	0.072	0.005	0.156	0	0.011	0.005	0.398	0	0.06	0.01	0	0	0	0	0
[5]Siccibacter	0	0	0.009	0.004	0.006	0	0	0	0	0	0	0	0.004	0	0	0	0	0	0	0	0	0	0	0	0	0	0	0	0	0	0	0	0	0	0	0	0	0	0	0	0	0	0	0	0	0	0	0	0
[5]Sphingobacterium	0	0	0.009	0.019	0	0	0.313	0	0	0	0.108	0	0	0.04	0.019	0	0	0.024	0	0.057	0	0.174	0	0.021	0	0.013	0	0	0	0.004	0	0	0	0	0	0.01	0	0	0	0	0.399	0	0.043	0.299	0	0	0	0	0
[5]Polaromonas	0	0	0.009	0	0.003	0.22	0	0	0	0	0.052	0	0	0	0.023	0.413	0.196	0	0	0	0.05	0.272	0.019	0	0.022	0	0	0	0	0	0	0	0	0	0	0.025	0.022	0	0	0	0	0	0	0	0	0.363	0	0.155	0
[5]Aciditerrimonas	0	0	0.009	0	0	0.268	0	0.017	0	0	0.097	0	0.149	0	0.089	0.335	0	0	0	0	0.262	0.403	0.002	0	0	0.022	0	0.004	0.068	0	0.023	0	0.014	0	0.205	0	0.03	0	0	0.211	0	0.198	0	0	0	0	0	0.019	0.004
[5]Eubacterium	0	0	0.009	0	0.003	0.416	0.306	0.277	0	0.309	0.255	0.098	0	0.093	0.081	0.359	0.424	0.099	0	0.046	0.061	0.183	0.066	0	0.285	0.043	0.167	0.066	0.346	0.118	0.005	0.002	0.054	0.071	0.09	0.123	0.534	0.21	0.023	1.008	0.384	0	0.664	1.299	0.35	0.273	0.392	0	0.855
[5]Burkholderia	0	0	0.009	0	0	0	0	0	0	0	0	0	0	0	0	0.004	0	0	0	0	0	0.007	0	0	0.003	0	0	0	0	0	0	0	0	0.005	0	0.005	0	0.025	0	0	0	0	0	0	0	0	0.154	0.532	0
[5]Flaviaesturariibacter	0	0	0.009	0	0	0	0	0.003	0	0	0	0	0	0	0	0	0	0	0	0	0	0	0	0	0	0.004	0	0	0	0	0	0	0	0	0	0	0	0	0	0	0	0	0	0	0	0	0	0	0
[5]Tatumella	0	0	0.009	0	0	0	0	0	0	0	0	0	0	0	0	0	0	0	0	0	0	0	0	0	0	0	0	0	0	0	0	0	0	0	0	0	0	0	0	0	0	0	0	0	0	0	0	0	0
[5]Gordonia	0	0	0.009	0.002	0.01	0	0.31	0.185	0	0.208	0.056	0.189	0.029	0	0.154	0	0	0.573	0	0.051	0.101	0	0.002	0.007	0	0.013	0	0.018	0.478	0.244	0.033	0.004	0.036	0.544	0.676	0	0.052	0.195	0	0	0	0	0.017	0	0.22	0	0.033	0	0.116
[5]Melissococcus	0	0	0.009	0	0	0	0	0	0	0	0	0	0	0	0	0	0	0	0	0	0	0	0	0	0	0	0	0	0	0	0	0	0	0	0	0	0	0	0	0	0	0	0	0	0	0	0.005	0	0
[5]Megamonas	0	0	0.009	0	0	0.014	0	0	0	0	0	0	0	0	0	0	0	0	0	0	0	0	0	0	0	0.018	0	0	0	0	0	0	0	0	0	0	0	0	0	0	0	0	0	0	0	0	0	0	0
[5]Tersicoccus	0	0	0	0.224	0.013	0	0	0	0	0	0	0	0	0	0	0	0	0	0	0	0	0	0	0	0	0	0	0	0	0	0	0	0	0	0	0	0	0	0	0	0	0	0	0	0	0	0	0	0
Cluster 270	0	0	0	0.095	0	0	0.343	0	0	0	0	0	0	0	0.12	0	0	0	0	0	0	0	0.032	0.107	0	0	0	0	0	0	0	0	0	0	0	0.054	0	0	0	0	0.066	0	0.047	0	0	0	0	0.167	0
[5]Clavibacter	0	0	0	0.076	0	0	0	0	0	0	0.001	0	0	0	0	0	0	0	0	0.121	0.029	0	0.005	0	0	0	0	0	0	0	0	0	0	0	0	0	0	0	0	0	0	0.845	0	0	0	0	0	0	0.058
[5]Syntrophococcus	0	0	0	0.072	0.022	0.058	0.063	0.423	0	0.619	0.687	0.325	0	0.023	0.282	0.058	0	0.054	0.003	0.192	0.097	0	0.051	0.2	0.76	0.045	0.199	0	0.073	0.035	0	0.002	0	0	0.028	0.089	0.096	0.195	0.085	0.047	1.111	0	0.413	0	0.146	0	0.173	0.464	0.393
[5]Olsenella	0	0	0	0.068	0.01	0.187	0	1.565	1.824	0.28	0.129	0.068	0.004	0.046	0.305	0	0.376	0.216	0.069	0.566	0.108	0	0.123	0.114	0.066	0.022	0.335	0.267	0.664	0.359	0.411	0.014	1.418	0.501	0.554	0.05	0.527	0.412	0.518	0.005	0.413	0	0.634	0	1.219	0	0	0	0.331
[5]Ornithinimicrobium	0	0	0	0.059	0.006	0	0	0	0.007	0	0.04	0	0	0	0.015	0	0	0.083	0	0.117	0.133	0	0.474	0.007	0.368	0.223	0	0.004	0.122	0	0.009	0	0.005	0.308	0	0	0	0	0	0.005	0	0	0	0	0	0	0.009	0.006	0
[5]Thermicanus	0	0	0	0.057	0	0	0	0	0	0	0	0	0	0.006	0	0	0	0	0	0	0.158	0.062	0	0.35	0	0	0	0	0	0	0	0	0	0	0	0	0	0	0	0	0	0	0	0	0	0	0	0	0
[5]Renibacterium	0	0	0	0.055	0.041	0	0	0	0	0	0	0	0	0	0.027	0	0	0	0	0	0	0	0.095	0	0	0	0	0	0	0	0	0	0	0	0	0	0	0	0	0	0	0	0.004	0	0	0	0	0	0.05
Cluster 552	0	0	0	0.04	0	0	0	0.072	0	0	0	0.234	0	0	0	0	0.028	0	0	0	0.057	0	0	0	0.047	0	0	0	0	0	1.803	0	0	0	0	0	0	0	0	0	0	0	0.051	0	0	0	0	0	0
Cluster 519	0	0	0	0.038	0	0.053	0	0	0	0	0	0	0	0	0	0	0	0	0	0	0	0.085	0	0	0.146	0	0	0	0	0	0	0	0	0	0	0	0	0	0	0	0	0	0	0	0	0	0	0	0
[5]Lachnoclostridium	0	0	0	0.039	0.069	0.522	0.268	0	0	0.314	0.378	0.137	0	0.226	0.432	1.213	0.3	0.02	0	0.118	0.008	0	0.179	0.214	0.076	0.123	0.228	0.039	0.474	0.071	0.032	0	0	0.477	0.974	0.207	0.422	0.239	0.057	0.015	0.368	0	0.9	0.681	0.336	0.374	0.373	0	1.542
[5]Amphibacillus	0	0	0	0.038	0.01	0	0	0	0	0.123	0.341	0	0.004	0	0	0	0.008	0.015	0	0.011	0.1	0	0.072	0	0	0.045	0.062	0.031	0.132	0	0	0	0	0	0	0	0	0.321	0.006	0	0	0.008	0	0	0	0	0	0.353	0
Cluster 335	0	0	0	0.038	0	0	0.272	0	0	0	0.018	0.053	0	0.046	0	0	0.28	0	0	0	0	0.331	0	0	0	0	0	0	0	0	0	0	0	0	0.105	0	0	0.054	0	0	0.222	0	0	0	0.032	0.111	0	0	0
Cluster 569	0	0	0	0.036	0	0	0	0	0	0	0	0	0	0	0	0	0	0	0	0	0.104	0.066	0	0	0.222	0	0	0	0	0	0	0	0	0	0	0	0	0	0	0	0	0	0	0	0	0	0	0	0
Cluster 499	0	0	0	0.036	0	0	0	0	0	0	0	0	0	0	0	0	0	0	0	0	0	0	0	0	0.142	0	0	0	0.049	0	0	0	0	0	0	0	0	0	0	0	0	0	0	0	0	0	0	0	0
[5]Soehngenia	0	0	0	0.036	0.016	0	0	0.147	0.004	0	0.022	0	0	0	0	0	0	0.005	0	0	0	0	0	0	0.323	0	0	0	0.117	0.004	0.119	0	0	0	0	0	0	0	0	0	0	0	0	0	0	0	0	0	0
Cluster 506	0	0	0	0.034	0	0	0	0.055	0	0	0	0	0	0	0	0	0	0	0	0	0	0	0	0	0	0	0	0	0	0	0	0	0	0	0	0	0	0	0	0	0	0	0	0	0.045	0	0	0	0
[5]Georgenia	0	0	0	0.034	0.01	0	0	0.011	0	2.833	0.172	0.008	0	0	0.012	0.004	0	0.108	0	0.15	0.75	0	0.081	0	0	0.049	0	0	0	0	0	0	0.018	0	0	0	0	0.065	0	0	0.071	0	0	0	0	0	0	0	0.17
[5]Frisingicoccus	0	0	0	0.032	0.003	0.129	0	0	0	0.021	0.01	0.008	0	0	0.004	0	0.152	0	0	0.007	0	0	0	0	0	0	0	0.027	0	0	0	0	0	0	0	0	0	0	0	0	0	0	0.004	0	0	0.005	0	0	0.149
[5]Lysinibacillus	0	0	0	0.032	0	0	0	0.045	1.307	0	0.003	0	0	1.928	0	0.3	0.004	0	0	0	0.165	0	0.002	0	0	0.018	0.062	0	0.107	0	0	0	0.005	0	0	0	0.104	0.177	0.006	0.005	0	0	0.119	0	0	0	0	0	0.215
[5]Rubinisphaera	0	0	0	0.03	0	0	0	0	0	0	0	0	0	0	0	0	0	0	0	0	0	0	0	0	0	0	0	0	0	0	0	0	0	0	0	0	0	0	0	0	0	0	0	0	0	0	0	0	0
[5]Sharpea	0	0	0	0.03	0	0	0	0	0	0	0.001	0	0	0	0.089	0	0	0	0	0	0	0	0	0	0	0.004	0	0	0	0	0	0	0	0	0	0	0	0	0	0	0	0	0.026	0	0	0	0	0	0
Cluster 536	0	0	0	0.027	0	0	0	0	0	0	0	0	0	0	0	0	0	0	0	0	0	0.029	0	0	0	0	0	0	0.044	0	0	0	0	0	0	0	0	0	0	0	0	0	0	0	0	0	0	0	0
[5]Halomonas	0	0	0	0.027	0	0	0	0	0	0	0.201	0.038	0	0	0	0.004	0	0.259	0	0.011	0	0	0.751	0	0	0.013	0.003	0	0.005	0	0	0	0.023	0	0	0	0.037	0	0	0	0.273	0	0.013	0	0.029	0	0	0	0
Cluster 285	0	0	0	0.027	0	0	0	0	0	0	0	0	0.422	0.214	0	0	0.232	0	0	0	0	0.102	0	0	0	0	0	0	0	0	0	0	0	0	0	0	0.052	0	0	0	0	0	0	0	0	0.086	0	0.223	0
[5]Ihubacter	0	0	0	0.025	0.013	0.268	0	0.094	0	0.348	0.296	0.136	0	0	0	0.168	0.316	0.157	0	0.089	0	0	0.085	0	0	0.027	0.046	0	0.112	0	0	0.006	0.054	0.175	0.006	0.084	0.022	0	0.034	0	0.111	0	0.239	0	0.058	0.167	0	0.495	1.088
Cluster 35	0	0	0	0.025	0	0	0	0	0	0	0.021	0	0	0	0	0	0	0	0	0	0	0	0	0	0	0	0	0	0	0	0	0	0	0	0	0	0	0	0	0	0	0	0	0	0	0	0	0	0
Cluster 492	0	0	0	0.025	0	0	0	0	0	0	0	0	0	0	0	0.051	0	0.26	0	0	0	0	0	0	0.215	0	0.049	0	0	0	0	0	0	0	0	0	0	0	0	0	0	0	0	0	0.071	0	0	0	0
[5]Peptoanaerobacter	0	0	0	0.025	0.051	0	0	1.015	0	0.14	0.015	0	0	0	0.015	0	0	0.054	0	0	0	0	0.068	0	0	0	0.01	0	0	0	0	0	0.494	0	0	0.123	0	0	0	0	0.298	0	0	0	0.24	0	0	0	0
Cluster 489	0	0	0	0.025	0	0	0	0	0	0	0	0	0	0	0	0	0	0	0	0	0	0	0	0	0.139	0	0	0	0.073	0	0.087	0	0	0	0	0	0	0	0	0	0	0	0.047	0	0	0	0	0	0.178
[5]Marinilactibacillus	0	0	0	0.025	0	0	0	0	0	0	0	0	0	0	0	0	0	0	0	0	0	0	0	0	0	0	0	0	0	0	0	0	0	0	0	0	0	0	0	0	0	0	0	0	0	0	0	0	0
Cluster 494	0	0	0	0.025	0	0	0	0.055	0	0	0	0	0	0	0	0.129	0	0	0	0	0	0	0	0	0.051	0	0	0	0.034	0	0	0	0	0	0	0.034	0	0	0	0	0	0	0	0	0	0	0	0	0
[5]Faecalicoccus	0	0	0	0.023	0.003	0	0	0.332	0	0	0.029	0.113	0	0	0.216	0	0.008	0	0	0.011	0	0	0.068	0	0.171	0	0.02	0.036	0	0.079	0	0	0.063	0	0	0.01	0	0	0	0	0	0	0.089	0	0.003	0	0	0	0
[5]Raoultibacter	0	0	0	0.023	0.032	0	0	0	0	0	0	0	0	0	0	0	0	0.024	0	0.004	0	0	0	0	0	0	0	0	0	0	0	0	0	0	0	0.039	0	0	0	0	0	0	0	0	0	0	0	0	0
Cluster 486	0	0	0	0.023	0	0	0	0	0	0	0	0	0	0	0	0	0	0	0	0	0	0	0	0	0.13	0	0	0	0.117	0	0	0	0	0	0	0	0	0	0	0	0	0	0	0	0	0	0	0	0
[5]Thioprofundum	0	0	0	0.021	0	0	0	0	0	0	0.001	0	0	0	0	0	0	0	0	0	0	0	0	0	0	0	0	0	0	0	0	0	0	0	0	0	0	0	0	0	0	0	0	0	0	0	0	0	0
[5]Alkaliphilus	0	0	0	0.021	0	0	0	0	0	0	0	0	0	0	0	0.23	0	0	0	0.004	0	0.291	0.039	0	0	0	0	0	0	0	0	0	0	0	0	0	0	0.004	0	0	0	0	0	0	0	0	0.005	0	0
[5]Leucobacter	0	0	0	0.021	0.016	0	0	0	0	0	0.2	0.008	0	0	0.309	0	0.284	0.089	0	0.242	0.194	0.255	0.174	0	0.003	0.027	0	0	0	0	0.005	0	0	0	0	0	0	0.014	0	0	0	0	0.038	0	0	0	0	0	0
[5]Nocardia	0	0	0	0.019	0	0	0	0	0.767	0.047	0	0.46	0.517	0.133	0.174	0.218	0.733	0	0.053	0	0.129	0	0.01	0.064	0.247	0.026	0.007	0.022	0.034	0.051	0	0	0.077	0.014	0.183	0.01	0.074	0	0	0.624	0	2.034	0.055	1.413	0.019	0.02	0.005	1.015	0
Cluster 491	0	0	0	0.019	0	0	0	0	0	0.059	0	0	0	0	0	0	0	0	0	0	0	0	0	0	0.098	0	0	0	0	0	0	0	0	0	0	0	0	0.043	0	0	0	0	0	0	0	0	0	0	0
[5]Auritidibacter	0	0	0	0.019	0	0	0	0	0	0.127	0.021	0.211	0.004	0	0	0	0	1.562	0	1.693	0.445	0	1.934	0	0	0.018	0.248	0.036	0.375	0.016	0.096	0.008	1.45	2.161	0	0.015	0	0	0	0	0	0	0	0	0	0	0.243	0	0.116
Cluster 272	0	0	0	0.019	0.105	0	0	0	0	0	0	0	0.05	0	0	0	0	0	0	0	0.126	0	0	0	0	0	0	0	0	0	0	0	0	0.09	0.055	0	0.059	0	0	0	0.182	0	0	0	0	0	0	0	0
[5]Butyrivibrio	0	0	0	0.017	0	0.058	0	0.113	0	0.394	0.363	0.438	0	0.496	0.004	0.222	0.008	0.005	0	0.125	0	0.108	0.099	0	0.003	0	0.252	0.022	0.244	0.016	0.037	0.006	0.005	0.028	0	0.069	0.037	0.04	0.028	0	0.459	0	0.013	0	0.006	0.293	0	0	1.667
[5]Daeguia	0	0	0	0.017	0	0	0	0	0	0	0	0	0	0	0	0	0	0	0	0	0	0	0	0.093	0	0	0	0	0	0	0	0	0	0	0	0	0	0	0	0	0	0	0	0	0	0	0	0	0
[5]Alistipes	0	0	0	0.017	0	0.077	0	0	0	0.483	0.454	0.143	0	0.231	0	0	1.79	0.108	0	0.064	0.004	0	0.053	0.021	0.58	0.031	0.231	0	0.18	0.087	0.091	0	0.041	0	0	0.203	0.393	0.152	0.046	0.07	0	0	0.502	0	0.152	0	0.093	0	1.121
[5]Kineococcus	0	0	0	0.017	0	0	0	0	0	0	0	0	0	0	0	0	0	0	0	0	0.144	0	0	0	0	0	0	0	0	0	0	0	0	0	0	0	0	0	0	0	0	0	0	0	0	0	0	0	0
[5]Intestinimonas	0	0	0	0.017	0	0.072	0	0.274	0	0.598	0.475	0.008	0	0	0	0	0.496	0	0	0.06	0.014	0	0.322	0	0	0.04	0.065	0.022	0.317	0.165	0.018	0.002	0.131	0.345	0.249	0.158	0.156	0.329	0	0	0.818	0.899	0.452	0	0.201	0.015	0.009	0	0.96
[5]Ornithinicoccus	0	0	0	0.017	0.006	0	0	0	0	0	0	0	0	0	0	0	0	0.005	0	0	0	0	0.007	0	0	0.009	0.016	0	0	0	0	0	0	0	0	0	0	0	0	0	0	0	0	0	0	0	0	0	0
[5]Adlercreutzia	0	0	0	0.017	0	0	0	0	0	0	0	0	0	0	0	0	0	0.039	0	0.021	0	0	0	0	0	0	0.046	0	0	0	0	0	0.14	0	0	0.005	0	0	0	0	0.146	0	0.013	0	0.029	0	0.028	0	0.058
[5]Filifactor	0	0	0	0.017	0	0	0	0	0	0	0.132	0	0	0	0	0	0	0	0	0	0	0	0	0	0	0	0	0	0.068	0.008	0	0	0	0	0.46	0	0	0	0	0	0	0	0	0	0	0	0	0	0
[5]Atopobium	0	0	0	0.015	0	0	0	0.033	0	0	0.006	0	0	0	0	0	0	0	0	0	0	0	0	0	0	0	0.049	0	0.005	0.004	0	0	0	0	0	0.025	0	0	0	0	0	0	0	0	0.062	0	0	0	0.12
[5]Devosia	0	0	0	0.015	0	0.23	0	0.05	0	0	0.067	0.242	0	0.006	0	0.14	0	0.029	0	0.004	0.09	0	0	0.1	0	0.036	0	0.004	0	0	0.005	0	0.054	0	0	0	0	0	0	0.267	0.131	0	0	0	0	0	0	0	0
[5]Undibacterium	0	0	0	0.015	0	0.072	0.033	0	0	0	0.011	0.068	0.008	0	0	0	0	0	0	0	0.047	0.059	0.046	0	0	0	0	0.004	0	0	0	0	0	0	0	0	0	0.123	0	0	0	0	0	0.155	0	0	0	0.012	0
[5]Planifilum	0	0	0	0.015	0	0	0	0	0	0	0	0	0	0	0	0	0	0	0	0	0	0	0	0	0	0	0	0	0	0	0	0	0	0	0	0	0.104	0	0	0	0	0	0	0	0	0	0	0	0
Cluster 531	0	0	0	0.015	0	0.091	0	0.053	0	0	0	0	0	0	0	0	0	0	0	0	0	0	0	0	0.133	0	0	0	0.039	0	0	0	0	0	0	0	0.193	0	0	0	0	0	0	0	0	0	0	0	0
[5]Mesorhizobium	0	0	0	0.015	0	0	0	0	0	0	0.013	0	0	0	0.891	0	0	0	0.019	0.015	0	0.003	0	0	0.174	0	0	0	0	0	0.009	0	0	0	0	0	0	0	0	0.005	0	0	0	0.412	0	0	0	0	0.066
Cluster 479	0	0	0	0.015	0	0	0	0.061	0	0	0	0	0	0	0	0.16	0	0	0	0	0	0.288	0	0	0	0	0	0	0	0	0	0	0.086	0	0	0	0	0	0	0	0	0	0	0	0	0	0	0	0
Cluster 497	0	0	0	0.015	0	0	0	0	0	0	0	0	0	0	0	0.152	0	0	0	0	0	0	0	0	0.111	0	0.042	0	0.088	0	0	0	0	0	0	0	0	0	0	0	0	0	0	0	0	0	0	0	0
Cluster 286	0	0	0	0.015	0	0	0	0	0	0	0	0	0.033	0.04	0	0	0.056	0	0	0	0	0	0	0	0	0	0	0	0	0	0	0	0	0	0.454	0.099	0.111	0	0	0	0.247	0	0.051	0	0.029	0	0	0.062	0
[5]Oribacterium	0	0	0	0.013	0	0	0	0	0	0	0	0	0	0	0	0	0	0	0	0	0	0	0	0	0	0	0	0	0	0	0	0	0	0	0	0	0	0.108	0	0	0	0	0	0	0.045	0	0	0	0
[5]Pseudopropionibacterium	0	0	0	0.013	0.016	0	0	0	0.004	0.004	0	0	0	0	0	0	0	0	0	0.025	0	0	0	0	0	0	0	0	0	0	0	0	0	0	0	0	0	0	0	0	0	0	0	0	0	0	0	0	0
[5]Serinibacter	0	0	0	0.013	0.016	0	0	0	0	0	0	0	0	0	0	0	0	0	0	0	0	0	0	0	0	0	0	0	0	0	0.009	0	0.054	0	0	0	0	0	0	0	0	0	0	0	0	0	0	0	0
[5]Guggenheimella	0	0	0	0.013	0.019	0	0	0	0	0.161	0.004	0	0	0	0	0	0	0.005	0	0.107	0.014	0	0.57	0	0	0	0	0	0	0	0	0	0	0.08	0	0	0.045	0	0	0	0	0	0	0	0	0	0	0	0
[5]Opitutus	0	0	0	0.011	0	0	0	0	0	0	0.004	0.136	0	0	0	0.113	0	0	0	0	0	0	0.099	0	0	0.009	0	0	0.024	0	0	0	0	0.052	0	0	0	0	0	0	0	0	0	0	0	0	0	0	0
[5]Tepidimicrobium	0	0	0	0.011	0	0	0	0.003	0	0	0	0	0	0.19	0	0	0	0	0	0.004	0	0	0.002	0	0.003	0.004	0	0.031	0	0.024	0	0	0.077	0.09	0.354	0	0.943	0	0	0	0	0	0	0	0	0	0	0	0
[5]Eisenbergiella	0	0	0	0.011	0	0	0	0	0	0	0.002	0	0	0	0	0.004	0	0	0	0	0	0	0	0	0	0	0	0	0	0	0	0	0	0	0	0	0	0	0.006	0	0	0	0.081	0	0	0	0	0	0.004
[5]Cardiobacterium	0	0	0	0.011	0.118	0	0	0	0	0	0	0	0	0	0	0	0	0	0	0	0	0	0	0	0	0	0	0	0	0	0	0	0	0	0	0	0	0	0.12	0	0	0	0	0	0	0	0	0	0
[5]Sinomonas	0	0	0	0.011	0	0	0	0.006	0.007	0	0.002	0	0	0	0	0	0	0	0	0.007	0	0	0	0	0	0.004	0.003	0	0	0	0	0	0	0	0	0	0	0	0	0	0.005	0	0	0	0	0	0	0	0
[5]Bogoriella	0	0	0	0.008	0	0	0	0	0	0	0	0	0	0	0.008	0	0	0	0	0	0	0	0.002	0	0	0	0	0	0	0	0	0	0	0	0	0	0	0	0	0	0	0	0	0	0	0	0	0	0
[5]Paenalcaligenes	0	0	0	0.008	0	0	0	0	0	0	0.143	0	0	0	0	0	0	0.25	0	0.007	0.025	0.462	0	0	0	0	0	0	0	0	0	0	0	0	0	0	0	0.138	0	0	0	0	0	0	0	0	0	0	0
[5]Propionibacterium	0	0	0	0.008	0.006	0	0	0	0	0	0	0	0	0	0	0	0	0	0	0	0	0	0	0	0	0.013	0.016	0	0	0	0	0	0	0	0	0	0	0	0	0	0	0	0	0	0	0	0	0	0
[0]Bacteria;[1]Firmicutes;[2]Clostridia;[3]Clostridiales;[4]Clostridiales Family XIII. Incertae Sedis;[5]null	0	0	0	0.008	0	0	0	0.006	0.004	0.149	0.043	0	0	0	0	0	0	0	0	0.011	0	0	0	0	0	0	0	0	0	0	0	0	0.005	0	0	0.01	0	0	0	0	0	0	0	0	0.049	0	0	0	0
[5]Peptostreptococcus	0	0	0	0.006	0.013	0	0	0	0.88	0	0.037	0	0	0	0	0	0	0	0	0.004	0	0	0	0	0	0.004	0	0.009	0	0	0	0	0	0	0.205	0.532	0	0	0.068	0	0.076	0	0.017	0	0	0	0	0	0
[5]Luteimonas	0	0	0	0.004	0	0.053	0	0	0	0	0.172	0	0.004	0.266	0	0	0	0	0	0.075	0.039	0	0.007	0	0	0.008	0.039	0	0.015	0.016	0	0	0	0.085	0	0	0	0	0	0	0	0	0.013	0	0	0	0	0	0
[5]Pseudoflavonifractor	0	0	0	0.004	0	0	0	0	0	0.047	0.034	0	0	0	0	0	0.004	0	0	0.007	0	0.102	0.082	0.272	0	0.009	0	0	0	0	0.009	0	0.014	0	0	0	0.007	0	0.017	0	0	0	0.132	0	0	0	0.238	0	0.008
[5]Skermanella	0	0	0	0.004	0	0	0	0	0	0	0.031	0	0	0	0	0	0	0	0	0	0	0.102	0	0	0	0.004	0	0	0	0	0	0	0	0	0	0	0	0	0	0	0	0	0	0	0	0	0	0	0
[5]Howardella	0	0	0	0.002	0	0	0	0	0	0	0.002	0	0	0	0	0	0	0	0	0.007	0	0	0	0	0	0.004	0	0	0	0	0	0	0	0	0	0	0	0	0	0	0	0	0	0	0	0	0	0	0.095
[5]Caldanaerobacter	0	0	0	0.002	0.006	0	0	0	0	0	0	0	0	0	0	0	0	0	0	0	0	0	0	0	0	0	0	0	0	0	0	0	0	0	0	0	0	0	0	0	0	0	0	0	0	0	0	0	0
[5]Paraburkholderia	0	0	0	0.002	0	0	0	0.058	0	0	0	0	0.012	0	0	0.086	0	0	0	0	0.079	0.291	0	0	0	0	0	0	0	0	0	0	0	0	0	0	0	0	0	0	0	0	0	0	0	0	0	0	0
[5]Solirubrobacter	0	0	0	0.002	0	0.249	0.033	0.03	0	0	0.119	0	0	0	0.012	0.242	0.004	0	0	0	0.236	0	0.015	0.05	0	0.031	0.029	0	0.035	0	0.055	0	0.005	0	0	0	0.022	0	0	0.005	0	0	0	0	0	0	0	0	0
[5]Asaccharospora	0	0	0	0.002	0	0	0	0	0	0	0	0	0	0	0	0	0	0.005	0	0	0	0	0	0	0	0	0	0	0	0	0	0	0	0	0	0	0	0	0	0	0	0	0	0	0	0	0	0	0.004
[5]Plantibacter	0	0	0	0.002	0	0	0	0	0	0	0.001	0	0	0	0	0	0	0	0	0	0	0	0	0	0	0.009	0	0	0	0	0	0	0	0	0	0	0	0	0	0	0	0	0	0	0	0	0	0	0
[5]Cronobacter	0	0	0	0.002	0	0.263	0	0	0	0	0.058	0.944	0	0	0	0.51	0	0	0	0	0	0	0	0	0	0	0	0	0	0	0.142	0	0	0	0	0	0	0.492	0	0	0.056	0	0	0.825	0	0	0	0	0
[5]Citricoccus	0	0	0	0.002	0	0	0	0	0	0	0	0	0	0	0	0	0	0	0	0	0	0	0.002	0	0	0	0	0.031	0	0	0	0	0	0	0	0	0	0	0	0	0	0	0	0.01	0	0	0	0	0
[5]Haliea	0	0	0	0.002	0	0.115	0	0	0	0	0.001	0	0	0	0	0.117	0	0	0	0	0.093	0	0	0	0	0	0	0	0	0	0	0	0	0	0	0	0	0	0	0	0	0	0	0	0	0	0	0	0
[5]Leptotrichia	0	0	0	0.002	0	0	0	0	0	0	0.038	0	0	0	0.004	0	0	0	8.806	0.014	0	0.134	0.005	0	0.006	0.17	0.147	0.418	0.044	1.895	15.727	0.25	0.018	0.288	0.454	0	0.126	0	0.233	0	2.141	0.061	0.004	0	0	0	0	0	0
[5]Tissierella	0	0	0	0.002	0	0	0.197	0.003	1.241	0.216	0.148	0	0	0	0	0	0	0.01	0	0	0	0	0.33	0.586	0	0.013	0.049	0	0.073	0.028	0.032	0	0.063	0.208	0	0	0	0	0.102	0	0	0	0.004	0	0.129	0.005	0	0	0
[5]Azoarcus	0	0	0	0.002	0.003	0.293	0	0.069	0	0	0.01	0	0.004	0.006	0.081	0	0	0	0	0	0	0.046	0	0	0	0.004	0	0	0	0	0.018	0	0	0.132	0.061	0	0	0	0	0	0.005	0	0	0	0	0.005	0	0	0
[5]Azospirillum	0	0	0	0.002	0	0	0	0	0	0	0.001	0	0	0	0	0	0	0	0	0	0	0.02	0	0	0	0	0	0	0	0	0.014	0	0	0	0.039	0	0	0	0	0	0	0	0	0	0	0	0	0	0
[5]Mycoplasma	0	0	0	0	0.717	0	0	0.033	0	0	0.037	0	0	0	0	0	0	0	0	0.007	0	0.003	0	0	0	1.51	0.205	0.81	0	0.177	0.155	11.342	0.014	0.307	0.1	0	0	0	0	0	0	0	0	0	0	0	0	0	0
Cluster 12	0	0	0	0	0.488	0	0	0.028	0	0	0	0	0	0	0.178	0.039	0.492	0.064	0	0	0.154	0	0	0	0	0	0	0	0	0	0	0	0	0.085	0	0	0	0	0	0	0.071	0	0	0	0	0	0.084	0	0.418
Cluster 275	0	0	0	0	0.322	0	0	0	0	0	0	0	0	0	0	0	0	0	0	0	0	0	0	0.3	0	0	0	0	0	0	0	0	0	0	0	0.054	0	0	0	0	0.035	0	0.03	0	0	0.232	0	0	0
[5]Kingella	0	0	0	0	0.242	0.062	0	0	0	0	0	0	0	0	0	0	0	0.029	0	0	0	0	0	0	0	0	0	0	0	0	0	0	0	0.071	0	0	0	0	0	0	0	0	0	0	0	0	0	0	0
[5]Mannheimia	0	0	0	0	0.134	0	0.665	0	0	0	0	0	0	0.081	0	0	0	0	0.003	0	0	0.003	0	0.136	0	0.004	0	0	0	0	0	0	0	0	0	0	0	0.025	0	0	0.257	0	0.051	0	0	0	0	0	0
[5]Proteocatella	0	0	0	0	0.121	0	0	0	0	0	0	0	0	0	0	0	0	0	0	0	0	0	0	0	0	0.009	0	0	0	0	0	0	0	0	0	0	0	0	0	0	0	0	0	0	0	0	0	0	0
Cluster 280	0	0	0	0	0.054	0	0.033	0	0	0	0	0	0.075	0.208	0	0	0	0	0	0	0	0	0	0	0	0	0	0	0	0	0	0	0	0	0	0	0	0	0	0	0.066	0	0	0	0	0.156	0	0.241	0
[5]Brachymonas	0	0	0	0	0.051	0	0	0	0	0	0	0	0	0	0	0	0	0	0	0	0	0	0	0	0	0	0	0	0	0	0	0	0	0	0	0	0	0	0	0	0	0	0	0	0	0	0	0	0
Cluster 573	0	0	0	0	0.035	0	0	0	0	0	0	0	0	0	0	0	0	0	0	0	0	0	0	0	0.155	0	0	0	0.068	0	0	0	0	0	0	0	0	0.04	0	0	0	0	0.043	0	0	0	0	0	0
[5]Caulobacter	0	0	0	0	0.029	0	0	0	0	0	0.042	0	0	0	0	0.008	0.004	0	0	0	0.183	0	0.022	0	0	0	0	0	0.005	0	0.014	0	0	0	0	0	0.045	0	0.034	0	0.081	0	0	0	0	0	0	0	0
[5]Aliidiomarina	0	0	0	0	0.022	0	0	0	0	0.25	0.04	0	0	0	0	0	0	0	0	0	0	0	0.056	0	0	0	0	0	0	0	0	0	0	0	0	0	0	0	0	0	0	0	0	0	0	0	0	0	0
Cluster 153	0	0	0	0	0.022	0	0	0	0	0	0	0.128	0.277	0	0	0	0	0	0	0	0	0	0	0	0	0	0	0	0	0	0	0	0	0.057	0	0	0	0	0	0	0	0	0	0	0	0	0	0.217	0
Cluster 513	0	0	0	0	0.022	0.153	0	0	0	0	0	0	0	0	0	0.242	0	0	0	0	0	0.167	0	0	0	0	0	0	0	0	0	0	0	0	0	0	0	0	0	0	0	0	0.626	0	0	0	0	0	0
[5]Lautropia	0	0	0	0	0.016	0	0	0.108	0	0	0	0.008	0	0.012	0	0	0	0	0	0	0	0	0.182	0	0.225	0.022	0	0	0	0	0	0	0	0	0	0	0	0	0.273	0	0	0	0	0	0	0	0	0	0
[5]Roseburia	0	0	0	0	0.013	0.168	0	0	0	0.042	0.043	0	0	0	0.324	0.004	0	0.005	0	0.004	0	0	0.034	0	0.009	0.027	0.143	0	0	0	0	0.008	0	0	0.648	0.059	0.081	0	0	0	0.192	0	0.106	0.01	0.124	0	0.051	0.006	2.512
[5]Abiotrophia	0	0	0	0	0.013	0.201	0.402	0	0.004	0	0.013	0.249	0	0.006	0	0	0	0	0	0	0	0	0.095	0	0	0.009	0	0	0.005	0.008	0.059	0	0	0	0	0	0	0	0.006	0	0	0	0	0	0	0	0	0.012	0
[5]Mobilicoccus	0	0	0	0	0.013	0	0	0	0	0	0	0	0	0	0	0	0	0	0	0	0	0	0	0	0	0.004	0	0	0	0	0	0	0	0	0	0	0	0	0	0	0	0	0	0	0	0	0	0	0
[5]Negativicoccus	0	0	0	0	0.013	0	0.004	0.125	0	0.267	0.058	0	0	0	0	0	0	0.284	0	0.014	0.147	0	0	0	0.351	0	0	0	0.01	0.067	0.014	0	0	0	0.676	0	0	0	0	0	0	0	0.047	0	0.263	0	0	0	0
[5]Psychrobacillus	0	0	0	0	0.01	0	0	0	0.007	0	0.072	0	0	0.012	0	0	0	0.005	0	0	0	0	0	0	0	0	0	0	0.005	0	0	0	0	0	0	0	0	0	0	0	0	0	0	0	0	0	0	0	0
[5]Shewanella	0	0	0	0	0.01	0	0	0	0	0	0.027	0	0	0	0	0	0.004	0	0	0	0	1.428	0	0	0	0	0	0	0	0	0	0	0	0	0	0	0	0	0	0	0	0	0	0	0	0.005	0	0	0
[5]Casaltella	0	0	0	0	0.006	0	0	0.108	0	0	0	0	0	0	0	0	0	0.005	0	0	0	0	0	0	0	0	0	0	0	0	0	0	0.063	0.061	0.006	0	0	0.011	0	0	0	0	0	0	0.175	0	0	0	0
[5]Thermobispora	0	0	0	0	0.006	0	0	0	0	0	0	0	0	0	0	0	0	0	0	0	0	0	0	0	0	0	0	0	0	0	0	0	0	0	0	0	0	0	0	0	0	0	0	0	0	0	0	0	0
[5]Simplicispira	0	0	0	0	0.006	0.134	0	0.003	0	0	0	0	0	0	0	0	0	0	0	0.007	0	0	0.004	0	0	0	0	0	0	0	0	0	0	0	0	0	0	0	0	0	0	0	0	0	0.039	0	0.093	0.391	0
[5]Eggerthella	0	0	0	0	0.006	0	0	0	0	0	0.059	0.083	0	0	0	0	0	0	0	0	0	0	0	0	0	0	0	0	0	0	0	0	0	0	0	0.01	0	0	0	0	0	0	0.03	0	0	0	0	0	0
[5]Brackiella	0	0	0	0	0.006	0	0	0	0	0	0	0	0	0	0	0	0	0	0	0	0	0	0	0	0	0	0	0	0	0	0	0	0	0	0	0	0	0	0	0	0	0	0.009	0	0	0	0	0	0
[5]Marvinbryantia	0	0	0	0	0.006	0.062	0.004	0	0	0	0.001	0	0	0	0.004	0	0	0	0	0	0	0	0	0	0	0	0	0	0.005	0	0	0	0	0	0.022	0	0	0.004	0	0	0	0	0	0	0	0	0	0	0
[5]Natranaerovirga	0	0	0	0	0.006	0	0	0	0.004	0	0.055	0	0.19	0	0	0	0	0	0	0.007	0	0.003	0	0	0	0.009	0.039	0	0	0.004	0.005	0	0	0	0	0.069	0.007	0	0	0	0	0	0.017	0	0	0	0	0	0.004
[5]Tetragenococcus	0	0	0	0	0.003	0	0	0	0.004	0	0	0	0	0	0	0.004	0	0	0	0	0	0	0	0	0	0	0	0	0.088	0	0	0	0	0	0	0	0	0	0	0	0.005	0.457	0	0	0	0	0	0.285	0
[5]Treponema	0	0	0	0	0.003	0.427	0.23	0	0	4.444	0.174	0	0	0.421	0	0	0.228	0	0	0.075	0.083	0.098	0.09	0	0.098	0.017	0	0.044	0.049	0.106	0.082	0	0	0.595	0	0.109	0.104	1.232	0.074	0	0	0	0.422	0	1.056	0.772	0.173	0	0.496
[5]Anaerovorax	0	0	0	0	0.003	0	0	0	0	0.123	0.101	0.189	0	0	0.096	0	0.132	0.015	0	0.021	0	0	0.097	0	0	0.013	0.01	0	0.039	0	0	0	0	0	0.066	0.005	0	0	0	0	0.061	0	0.089	0	0.019	0	0	0	0.087
[5]Actinobacillus	0	0	0	0	0.003	0	0	0	0	0	0.143	0	0	0.006	0.015	0.004	0.004	0.127	10.499	0.011	0	0.062	0.07	0.207	0.187	41.098	18.45	12.277	0.185	6.293	5.14	0.179	1.028	1.811	3.09	0.01	0.735	0.014	0	0	0	0	0.004	0	0	0	1.354	3.324	0.79
[0]Bacteria;[1]Firmicutes;[2]Clostridia;[3]Clostridiales;[4]Lachnospiraceae;[5]null	0	0	0	0	0.003	0.153	0	0	0	0.123	0.063	0	0	0.092	0.035	0	0	0.034	0	0.011	0	0	0	0.35	0.557	0.004	0	0.027	0	0	0.005	0	0	0.113	0	0.039	0	0.199	0.091	0	0	0.838	0.072	0	0.01	0	0	0	0.298
[5]Diaphorobacter	0	0	0	0	0.003	0	0	0	0	0	0.001	0	0	0	0	0	0	0	0	0	0	0	0	0	0	0	0	0.009	0	0.008	0	0	0	0	0	0	0	0	0	0	0.081	0	0.004	0	0	0.005	0	0.26	0
[5]Legionella	0	0	0	0	0.003	0	0	0	0	0	0.002	0	0	0.237	0	0.125	0.068	0	0	0	0.075	0	0	0	0.019	0	0	0	0.025	0	0.023	0	0	0	0	0	0.015	0	0	0	0	0	0	0	0	0	0.009	0.006	0.012
[5]Mycobacterium	0	0	0	0	0.003	0	0	0	0	0	0.038	0.038	0	0	0.83	0	0	0	0	0.004	0.079	0	0	0.279	0	0	0	0	0.044	0	0	0	0	0.099	0	0	0	0	0	0	0	0	0	0	0	0	0	0.118	0.012
[5]Exiguobacterium	0	0	0	0	0.003	0	0	0	0	0	0	0	0	0	2.131	0	0	0.005	0	0	0.004	0.003	0	0	0	0	0	0	0	0	0	0	0	0	0	0	0	0	0	0.014	0	0	0	0	0	0	0	0	0
[5]Steroidobacter	0	0	0	0	0.003	0	0	0	0	0	0.032	0	0	0	0	0	0	0	0	0	0	0	0	0	0	0	0	0	0	0	0	0	0	0	0	0	0	0	0	0	0	0	0	0	0	0	0	0	0
[5]Parageobacillus	0	0	0	0	0.003	0	0	0	0	0.004	0	0	0.004	0	0	0	0	0	0	0	0	0	0	0	0	0	0	0	0	0	0	0	0	0	0	0	0	0	0	0	0	0	0	0	0	0	0	0.006	0
[5]Niastella	0	0	0	0	0.003	0	0	0	0	0	0	0	0	0	0	0	0	0	0	0	0	0	0	0	0	0	0	0	0	0	0.018	0	0	0	0.072	0	0	0	0	0	0	0	0.03	0	0	0	0	0	0
[5]Ewingella	0	0	0	0	0.003	0	0	0	0	0	0	0	0	0	0	0	0	0	0	0	0	0	0	0	0	0	0	0	0	0	0	0	0	0	0	0	0	0	0	0	0	0	0	0	0	0	0	0	0
[5]Chloroflexus	0	0	0	0	0.003	0	0	0	0	0	0	0	0	0	0	0	0	0	0	0	0	0	0	0	0	0	0	0	0	0	0	0	0	0	0	0	0	0	0	0	0	0	0	0	0	0	0	0	0
[5]Rubellimicrobium	0	0	0	0	0.003	0.158	0	0	1.245	0	0	0	0	0	0	0	0	0	0	0	0.025	0	0.01	0	0	0.022	0	0	0	0	0.005	0	0	0	0	0.034	0	0	0.216	0	0	0	0	0	0	0	0	0	0
[5]Lysobacter	0	0	0	0	0.003	0	0	0	0	0	0	0	0	0	0.232	0	0	0	0	0	0	0	0	0	0	0.004	0	0	0.063	0	0	0	0	0	0	0	0	0	0	0	0	0	0	0	0	0	0.061	0	0
[5]Taibaiella	0	0	0	0	0.003	0.005	0	0.036	0	0	0.058	0	0	0	0.228	0	0	0.088	0	0.014	0.079	0	0	0	0	0.004	0	0	0	0	0	0	0	0	0	0	0	0	0.017	0	0	0	0	0	0	0	0	0	0
[5]Pedobacter	0	0	0	0	0.003	0.139	0	0	0	0	0.074	0	0	0.041	0	0.109	0	0	0	0	0.093	0.406	0.032	0	0	0.004	0	0.013	0	0	0.038	0	0.05	0	0	0	0.022	0.025	0	0	0.03	0.046	0.06	0	0	0	0	0	0.05
Cluster 73	0	0	0	0	0	0	0	0	0	0	0	0	0	0	0	0	0	0	0	0	0	0	0	0	0	0	0	0	0	0	0	0	0	0	0	0	0	0	0	0	0	0	0	0	0	0	0	0	0
Cluster 95	0	0	0	0	0	0	0	0	0	0	0	0	0	0	0	0	0	0	0	0	0	0	0	0	0	0	0	0	0	0	0	0	0	0	0	0	0	0	0	0	0	0	0	0.237	0	0	0	0	0
Cluster 72	0	0	0	0	0	0	0	0	0	0	0	0	0	0	0	0	0.06	0	0	0	0	0	0	0	0	0	0	0	0	0	0	0	0	0	0	0	0	0	0	0	0	0	0	0	0	0	0	0	0
Cluster 88	0	0	0	0	0	0	0	0	0	0.17	0	0	0	0	0	0	0	0	0	0	0	0	0	0	0	0	0	0	0	0	0	0	0	0	0	0	0	0	0	0	0	0	0	0	0	0	0	0	0
Cluster 48	0	0	0	0	0	0	0	0	0	0	0	0	0	0	0	0	0	0	0	0	0	0	0.027	0	0	0	0	0	0	0	0	0	0	0	0	0	0	0	0	0	0	0	0	0	0	0	0	0	0.165
Cluster 64	0	0	0	0	0	0	0	0	0	0	0	0	0	0	0	0	0	0	0	0	0	0	0	0	0	0	0	0	0	0	0	0	0	0	0	0	0	0	0	0	0	0	0	9.456	0	0	0	0	0.054
Cluster 110	0	0	0	0	0	0	0	0	0	0.411	0.018	0	0	0	0	0	0	0	0	0	0	0	0	0	0	0	0	0	0	0	0	0	0	0	0	0	0	0	0	0	0	0	0.038	0	0	0	0.14	0	0
Cluster 59	0	0	0	0	0	0	0	0	0	0	0	0	0	0	0	0	0.5	0	0	0	0	0	0	0	0	0	0	0	0	0	0	0	0	0	0	0	0	0	0	0	0	0	0	0	0	0.04	0	0	0.099
Cluster 85	0	0	0	0	0	0	0	0	0	0	0	0	0	0	0	0	0	0	0	0	0	0	0	0	0	0	0	0	0	0	0	0	0.045	0.043	0	0	0	0	0	0	0	0	0	0	0	0	0	0	0
Cluster 99	0	0	0	0	0	0	0	0	0	0	0	0	0	0	0	0	0	0	0.019	0	0	0	0	0	0	0	0	0	0	0	0	0	0	0	0	0	0	0	0	0	0	0	0	0	0	0	0	0	0
[5]Providencia	0	0	0	0	0	0	0	0	0.894	0	0	0	0.128	0	0	0	0	0	0.127	0	0	0	0	0	0	0	0	0	0	0	0	0	0	0	0	0	0	0	0	0	0	0	0	0	0	0	0	0	0
[5]Geminicoccus	0	0	0	0	0	0	0	0	0	0	0.025	0.06	0	0.092	0	0	0	0	0	0	0.054	0	0	0	0	0	0	0	0	0	0	0	0	0	0	0.02	0	0	0	0	0.045	0	0	0	0	0.717	0	0	0
[5]Sulfuritalea	0	0	0	0	0	0	0	0	0	0	0	0	0	0	0	0	0	0	0	0	0	0	0	0	0	0	0	0	0	0	0	0	0	0	0	0	0	0	0	0	0	0	0	0	0	0	0	0.006	0
[5]Petrimonas	0	0	0	0	0	0.182	0.548	0.431	0	6.614	0.075	3.608	0.174	1.033	0.448	0	0.004	0	0	0.153	0	0	0.095	0	0	0.022	0.085	0.231	1.589	1.308	0.151	0.012	0.285	0.08	0.664	0.025	3.348	0.152	0	0	0	0	0	0	0.211	0.131	0	0.08	0.232
[5]Povalibacter	0	0	0	0	0	0.005	0.004	0	0	0	0.029	0	0.108	0	0	0.113	0	0	0	0	0	0	0.017	0	0	0	0	0	0	0.004	0	0	0	0	0	0	0	0	0	0	0	0	0	0	0	0	0	0	0
[5]Chondromyces	0	0	0	0	0	0.015	0	0	0	0	0.063	0	0	0.006	0	0.055	0	0	0	0	0.014	0	0	0	0	0.004	0	0	0	0	0.018	0	0	0	0	0	0	0	0	0	0	0	0	0.34	0	0	0	0	0
[5]Salinibacterium	0	0	0	0	0	0.863	0	0	0	0	0.003	0	0	0.144	0	0.728	0	0.01	0	0	0.039	0.239	0	0	0.095	0	0	0	0.049	0	0	0	0	0	0	0.02	0	0	0	0	0	0	0	0	0	0	0	0	0
[5]Aquabacterium	0	0	0	0	0	0.508	0.155	0	0	0.051	0	0.045	0	0	0.058	0	0	0	0	0	0.118	0	0	0	0	0	0	0	0	0	0.032	0	0.05	0	0	0	0	0	0	0	0.141	0.267	0.009	1.052	0	0	0.005	0	0
[5]Duganella	0	0	0	0	0	0.489	0	0.003	0	0	0.01	0	0	0	0	0.85	0	0	0	0	0.119	0.091	0.012	0	0	0	0	0.009	0.117	0	0.014	0	0.1	0	0	0	0.082	0.018	0	0	0	0	0	0	0	0.01	0	0	0
[5]Spirochaeta	0	0	0	0	0	0.465	0	0	0	0	0.091	0	0	0	0	0.055	0.004	0	0	0	0.222	0.344	0.09	0	0	0	0	0	0.015	0	0.009	0	0	0	0	0	0	0	0	0	0	0	0	0	0	0	0	0	0
Cluster 603	0	0	0	0	0	0.446	0	0	0	0	0	0	0	0	0	0	0	0	0	0	0	0	0	0	0	0	0	0	0.044	0	0	0	0	0	0	0	0	0	0	0	0	0	0	0	0	0	0	0	0
[5]Ethanoligenens	0	0	0	0	0	0.412	0	0.053	0	0.144	0.175	0	0	0	0.324	0	0.296	0	0	0.043	0.004	0	0.002	0	0	0.022	0.013	0.013	0.015	0.004	0.009	0.004	0.05	0.18	0	0.069	0.022	0.116	0	0	0	0	0.217	0	0.055	0	0	0	0.401
Cluster 247	0	0	0	0	0	0.388	0	0	0	0	0	0	0	0.352	0	0	0	0.034	0	0	0	0.206	0	0	0	0	0	0	0.034	0	0	0	0	0	0	0	0	0	0	0	0.136	0	0.081	0	0	0	0	0	0
[5]Muricomes	0	0	0	0	0	0.379	0	0.003	0	0.004	0.231	0	0	0.006	0	0	0	0.064	0	0	0	0	0.007	0	0.003	0.013	0	0.174	0.054	0	0	0.008	0.05	0	0	0	0	0	0	0	0	0	0.009	0	0.149	0	0	0	0
[5]Arcobacter	0	0	0	0	0	0.373	0	0.066	0	0	0.025	0	0	0	0	0	0	0	0	0	0.147	0	0.005	0	0.025	0.018	0	0	0	0	0	0	0.072	0	0	0	0.03	0	0	0.122	0	0	0	0	0	0	0.103	0	0
[5]Paludibacter	0	0	0	0	0	0.364	0	0	0	0	0.003	0	0	0	0	0.047	0	0	0	0	0	0.19	0	0	0	0.036	0.046	0	0.073	0.028	0	0.002	0.027	0	0.15	0	0.208	0	0	0	0	0	0	0	0	0	0	0	0
[5]Sphingorhabdus	0	0	0	0	0	0.349	0	0.003	0	0	0.016	0.106	0	0	0	0	0.008	0	0	0	0.039	0	0	0	0.529	0	0	0.022	0.01	0	0	0	0.018	0.08	0.05	0.044	0	0	0	0	0	0.213	0.047	0	0	0.121	0.117	0.074	0
[5]Parabacteroides	0	0	0	0	0	0.331	0	0.075	0	0	0.056	0	0	0	0	0	0	0.015	0	0	0.04	0.249	0	0	0.054	0	0.218	0.183	0	0.039	0.041	0	0	0	0	0	0	0	0	0	0.565	0	0.06	0	0.081	0	0	0	0
[5]Solibacillus	0	0	0	0	0	0.331	0	0	0	0	0.165	0.008	0	0	0	0.066	0	0	0	0	0	0	0	0	0	0	0	0	0	0	0	0	0	0	0	0	0	0	0	0	0	0	0	0	0	0.01	0.63	0	0
Cluster 448	0	0	0	0	0	0.331	0	0	0	0	0	0	0	0	0.058	0	0.028	0	0	0	0	0.033	0	0	0	0	0	0	0.054	0	0	0	0	0	0	0	0	0.249	0	0	0	0	0	0	0	0	0	0	0
[5]Sphaerotilus	0	0	0	0	0	0.326	0	0	0	0	0.047	0	0	0	0	0.125	0	0	0	0	0.083	0.147	0	0	0	0	0	0	0	0	0.018	0	0.045	0.156	0	0	0	0	0	0	0	0	0.021	0	0	0	0	0	0
Cluster 725	0	0	0	0	0	0.326	0	0	0	0	0	0	0	0	0	0	0	0	0	0	0.108	0	0	0	0	0	0	0	0	0	0	0	0	0	0	0	0	0	0	0	0	0	0	0	0	0	0	0	0
[5]Desulfosporosinus	0	0	0	0	0	0.321	0	0	0	0	0.001	0	0	0	0	0.152	0	0	0	0	0	0	0	0	0	0	0	0	0	0	0.009	0	0	0.109	0	0	0	0	0	0	0	0	0	0	0	0	0	0	0
Cluster 16	0	0	0	0	0	0.316	0	0.033	0	0	0	0	0	0	0	0	0.352	0	0	0	0	0	0	0	0.054	0	0	0	0	0	0	0	0	0	0	0	0	0	0	0	0	0	0	0	0.049	0.389	0	0	0.43
Cluster 7	0	0	0	0	0	0.311	0	1.626	0	0	0	0	0	0	0	0	0.028	0	0	0	0	0	0	0	0.022	0	0	0	0	0	0	0	0	0	0	0.148	0	0.029	0	0	0	0	0	0	0	0	0	0	0
Cluster 602	0	0	0	0	0	0.311	0	0	0	0	0	0	0	0	0	0	0	0	0	0	0	0	0	0	0	0	0	0	0	0	0	0	0	0	0	0	0	0	0	0	0	0	0.06	0	0	0	0	0	0
Cluster 317	0	0	0	0	0	0.302	0	0	0	0	0.006	0.189	0	0	0	0	0	0	0	0	0	0	0	0	0	0	0	0	0	0	0	0	0	0	0	0	0	0	0	0	0	0	0	0	0	0	0	0	0
[5]Paenibacillus	0	0	0	0	0	0.293	0	0.077	0	0	0	0	0	0	0.239	0	0.789	0	0	0	0.091	0.803	0.034	0	0	0.013	0	0	0	0.004	0.014	0.006	0.204	0.005	0	0	0.134	0	0	0	0.131	0	0.013	0	0	0	0	0	0.004
Cluster 449	0	0	0	0	0	0.288	0	0	0	0.038	0	0	0	0	0.12	0.055	0	0	0	0.028	0	0.036	0	0	0	0	0	0	0	0	0	0	0	0	0	0	0	0	0	0	0	0	0.192	0	0	0	0	0	0.182
[5]Janthinobacterium	0	0	0	0	0	0.273	0	0.019	0	0.055	0.023	0	0	0	0	0	0	0	0	0	0.011	0.118	0.005	0	0	0	0	0	0.034	0	0.005	0	0	0	0	0	0.059	0.112	0.011	0	0	0	0.115	0	0	0	0	0	0
[5]Aerosakkonema	0	0	0	0	0	0.254	0	0	0	0	0	0	0	0	0	0.136	0	0	0	0	0	0	0	0	0	0	0	0	0	0	0	0	0	0	0	0	0	0	0	0	0	0	0	0	0	0	0	0	0
[5]Paludibaculum	0	0	0	0	0	0.249	0	0.033	0	0	0.036	0	0	0	0	0.452	0	0	0	0	0.226	0.2	0.07	0.436	0.212	0.013	0	0	0	0	0.009	0	0.041	0	0	0	0	0.004	0	0	0	0	0	0	0.01	0	0.023	0.396	0
[5]Cryobacterium	0	0	0	0	0	0.239	0	0	0	0	0	0	0	0	0	0	0	0	0	0	0	0	0.002	0	0	0	0	0	0	0	0.005	0	0	0	0	0	0	0	0.051	0	0	0	0	0	0	0	0	0	0
[5]Rhodoferax	0	0	0	0	0	0.24	0.063	0.025	0	0.051	0.092	0.091	0.029	0.294	0.042	0.429	0.504	0.093	0	0	0.445	0.583	0.007	0	0.604	0	0	0	0.156	0	0.014	0	0	0.066	0.216	0.005	0	0	0	0	0.05	0.251	0.03	0	0.104	0.888	0.215	0.743	0.004
Cluster 566	0	0	0	0	0	0.23	0	0	0	0	0	0	0	0	0	0	0	0	0	0	0	0.115	0	0	0	0	0	0	0	0	0	0	0	0	0	0	0	0	0	0	0	0	0	0	0	0	0	0	0.079
Cluster 369	0	0	0	0	0	0.225	0	0	0	0.059	0	0.143	0	0	0	0	0	0	0	0	0	0	0	0	0	0	0	0	0	0	0	0	0	0.061	0	0	0	0	0	0	0	0	0	0	0.049	0	0	0.235	0
[5]Chryseolinea	0	0	0	0	0	0.225	0	0.108	0	0	0.041	0	0	0.052	0	0	0	0	0	0	0	0.023	0.102	0	0	0	0	0	0	0	0.027	0	0	0.019	0.022	0	0	0	0	0	0	0	0	0	0	0	0	0	0
[5]Singulisphaera	0	0	0	0	0	0.22	0	0	0	0	0.019	0	0	0	0	0	0	0.029	0	0	0.072	0.138	0	0	0	0.004	0	0	0	0	0.005	0	0	0	0	0	0.074	0	0	0	0	0	0	0	0	0	0	0	0
[5]Arcicella	0	0	0	0	0	0.216	0	0	0	0	0.022	0	0	0	0	0	0	0	0	0	0.133	0	0.002	0	0	0	0	0	0	0	0	0	0.086	0	0	0	0	0	0	0.005	0	0	0.013	0	0	0.005	0	0	0
Cluster 733	0	0	0	0	0	0.216	0	0	0	0	0	0	0	0	0	0	0	0	0	0	0.093	0	0	0	0	0	0	0	0	0	0	0	0	0	0	0	0	0	0	0	0	0	0	0	0	0	0	0	0
Cluster 242	0	0	0	0	0	0.216	0	0	0	0	0	0	0	0	0	0	0	0	0	0	0	0	0	0.064	0	0	0	0	0	0	0	0	0	0	0	0	0	0.076	0	0	0	0.434	0	0	0	0	0	0	0
[5]Garciella	0	0	0	0	0	0.211	0	0	0	0	0.006	0	0	0	0	0	0	0	0	0	0	0	0	0	0	0	0	0	0	0	0	0	0	0	0	0	0	0	0	0	0	0	0	0	0	0	0	0	0
[5]Phascolarctobacterium	0	0	0	0	0	0.211	0	0.116	0	0.284	0.049	0	0	0	0	0	0.496	0	0	0.028	0	0	0.029	0.794	0	0.049	0.257	0.111	0.093	0	0.128	0.004	0	0	0.216	0.025	0.238	0.061	0	0	0.49	0	0.379	0	0.276	0	0.882	0.111	0.894
Cluster 24	0	0	0	0	0	0.211	0	0	0	0	0	0	0	0	0	0.113	0	0	0	0	0	0.22	0	0	0	0	0	0	0	0	0	0	0	0	0	0	0	0	0.353	0	0	0	0	0	0	0	0	0	0
Cluster 706	0	0	0	0	0	0.206	0	0	0	0	0	0	0	0	0	0	0	0	0	0	0	0	0	0	0	0	0	0	0	0	0	0	0	0	0	0	0	0	0	0	0	0	0	0	0	0	0	0	0
Cluster 553	0	0	0	0	0	0.201	0	0	0	0	0	0	0	0	0	0.043	0	0	0	0	0	0.036	0	0	0.057	0	0.059	0	0	0	0.169	0	0	0	0	0	0	0	0	0	0	0	0.03	0	0	0	0	0	0
Cluster 332	0	0	0	0	0	0.196	0	0	0	0	0	0.075	0	0.196	0	0	0.476	0	0	0	0	0	0	0	0	0	0	0	0	0	0	0	0	0	0.155	0	0	0	0	1.018	0.081	0	0	0	0	0	0	0.099	0.116
Cluster 266	0	0	0	0	0	0.196	0	0	0	0	0	0	0.112	0	0	0	0	0	0	0	0	0	0	0.179	0	0	0	0	0	0	0	0	0	0	0.039	0	0	0.105	0	0	0	0	0	0	0	0	0	0.34	0
Cluster 741	0	0	0	0	0	0.192	0	0	0	0	0	0	0	0	0	0	0	0	0	0	0	0	0	0	0	0	0	0	0	0	0	0	0	0	0	0	0	0	0	0	0	0	0.047	0	0	0	0	0	0
[5]Peredibacter	0	0	0	0	0	0.192	0.033	0	0	0	0.002	0.008	0	0	0.081	0	0.208	0	0	0	0	0.052	0	0	0	0.022	0	0	0	0	0	0	0	0	0	0	0	0	0	0	0	0	0	0	0	0	0	0.068	0
[5]Aeribacillus	0	0	0	0	0	0.192	0	0	0	0	0.003	0	0	0	0	0	0	0	0	0	0	0	0	0	0.513	0	0	0.027	0	0	0.05	0	0	0	0.188	0	0	0	0	0.103	0	0	0	0	0	0	0	0.173	0
Cluster 576	0	0	0	0	0	0.187	0	0	0	0	0	0	0	0	0	0	0	0	0	0	0.219	0	0	0	0	0	0	0	0	0	0	0	0	0	0	0	0	0	0	0	0	0	0	0	0	0	0	0	0
Cluster 682	0	0	0	0	0	0.187	0	0	0	0	0	0	0	0	0	0	0	0	0	0	0	0	0	0	0	0	0	0	0	0	0	0	0	0	0	0	0	0	0	0	0	0	0	0	0	0	0	0	0
Cluster 256	0	0	0	0	0	0.187	0	0	0	0	0	0.166	0	0	0	0	0	0	0	0	0	0	0.073	0	0	0	0	0	0	0	0	0	0	0	0	0	0	0	0.046	0	0	0	0.136	0	0	0	0.047	0	0
[5]Flaviflexus	0	0	0	0	0	0.187	0.013	0.965	0	0.237	0.485	3.835	0.004	0	1.899	0	0.108	0.191	0	5.628	0.011	0	0.836	0.443	0.763	0.049	0.016	0.058	0.819	0.831	0.059	0.004	1.137	0.269	0.404	0	1.084	0.253	0.046	0	0.116	0	0.119	0.639	0.25	0	0.752	0.421	0.004
Cluster 0	0	0	0	0	0	0.182	0	0	0	0	0.024	0	0	0	0.494	0	0.16	0	0	0	0	0	0	0	0	0	0	0	0	0	0	0	0	0.099	0	0	0	0	0	0	0	0	0.03	0	0	0	0	0	0
[5]Tumebacillus	0	0	0	0	0	0.182	0	0	0	0	0	0	0	0	0	0	0	0	0	0	0	0	0	0	0	0	0	0	0	0	0	0	0	0	0	0	0	0	0	0	0	0	0	0	0	0	0	0	0
Cluster 614	0	0	0	0	0	0.182	0	0	0	0	0	0	0	0	0	0	0	0	0	0	0.057	0	0	0	0	0	0	0	0	0	0	0	0	0	0	0	0	0	0	0	0	0	0	0	0	0	0	0	0.062
Cluster 514	0	0	0	0	0	0.182	0	0	0	0	0	0	0	0	0	0	0	0	0	0	0	0.233	0	0	0	0	0	0	0	0	0	0	0	0	0	0	0	0	0	0	0	0	0.384	0	0	0	0	0	0
Cluster 523	0	0	0	0	0	0.182	0	0	0	0	0	0	0	0	0	0.086	0	0	0	0	0	0.033	0.07	0	0.032	0	0	0	0	0	0	0	0	0	0	0	0	0	0	0	0	0	0.03	0	0	0	0	0	0
[5]Winogradskyella	0	0	0	0	0	0.177	0	0	0	0	0	0	0	0	0	0	0	0.103	0	0	0.029	0	0	0	0	0	0	0	0	0	0.014	0	0	0.379	0	0	0	0	0	0	0	0	0	0	0	0	0	0	0
[5]Pseudoxanthomonas	0	0	0	0	0	0.178	0	0	0	0	0	0	0	0	1.235	0	0	0	0	0	0.1	0	0.024	0.15	0	0	0	0	0	0	0	0	0	0	0	0	0	0	0	0	0.384	0	0	0	0	0	0	0	0
Cluster 616	0	0	0	0	0	0.173	0	0	0	0	0	0	0	0	0	0	0	0	0	0	0.165	0	0	0	0	0	0	0	0	0	0	0	0	0	0	0	0	0	0	0	0	0	0	0	0	0	0	0	0
[5]Azonexus	0	0	0	0	0	0.173	0	0	0	0	0	0	0	0	0	0	0	0	0	0	0.032	0	0	0	0	0	0	0	0	0	0	0	0	0	0	0	0	0	0	0	0	0	0	0	0	0	0	0	0
[5]Papillibacter	0	0	0	0	0	0.168	0.326	0	0	0.598	0.452	0	0.132	0.352	0	0	0.096	0.073	0	0.345	0.158	0.652	0.002	0	0	0.063	0.355	0.004	0	0.008	0.009	0	0.054	0.099	0	0.025	0.074	0.011	0.273	0.014	0.172	0	0.494	0	0.023	0	0.238	0.322	1.063
Cluster 546	0	0	0	0	0	0.163	0	0.064	0	0	0	0	0	0	0	0	0	0	0	0	0.104	0	0	0	0.076	0	0	0	0	0	0	0	0	0	0	0	0	0	0	0	0	0	0	0	0.036	0	0	0	0
Cluster 69	0	0	0	0	0	0.163	0	0	0	0	0.047	0	0	0	0	0	0	0	0	0	0	0	0	0	0	0	0	0	0.078	0	0	0	0	0	0	0	0	0	0	0	0	0	0	0	0	0	0	0	0
Cluster 694	0	0	0	0	0	0.158	0	0.091	0	0	0	0	0	0	0	0	0	0	0	0	0	0	0.131	0	0	0	0	0	0	0	0	0	0	0	0	0	0	0	0	0	0	0	0	0	0	0	0	0	0
[5]Terrisporobacter	0	0	0	0	0	0.158	0	0	0	0	0	0	0	0	0	0	0	0	0	0	0.004	0	0	0	0.063	0	0	0	0	0	0.055	0	0	0	0	0	0	0	0	0	0.177	0	0	0	0	0	0	0	0
Cluster 100	0	0	0	0	0	0.158	0	0	0	0.534	0	0	0	0	0	0	0	0	0	0	0	0	0	0	0	0	0.033	0	0	0	0	0	0	0	0	0	0	0	0.148	0	0	0	0	0.794	0	0	0	0	0
Cluster 542	0	0	0	0	0	0.158	0	0.022	0	0	0	0	0	0	0	0	0	0.108	0	0	0	0	0	0	0	0	0	0	0	0	0	0	0	0.038	0	0	0	0	0	0	0	0	0	0	0	0	0	0	0
Cluster 65	0	0	0	0	0	0.153	0	0	0	0	0	0	0	0	0.077	0	0	0	0	0	0	0	0	0	0	0	0	0	0	0.032	0	0	0	0.359	0	0	0	0	0	0	0	0	0	0	0	0	0	0	0
Cluster 521	0	0	0	0	0	0.149	0	0.075	0	0	0	0	0	0	0	0	0	0	0	0	0	0.226	0	0	0	0	0	0	0	0	0	0	0	0.118	0	0	0	0	0	0	0	0	0	0	0	0	0	0	0
Cluster 229	0	0	0	0	0	0.149	0	0	0	0	0	0	0	0	0	0.043	0	0	0	0	0	0	0	0	0	0	0	0	0	0	0	0	0	0	0.288	0	0	0	0	0	0	0.8	0.047	0	0	0	0.177	0	0
Cluster 215	0	0	0	0	0	0.149	0	0	0	0	0	0	0	0	0	0.125	0	0	0	0	0	0	0	0.365	0.12	0	0.033	0	0	0	0	0	0	0	0	0	0	0	0	0	0	0.084	0	0	0	0	0	0	0
[5]Acholeplasma	0	0	0	0	0	0.144	0	0.003	0	0	0.068	0	0	0	0	0.043	0.004	0	0	0	0	0	0	0	0	0	0	0	0	0	0	0	0	0	0	0	0	0	0	0	0	0	0	0	0	0	0	0	0
Cluster 517	0	0	0	0	0	0.144	0	0	0	0	0	0	0	0	0	0	0	0	0	0.05	0	0.174	0	0	0.089	0	0	0	0	0	0	0	0	0	0	0	0	0	0	0	0	0	0	0	0	0	0	0	0
[5]Gemmobacter	0	0	0	0	0	0.144	0	0	0	0	0.003	0	0	0	0	0.008	0	0	0	0	0.076	0	0	0	0	0.004	0	0	0	0	0.005	0	0	0	0	0	0	0	0	0	0	0	0	0	0	0	0	0	0
Cluster 389	0	0	0	0	0	0.139	0.167	0	0	0	0	0.083	0	0	0	0.121	0	0	0	0	0	0	0.027	0	0	0	0	0	0	0	0	0	0	0.038	0	0	0	0.094	0	0.483	0	0	0	0	0	0	0	0	0.07
Cluster 216	0	0	0	0	0	0.139	0	0	0	0	0	0	0	0	0	0.175	0	0	0	0	0	0	0	0	0	0	0	0	0	0.106	0	0	0	0	0	0	0	0	0	0	0	0	0	0	0	0	0.037	0	0
Cluster 543	0	0	0	0	0	0.139	0	0.083	0	0	0	0	0	0	0	0.101	0	0	0	0	0	0	0	0	0	0	0	0	0	0	0	0	0	0	0	0	0	0	0	0	0	0	0	0	0	0	0	0	0
[5]Pelistega	0	0	0	0	0	0.139	0	0	0	0.229	0.048	0.181	0	0	0	0	0	0	0	0	0	0	0	0	0	0	0	0	0	0.028	0	0	0	0	0	0	0	0	0	0	0	0	0	0	0	0	0	0.012	0
Cluster 243	0	0	0	0	0	0.134	0	0	0	0	0	0	0	0	0	0	0	0	0	0	0	0	0	0.086	0	0	0	0	0	0	0	0	0	0	0	0	0	0	0.063	0	0	0	0.179	0	0.045	0	0	0	0
Cluster 455	0	0	0	0	0	0.134	0	0	0	0	0	0.091	0	0	0	0.109	0	0	0	0	0	0	0	0	0	0	0	0	0	0	0	0	0.091	0	0	0	0	0.09	0	0	0	0	0	0	0	0	0	0	0
Cluster 623	0	0	0	0	0	0.134	0	0	0	0	0	0	0	0	0	0.047	0	0	0	0	0.043	0	0	0	0	0	0	0	0	0	0	0	0	0	0	0	0	0	0	0	0	0	0	0	0	0	0	0	0
Cluster 764	0	0	0	0	0	0.134	0	0	0	0	0	0	0	0	0	0	0	0	0	0	0	0	0	0	0	0	0	0	0	0	0	0	0	0	0	0	0	0	0	0	0	0	0	0	0	0	0	0	0
Cluster 17	0	0	0	0	0	0.134	0	0.039	0	0	0	0	0	0	0	0	0	0	0	0	0.036	0	0	0	0	0	0	0	0.039	0.032	0	0	0	0	0	0	0	0	0	0	0	0	0	0	0	0.515	0	0.229	0
[5]Hymenobacter	0	0	0	0	0	0.134	0	0	0.193	0	0	0	0	0	0	0	0.024	0	0	0	0	0	0.01	0	0	0	0	0	0	0	0	0	0	0	0	0	0	0.004	0	0.188	0	0	0	0	0	0.156	0	0	0
[5]Acidovorax	0	0	0	0	0	0.129	0	0	0	0	0.021	0.294	0.004	0.081	0.116	0	0.108	0.064	0.039	0	0.05	0.075	0	0.207	0.32	0	0	0	0.137	0	0	0	0.077	0.066	0.437	0.04	0	0.011	0	0.643	0.01	0.686	0.089	0.021	0	0.656	0.005	0.346	0.079
Cluster 25	0	0	0	0	0	0.129	0	0	0	0	0	0	0	0	0	0.132	0	0	0	0	0.1	0	0	0	0	0	0	0	0	0	0	0	0	0	0	0	0	0	0	0	0	0	0	0	0	0	0	0	0
Cluster 548	0	0	0	0	0	0.129	0	0.039	0	0	0	0.091	0	0	0	0	0	0	0	0	0.029	0	0	0	0.152	0	0	0	0	0	0	0	0	0	0	0	0	0	0	0	0	0	0	0	0	0	0	0	0
Cluster 661	0	0	0	0	0	0.129	0	0	0	0	0	0	0	0	0	0	0	0	0	0	0.039	0	0	0	0	0	0	0	0	0	0	0	0	0	0	0	0	0	0	0	0	0	0	0	0	0	0	0	0
Cluster 621	0	0	0	0	0	0.129	0	0.08	0	0	0	0	0	0	0.247	0	0	0	0	0	0.054	0	0	0	0	0	0	0	0	0	0	0	0	0	0	0	0	0	0	0	0	0	0	0	0	0	0	0	0
[5]Paradevosia	0	0	0	0	0	0.129	0	0	0	0	0	0	0	0	0	0	0	0	0	0	0	0	0	0	0	0	0	0	0	0	0	0	0	0	0	0	0	0	0	0	0	0	0	0	0	0	0	0	0
[5]Formivibrio	0	0	0	0	0	0.129	0	0	0	0	0	0	0	0	0	0	0	0	0	0	0	0	0	0	0	0	0	0	0	0	0	0	0	0	0	0	0	0	0	0	0	0	0	0	0	0	0	0	0
Cluster 327	0	0	0	0	0	0.129	0.038	0	0	0	0	0	0	0.052	0.17	0	0	0	0	0	0	0	0.051	0	0	0	0	0	0	0	0	0	0	0	0.233	0	0.052	0	0	0	0	0	0	0	0.029	0	0	0	0.095
[5]Tyzzerella	0	0	0	0	0	0.125	0	0	0	0	0.209	0	0.004	0	0.093	0	0.368	0	0	0.018	0	0.003	0	0	0	0.013	0	0	0.225	0	0	0.002	0.005	0	0	0.02	0.022	0.065	0	0	0	0	0.094	0	0.006	0.005	0	0.136	0.322
Cluster 759	0	0	0	0	0	0.125	0	0	0	0	0	0	0	0	0	0	0	0	0	0	0	0	0.017	0	0	0	0	0	0	0	0	0	0	0	0	0	0	0	0	0	0	0	0	0	0	0	0	0	0
[5]Planococcus	0	0	0	0	0	0.125	0	0	0	0	0.011	0.325	0	0.006	0	0.152	0	0	0	0	0	0	0.002	0	0.003	0.375	0	0.009	0	0.004	0	0	0.027	0	0	0	0	0	0	0.019	0.227	0	0	0	0	0	0.611	0.631	0
[5]Blastocatella	0	0	0	0	0	0.125	0	0	0	0	0.02	0	0	0	0	0	0.004	0	0	0	0	0.02	0.024	0	0	0	0	0	0	0	0	0	0	0	0	0	0	0.191	0	0	0	0	0	0	0	0	0	0.539	0
[5]Salinarimonas	0	0	0	0	0	0.125	0	0	0	0	0	0	0	0	0	0	0	0	0	0	0	0	0	0	0	0	0	0	0	0	0	0	0	0	0	0	0	0	0	0	0	0	0	0	0	0	0	0.118	0
Cluster 601	0	0	0	0	0	0.12	0	0	0	0	0	0	0	0	0	0.055	0	0	0	0	0	0	0	0	0	0	0	0	0	0	0	0	0	0	0	0	0	0	0	0	0	0	0	0	0	0	0	0	0
Cluster 373	0	0	0	0	0	0.12	0	0	0	0.136	0	0.06	0	0	0	0	0.096	0	0	0	0	0	0	0	0.155	0	0	0	0	0	0	0	0	0	0	0	0	0.025	0	0	0	0	0	0	0.272	0	0	0	0
Cluster 314	0	0	0	0	0	0.12	0	0	0	0	0.019	0	0	0	0	0	0	0	0	0	0.043	0	0	0	0	0	0	0	0	0	0	0	0	0	0	0	0	0.116	0	0	0	0	0	0	0.117	0	0	0	0.174
Cluster 525	0	0	0	0	0	0.12	0	0	0	0.204	0	0	0	0	0	0	0	0	0	0	0	0.088	0	0	0.158	0	0.026	0	0	0	0	0	0	0	0	0	0.839	0	0	0	0	0	0.051	0	0	0	0	0	0
[5]Rhizobacter	0	0	0	0	0	0.12	0	0	0	0	0.012	0.091	0.17	0	0	0	0.228	0	0	0	0.226	0	0.029	0	0	0	0	0	0	0	0.023	0	0	0	0.017	0	0	0	0	0	0.232	0	0	0	0	0.802	0.22	0	0
Cluster 564	0	0	0	0	0	0.12	0	0	0	0	0	0	0	0	0	0	0	0	0	0	0.222	0.111	0	0	0	0	0.055	0	0	0	0	0	0.104	0	0	0	0	0	0	0	0	0	0	0	0	0	0	0	0
Cluster 608	0	0	0	0	0	0.12	0	0	0	0	0	0	0	0	0	0	0	0	0	0	0	0	0	0	0	0	0	0	0	0	0	0	0	0	0	0	0	0	0	0	0	0	0	0	0	0	0	0	0
[5]Glutamicibacter	0	0	0	0	0	0.115	0	0	0	0	0.001	0	0	0	0	0.039	0	0	0	0	0	0	0	0	0	0.004	0	0.013	0	0	0	0	0	0	0.133	0	0	0.112	0	1.017	0	0	0	0	0	0	0	0	0
[5]Simkania	0	0	0	0	0	0.115	0	0	0	0	0	0.038	0	0	0	0.101	0.456	0.005	0	0	0	0	0	0	0	0.004	0	0.013	0.005	0	0	0	0	0	0	0.01	0.015	0.033	0	0	0.035	0	0	0	0	0	0	0	0
Cluster 609	0	0	0	0	0	0.115	0	0.188	0	0	0	0	0	0	0	0	0	0	0	0	0	0	0	0	0	0	0	0	0	0	0	0	0	0	0	0	0	0	0	0	0	0	0.038	0	0	0	0	0	0
Cluster 613	0	0	0	0	0	0.115	0	0	0	0	0	0	0	0	0	0	0	0	0	0	0	0	0	0	0	0	0	0	0	0	0	0	0	0	0	0	0	0	0	0	0	0	0	0	0	0	0	0	0.058
[5]Deinococcus	0	0	0	0	0	0.115	0	0	0	0	0	0	0	0	0	0.133	0	0	0	0	0.101	0	0	0	0	0.017	0	0	0	0	0	0	0	0	0.111	0	0	0	0.051	0	0	0	0	0	0.084	0	0	0	0
Cluster 571	0	0	0	0	0	0.115	0	0	0	0	0	0	0	0	0	0	0	0	0	0	0	0.043	0	0	0	0	0	0	0.137	0	0	0	0.041	0	0	0	0	0	0	0	0	0	0	0	0	0	0	0	0
Cluster 453	0	0	0	0	0	0.115	0	0	0	0	0	0.091	0	0	0	0	0	0	0	0	0	0.043	0	0	0.063	0	0	0	0	0	0.041	0	0.059	0.288	0	0	0	0	0	0	0	0	0.043	0	0	0	0	0	0.083
[5]Dialister	0	0	0	0	0	0.115	0	0	0	0	0.003	0	0	0	0	0	0	0	0	0	0	0	0	0	0	0	0	0	0	0	0	0	0.054	0	0.006	0	0	0	0	0	0.268	0	0	0	0	0.01	0	0	0
[5]Diplorickettsia	0	0	0	0	0	0.115	0	0	0	0	0	0	0	0	0	0	0	0	0	0	0	0	0	0	0	0	0	0	0	0	0.005	0	0.063	0	0	0	0	0	0	0	0	0	0	0	0	0	0	0	0
Cluster 320	0	0	0	0	0	0.115	0	0	0	0	0	0.106	0	0	0	0	0	0	0	0	0	0	0	0	0	0	0	0.031	0	0	0	0	0	0	0.172	0	0.163	0	0	0.047	0.131	0	0	0	0	0.202	0	0.365	0
[5]Mucilaginibacter	0	0	0	0	0	0.11	0	0.133	0	0	0.035	0	0	0	0	0.354	0	0	0	0	0.104	0.137	0	0	0	0.009	0	0	0	0	0.009	0	0	0	0	0	0	0	0	0	0	0	0	0	0	0	0	0	0
Cluster 582	0	0	0	0	0	0.11	0	0.636	0	0	0	0	0	0	0	0	0	0	0	0	0	0	0	0	0.161	0	0	0	0	0	0	0	0	0	0	0	0	0	0	0	0	0	0	0	0	0	0	0	0.062
[5]Photobacterium	0	0	0	0	0	0.11	0	0	0	0	0	0	0	0	0	0	0	0	0	0	0	0	0	0	0	0	0	0	0	0	4.26	0	0.027	0	0	0	0	0	0	0	0	0	0	0	0	0	0	0	0
[5]Cloacibacterium	0	0	0	0	0	0.11	0	0	0	0.187	0	0.068	0.012	0	0.116	0	0	0	0	0	0	0	0	0	0.187	0	0	0	0	0	0.005	0	0.082	0.123	0	0	0	0	0.023	0	0.475	0	0.047	0	0	0	0	0	0
Cluster 541	0	0	0	0	0	0.11	0	0	0	0	0	0	0	0	0	0	0	0	0	0	0	0	0	0	0.073	0	0	0	0	0	0	0	0	0	0	0	0	0	0	0	0	0	0	0	0	0	0	0	0
[5]Holdemanella	0	0	0	0	0	0.11	0	0	0	0	0	0	0.083	0	0	0	0	0	0	0	0.032	0	0.005	0.322	0	0	0.042	0	0	0	0	0	0	0	0.127	0	0	0	0	0	0.52	0	0.047	0	0	0	0	0	0
Cluster 779	0	0	0	0	0	0.105	0	0.022	0	0	0	0	0	0	0	0	0	0	0	0	0	0	0	0	0	0	0	0	0	0	0	0	0	0	0	0	0	0	0	0	0	0	0	0	0	0	0	0	0
[5]Stenotrophobacter	0	0	0	0	0	0.105	0	0.014	0	0	0.041	0.174	0	0	0	0	0	0	0	0	0	0	0	0	0	0	0	0	0	0	0	0	0	0	0	0	0	0	0	0	0.222	0	0.068	0	0	0	0	0	0
[5]Tahibacter	0	0	0	0	0	0.105	0	0	0	0	0	0	0	0	0	0	0	0.005	0	0	0	0	0	0	0	0	0	0	0	0	0	0	0	0	0	0	0	0	0	0	0	0	0	0	0	0	0	0	0
[0]Bacteria;[1]Actinobacteria;[2]Actinobacteria;[3]Micrococcales;[4]Intrasporangiaceae;[5]null	0	0	0	0	0	0.105	0.008	0	0	0	0.001	0	0	0	0.004	0.004	0	0	0	0	0	0	0	0	0	0	0	0	0	0	0	0	0	0	0	0	0	0	0	0	0	0	0	0	0	0	0	0	0
Cluster 126	0	0	0	0	0	0.105	0	0	0	0	0	0	0	0	0	0.156	0	0	0	0	0	0	0	0	0	0	0	0	0	0	0	0	0	0	0	0	0	0	0	0	0	0	0	0	0	0.353	0	0	0
Cluster 669	0	0	0	0	0	0.105	0	0	0	0	0	0	0	0	0	0	0	0	0	0	0.036	0	0	0	0	0	0	0	0	0	0	0	0	0	0	0	0	0	0	0	0	0	0	0	0	0	0	0	0
[5]Rugamonas	0	0	0	0	0	0.105	0	0	0	0	0	0	0	0	0	0.023	0	0	0	0	0.115	0.072	0.051	0	0	0	0	0.009	0	0.016	0.009	0	0	0	0	0	0	0	0	0	0	0	0	0	0	0.04	0	0	0
[5]Acidocella	0	0	0	0	0	0.106	0	0	0	0	0.032	0	0	0	0	0	0	0	0	0	0	0	0	0	0	0	0	0	0	0	0	0	0	0	0	0	0	0	0	0	0	0	0	0	0	0	0	0	0
Cluster 560	0	0	0	0	0	0.105	0	0	0	0	0	0	0	0	0	0	0	0	0	0	0.05	0	0	0	0	0	0	0	0	0	0	0	0.059	0	0	0	0	0	0	0	0	0	0	0	0	0	0	0	0
Cluster 563	0	0	0	0	0	0.105	0	0	0	0	0	0	0	0	0	0	0	0	0	0	0	0	0	0	0	0	0	0	0	0	0	0	0	0	0	0	0	0	0	0	0	0	0	0	0	0	0	0	0
Cluster 644	0	0	0	0	0	0.101	0	0	0	0	0	0	0	0	0	0	0	0	0	0	0	0	0	0	0	0	0	0	0	0	0	0	0	0	0	0	0	0	0	0	0	0	0	0	0	0	0	0	0
[5]Bacteriovorax	0	0	0	0	0	0.101	0	0	0	0	0.006	0	0	0	0	0	0	0	0	0	0	0.033	0.017	0	0	0	0	0	0	0	0.032	0	0	0	0	0	0	0	0	0	0	0	0	0	0	0	0	0	0
Cluster 692	0	0	0	0	0	0.101	0	0	0	0	0	0	0	0	0	0	0	0	0	0	0	0	0	0	0	0	0	0	0	0	0	0	0	0	0	0	0	0	0	0	0	0	0	0	0	0	0	0	0
Cluster 522	0	0	0	0	0	0.101	0	0	0	0	0	0	0	0	0	0	0	0	0	0	0	0.115	0	0	0.212	0	0	0	0	0	0	0	0.104	0	0	0	0	0	0	0	0	0	0	0	0	0	0	0	0
[5]Faecalibacterium	0	0	0	0	0	0.101	0	0	0	0	0.145	0	0.004	0	0	0	0	0	0	0	0.061	0	0.034	0.15	0	0.036	0.121	0.027	0	0	0.005	0	0.131	0.113	0	0.049	0	0.061	0	0.019	0.177	0	0	0	0	0	0.065	0	0.087
Cluster 693	0	0	0	0	0	0.101	0	0	0	0	0	0	0	0	0	0	0	0	0	0	0.05	0	0	0	0	0	0	0	0	0	0	0	0	0	0	0	0	0	0	0	0	0	0	0	0	0	0	0	0
Cluster 587	0	0	0	0	0	0.101	0	0	0	0	0	0	0	0	0	0	0	0	0	0	0.068	0	0	0	0	0	0	0	0.039	0	0	0	0	0	0	0	0	0	0	0	0	0	0	0	0	0	0	0	0
[5]Deefgea	0	0	0	0	0	0.096	0	0	0	0	0	0	0	0	0	0	0	0	0	0	0	0	0	0	0	0	0	0	0	0	0	0	0	0	0	0	0	0	0	0	0	0	0	0	0	0	0	0	0
Cluster 361	0	0	0	0	0	0.096	0	0	0	0	0	0	0	0	0	0	0	0	0	0	0	0	0	0	0	0	0.059	0	0.098	0	0	0	0	0	0	0	0	0	0	0	0	0	0	0	0	0	0	0	0
[5]Holophaga	0	0	0	0	0	0.096	0	0	0	0	0	0	0	0	0	0	0	0	0	0	0	0	0	0	0	0	0	0	0	0	0	0	0	0	0	0	0	0	0	0	0	0	0	0	0	0	0	0	0
Cluster 562	0	0	0	0	0	0.096	0	0	0	0	0	0	0	0	0	0	0	0	0	0	0.025	0	0	0	0	0	0	0	0	0	0	0	0	0	0	0	0	0	0	0	0	0	0	0	0	0	0	0	0
[5]Pseudobacteroides	0	0	0	0	0	0.096	0	0	0	0	0.002	0	0	0	0.004	0	0	0	0.008	0	0	0	0	0	0	0	0.003	0	0	0	0	0	0	0	0	0	0	0	0	0	0	0	0	0	0	0	0	0	0
Cluster 244	0	0	0	0	0	0.096	0	0.019	0	0	0.036	0	0	0.075	0	0	0	0	0	0	0.104	0	0	0	0	0	0	0	0.039	0	0	0	0	0	0.061	0	0	0.119	0	0	0	0	0	0	0	0	0	0.823	0
Cluster 670	0	0	0	0	0	0.091	0	0	0	0	0	0	0	0	0	0	0	0	0	0	0.086	0	0	0	0	0	0	0	0	0	0	0	0	0	0	0	0	0	0	0	0	0	0	0	0	0	0	0	0
[5]Zhizhongheella	0	0	0	0	0	0.091	0	0	0	0.042	0.016	0	0	0	0	0.043	0	0	0	0	0	0	0	0	0	0	0	0	0	0	0	0	0	0	0.006	0	0	0	0	0	0	0	0	0	0	0	0	0	0
Cluster 276	0	0	0	0	0	0.091	0	0.05	0	0	0	0	0	0	0	0	0	0.549	0	0	0	0	0	0.265	0	0	0	0	0	0	0	0	0	0	0	0	0	0	0	0	0.076	0	0.043	0	0	0.419	0.177	0	0
[5]Anaerobium	0	0	0	0	0	0.091	0	0	0	0	0.032	0	0	0	0	0	0.004	0	0	0	0	0	0	0	0	0.009	0.003	0	0	0	0	0.004	0	0	0	0	0	0	0	0.267	0.005	0	0.089	0	0	0	0	0	0.422
[5]Marinobacter	0	0	0	0	0	0.091	0	0.022	0	0	0	0	0	0	0	0	0	0	0	0	0	0	0.036	0	0	0	0	0	0	0	0	0	0	0.033	0	0	0	0	0	0	0	0	0	0	0	0	0	0	0
[5]Bdellovibrio	0	0	0	0	0	0.092	0	0.03	0	0	0	0	0.075	0	0	0.156	0.108	0	0.003	0	0.029	0	0	0	0.022	0	0	0.009	0.044	0	0	0	0	0	0.061	0	0	0	0.034	0	0	0.168	0	0	0.029	0	0.005	0.229	0
[5]Ilumatobacter	0	0	0	0	0	0.091	0	0	0	0.064	0.097	0	0.037	0.081	0	0.113	0.136	0.01	0	0	0.14	0.236	0.143	0	0.044	0.027	0	0.009	0.049	0	0.027	0	0	0.123	0.061	0	0	0	0	0	0	0	0	0.876	0	0.227	0	0.353	0
Cluster 862	0	0	0	0	0	0.086	0	0	0	0	0	0	0	0	0	0	0	0	0	0	0	0	0	0	0	0	0	0	0	0	0	0	0	0	0	0	0	0	0	0	0	0	0	0	0	0	0	0	0
[5]Labilithrix	0	0	0	0	0	0.086	0	0	0	0	0.002	0	0	0	0	0	0	0	0	0	0	0	0	0	0	0	0	0	0	0	0	0	0	0	0	0	0	0	0	0	0	0	0	0	0	0	0	0	0
Cluster 485	0	0	0	0	0	0.086	0	0.055	0	0	0	0	0	0	0	0.109	0	0	0	0	0.054	0	0	0	0.215	0	0	0	0	0	0	0	0	0	0	0	0	0	0	0	0	0	0	0	0	0	0	0	0
[5]Anaerofustis	0	0	0	0	0	0.086	0	0	0	0	0.033	0	0	0	0	0	0	0	0	0	0	0	0	0	0	0	0	0	0	0	0.014	0	0.005	0	0	0	0.015	0	0	0	0	0	0	0	0	0	0	0	0.021
[5]Nitrosospira	0	0	0	0	0	0.086	0.347	0	0	0	0.001	0	0.236	0	0	0	0	0	0	0	0.072	0.03	0.022	0	0.003	0	0.003	0	0.005	0	0.005	0	0	0.17	0	0	0	0	0	0	0	0	0	0	0	0	0	0.26	0
Cluster 78	0	0	0	0	0	0.086	0	0	0	0	0.019	0	0	0	0.031	0	0.048	0	0	0	0	0	0	0	0	0	0	0	0	0	0	0	0	0	0	0	0	0	0	0	0	0	0	0	0	0	0	0	0
Cluster 652	0	0	0	0	0	0.086	0	0.086	0	0	0	0	0	0	0	0	0	0	0	0	0.097	0	0	0	0	0	0	0	0	0	0	0	0	0	0	0	0	0	0	0	0	0	0	0	0	0	0	0	0
Cluster 637	0	0	0	0	0	0.086	0	0.083	0	0	0	0	0	0	0	0	0	0	0	0	0	0	0	0	0	0	0	0	0	0	0	0	0	0	0	0	0	0	0	0	0	0	0	0	0	0	0	0	0
Cluster 456	0	0	0	0	0	0.086	0	0	0	0	0	0	0	0	0	0	0.348	0.039	0	0	0	0	0	0	0	0	0	0	0.068	0	0	0	0.045	0	0	0	0	0.74	0	0	0	0	0	0	0	0	0	0	0.087
Cluster 612	0	0	0	0	0	0.086	0	0	0	0	0	0	0	0	0	0	0	0	0	0	0	0	0	0	0	0	0	0	0	0	0	0	0	0	0	0	0	0	0	0	0	0	0	0	0	0	0	0	0.07
Cluster 654	0	0	0	0	0	0.081	0	0	0	0	0	0	0	0	0	0	0	0	0	0	0.068	0	0	0	0	0	0	0	0	0	0	0	0	0	0	0	0	0	0	0	0	0	0	0	0	0	0	0	0
Cluster 671	0	0	0	0	0	0.081	0	0	0	0	0	0	0	0	0	0	0	0	0	0	0.1	0	0	0	0	0	0	0	0	0	0	0	0	0	0	0	0	0	0	0	0	0	0	0	0	0	0	0	0
Cluster 771	0	0	0	0	0	0.081	0	0	0	0	0	0	0	0	0	0	0	0	0	0	0	0	0	0	0	0	0	0	0	0	0	0	0	0	0	0	0	0	0	0	0	0	0	0	0	0	0	0	0
Cluster 615	0	0	0	0	0	0.081	0	0	0	0	0	0	0	0	0	0	0	0	0	0	0.158	0	0	0	0.209	0	0	0	0	0	0	0	0	0	0	0	0	0	0	0	0	0	0	0	0	0	0	0	0
[5]Chromatocurvus	0	0	0	0	0	0.081	0	0	0	0	0.006	0	0	0	0	0	0	0	0	0	0	0	0	0	0	0	0	0	0	0	0	0	0	0	0	0	0	0	0	0	0	0	0	0	0	0	0	0	0
[5]Marinobacterium	0	0	0	0	0	0.081	0	0	0	0	0	0	0	0	0	0	0	0	0	0	0	0	0	0	0	0	0	0	0	0	0	0	0	0	0	0	0	0	0	0	0	0	0	0	0	0	0	0	0
[5]Cohnella	0	0	0	0	0	0.081	0	0	0	0	0	0	0	0	0	0	0.004	0	0	0	0.111	0	0	0	0	0.004	0	0	0	0	0	0	0	0	0	0	0	0	0	0	0	0	0	0	0	0	0	0	0
Cluster 584	0	0	0	0	0	0.081	0	0.1	0	0	0	0	0	0	0	0	0	0	0	0	0	0	0	0	0.044	0	0	0	0	0	0	0	0	0	0	0	0	0	0	0	0	0	0	0	0	0	0	0	0
Cluster 646	0	0	0	0	0	0.081	0	0	0	0	0	0	0	0	0	0	0	0	0	0	0	0	0	0	0	0	0	0	0	0	0	0	0	0	0	0	0	0	0	0	0	0	0	0	0	0	0	0	0
Cluster 313	0	0	0	0	0	0.081	0	0	0	0	0	0	0	0	0	0	0.316	0	0	0	0.047	0	0.17	0	0	0	0	0	0	0	0	0	0	0	0	0	0.082	0	0	0	0	0	0	0	0	0	0	0	0.252
[5]Desulfonatronum	0	0	0	0	0	0.077	0	0	0	0	0	0	0	0	0	0	0	0	0	0	0	0	0	0	0	0	0	0	0	0	0	0	0	0	0	0	0	0	0	0	0	0	0	0	0	0	0	0	0
Cluster 328	0	0	0	0	0	0.077	0	0	0	0	0	0.234	0	0	0	0.055	0.056	0	0	0	0	0	0	0	0	0	0	0	0	0	0	0	0	0	0	0	0.104	0	0	0.314	0.157	0	0	0	0	0	0	0	0
Cluster 273	0	0	0	0	0	0.077	0	0	0	0	0	0	0	0	0	0	0.24	0	0	0	0	0	0	0	0	0	0	0	0	0	0.548	0	0	0	0	0	0	0	0	0	0.091	0	0.038	0	0	0	0	0	0
Cluster 729	0	0	0	0	0	0.077	0	0	0	0	0	0	0	0	0	0	0	0	0	0	0	0	0	0	0	0	0	0	0	0	0	0	0	0	0	0	0	0	0	0	0	0	0	0	0	0	0	0	0
Cluster 638	0	0	0	0	0	0.077	0	0	0	0	0	0	0	0	0	0	0	0	0	0	0.029	0	0	0	0	0	0	0	0	0	0.041	0	0	0	0	0	0	0	0	0	0	0	0	0	0	0	0	0	0
Cluster 556	0	0	0	0	0	0.077	0	0	0	0	0	0	0	0	0	0	0.208	0	0	0	0.14	0	0	0	0.111	0	0	0	0.127	0	0.073	0	0	0	0	0	0	0	0	0	0	0	0	0	0	0	0	0	0.029
Cluster 338	0	0	0	0	0	0.077	0.661	0	0	0.348	0	0	0	0	0	0	0.152	0	0	0	0	0	0	0	0.256	0	0	0	0	0	0	0	0	0	0	0	0	0	0	0	0	0	0	0	0	0	0	0	0
Cluster 551	0	0	0	0	0	0.077	0	0	0	0	0	0	0	0	0	0	0.06	0	0	0	0.068	0	0	0	0.095	0	0	0	0	0	0	0	0	0	0	0	0	0	0	0	0	0	0.038	0	0	0	0	0	0
Cluster 656	0	0	0	0	0	0.077	0	0	0	0	0	0	0	0	0	0	0	0	0	0	0.05	0	0.061	0	0	0	0	0	0	0	0	0	0	0	0	0	0	0	0	0	0	0	0	0	0	0	0	0	0
[5]Erysipelatoclostridium	0	0	0	0	0	0.077	0	0	0	0	0.032	0	0	0	0	0	0	0	0	0.004	0	0	0	0	0	0.008	0	0.009	0	0	0	0	0	0	0	0	0	0	0	0	0	0	0	0	0	0	0.08	0	0.141
Cluster 789	0	0	0	0	0	0.072	0	0	0	0	0	0	0	0	0	0	0	0	0	0	0	0	0	0	0	0	0	0	0	0	0	0	0	0	0	0	0	0	0	0	0	0	0	0	0	0	0	0	0
Cluster 457	0	0	0	0	0	0.072	0	0	0	0	0	0	0	0	0	0	0	0	0	0.025	0	0	0.022	0	0	0	0	0	0	0	0	0	0.054	0	0	0	0	0	0	0	0	0	0.06	0	0	0	0	0	0
Cluster 264	0	0	0	0	0	0.072	0	0.376	0	0	0	0	0	0.04	0	0.07	0	0	0	0	0	0	0	0	0	0	0	0	0	0	0.142	0	0	0	0.266	0	0.074	0	0	0	0	0	0.055	0	0	0	0.677	0	0
Cluster 746	0	0	0	0	0	0.072	0	0	0	0	0	0	0	0	0	0	0	0	0	0	0	0	0	0	0	0	0	0	0	0	0	0	0	0	0	0	0	0	0	0	0	0	0	0	0	0	0	0	0
Cluster 695	0	0	0	0	0	0.072	0	0.069	0	0	0	0	0	0	0	0	0	0	0	0	0	0	0	0	0.082	0	0	0	0	0	0	0	0	0	0	0	0	0	0	0	0	0	0	0	0	0	0	0	0
[5]Polymorphobacter	0	0	0	0	0	0.072	0	0	0	0	0	0	0	0	0	0.016	0	0	0	0	0	0	0	0	0	0	0	0	0	0	0	0	0	0	0	0	0	0	0	0	0	0	0	0	0	0	0	0	0
Cluster 316	0	0	0	0	0	0.072	0.644	0	0	0	0	0.113	0	0	0	0	0.128	0	0	0	0	0.125	0	0	0	0	0	0	0	0	0	0	0	0	0	0	0	0.051	0	0	0.278	0	0	0	0.094	0	0	0	0
Cluster 471	0	0	0	0	0	0.067	0	0.039	0	0	0	0.234	0	0	0	0	0	0	0	0	0	0	0	0	0	0	0	0	1.068	0	0	0	0.249	0.047	0	0	0	0	0	0	0	0	0	0	0	0	0	0	0
[5]Telmatobacter	0	0	0	0	0	0.067	0	0	0	0	0	0	0	0	0	0	0	0	0	0	0	0	0	0	0	0	0	0	0	0	0	0	0	0	0	0	0	0	0	0	0	0	0	0	0	0	0	0	0
Cluster 529	0	0	0	0	0	0.067	0	0	0	0	0	0	0	0	0	0.175	0	0	0	0	0	0	0	0	0	0	0	0	0.044	0	0	0	0	0	0	0	0	0	0	0	0	0	0.06	0	0	0	0	0	0
Cluster 549	0	0	0	0	0	0.067	0	0	0	0	0	0	0	0	0	0	0	0	0	0	0.043	0	0	0	0.082	0	0	0	0	0	0	0	0	0	0	0	0	0	0	0	0	0	0.068	0	0	0	0	0	0
Cluster 46	0	0	0	0	0	0.067	0	0	0	0	0	0	0	0.208	0	0	0	0	0	0	0	0	0	0	0	0	0.036	0	0	0	0	0	0	0	0	0	0	0	0	0	0	0	0	1.093	0	0	0	0	0
Cluster 524	0	0	0	0	0	0.067	0	0	0	0.093	0	0	0	0	0	0	0	0	0	0	0	0	0	0	0	0	0	0	0	0	0	0	0	0	0	0	0	0	0	0	0	0	0	0	0	0	0	0	0
[5]Empedobacter	0	0	0	0	0	0.067	0	0.091	0	0	0	0	0	0	0	0	0	0	0	0	0.057	0	0	0	0	0	0.007	0	0	0	0	0	0	0	0	0	0	0	0	0	0	0	0	0	0	0	0	0	0
Cluster 660	0	0	0	0	0	0.067	0	0	0	0	0	0	0	0	0	0	0	0	0	0	0.075	0	0.044	0	0	0	0	0	0	0	0	0	0	0	0	0	0	0	0	0	0	0	0	0	0	0	0	0	0
[5]Aneurinibacillus	0	0	0	0	0	0.067	0	0	0	0	0	0	0.484	0	0	0	0	0	0	0	0	0	0	0	0	0	0	0	0	0	0	0	0	0	0	0	0	0	0	0	0	0	0	0	0	0	0	0	0
[5]Lascolabacillus	0	0	0	0	0	0.067	0	0	0	0.021	0.054	0.287	0	0	0.139	0	0	0.015	0	0.018	0	0	0.109	0	0	0.013	0	0.004	0	0	0.005	0	0	0	0	0	0.126	0	0	0	0.01	0	0	0	0	0	0	0	0
Cluster 557	0	0	0	0	0	0.067	0	0	0	0	0	0	0	0	0	0	0	0	0	0	0.047	0	0	0	0	0	0	0	0	0	0	0	0	0	0	0	0	0	0	0	0	0	0	0	0	0	0	0	0
[5]Rhodobacter	0	0	0	0	0	0.067	0	0	0	0	0	0	0	0	0.004	0.004	0	0	0	0	0.004	0	0	0	0	0	0	0	0	0	0	0	0	0	0.116	0	0	0	0	0	0	0	0	0	0	0	0	0	0
[5]Methanosphaera	0	0	0	0	0	0.062	0	0	0	0	0.017	0	0	0	0	0	0	0	0	0	0	0	0	0	0	0.004	0	0	0	0.028	0	0	0	0	0	0.01	0	0	0	0	0	0	0	0	0.052	0	0.07	0	0.033
[5]Modestobacter	0	0	0	0	0	0.062	0	0	0	0	0.099	0.008	0	0	0	0	0	0	0	0	0.036	0	0	0	0.193	0.004	0	0	0.054	0	0.005	0	0	0	0.033	0	0.03	0	0.006	0	0	0	0	0	0	0	0	0	0
[5]Paucibacter	0	0	0	0	0	0.062	0	0.033	0	0	0.047	0.015	0	0	0.058	0.129	0.296	0	0	0	0.194	0.233	0	0	0	0	0	0	0	0	0	0	0.036	0	0.033	0	0	0.04	0.074	0	0	0.091	0	0.021	0	0.01	0	0.019	0
Cluster 526	0	0	0	0	0	0.062	0	0	0	0	0	0	0	0	0	0	0	0	0	0	0	0	0	0	0.057	0	0	0	0	0	0	0	0	0	0	0	0	0	0	0	0	0	0	0	0	0	0	0	0
Cluster 528	0	0	0	0	0	0.062	0	0	0	0	0	0	0	0	0	0	0	0	0	0	0	0.036	0	0	0	0	0	0	0	0	0	0	0	0	0	0	0.082	0	0	0	0	0	0.03	0	0	0	0	0	0
[5]Terrimonas	0	0	0	0	0	0.062	0	0	0	0	0.029	0	0	0.138	0	0	0	0	0	0.004	0	0.003	0.039	0.007	0	0	0	0	0	0.012	0	0.002	0	0	0.05	0	0	0	0	0	0.035	0	0	0	0	0	0	0	0
Cluster 227	0	0	0	0	0	0.062	0	0	0	0	0	0	0	0	0	0	0	0	0	0	0	0	0	0	0.041	0	0	0	0	0	0	0	0	0	0.05	0	0	0	0.04	0	0	0.053	0	0	0.029	0.252	0.075	0	0
[5]Actinokineospora	0	0	0	0	0	0.062	0	0	0	0	0.033	0.038	0.36	0.225	0	0	0.432	0.064	0	0.007	0	0	0	0	0.028	0	0	0.004	0	0.004	0	0	0.032	0.142	0.155	0.01	0	0	0	0	0	0	0	0	0	0.666	0	0	0
Cluster 702	0	0	0	0	0	0.062	0	0	0	0	0.025	0	0	0	0	0	0	0	0	0	0	0	0	0	0	0	0	0	0	0	0	0	0	0	0	0	0	0	0	0	0	0	0	0	0	0	0	0	0
[5]Minicystis	0	0	0	0	0	0.062	0	0	0	0	0	0	0	0	0	0	0	0	0	0	0	0	0	0	0	0	0	0	0	0	0.005	0	0	0	0	0	0	0	0	0	0	0	0	0	0	0	0	0	0
[5]Flectobacillus	0	0	0	0	0	0.058	0	0	0	0	0	0	0	0	0	0	0	0	0	0	0	0	0	0	0	0	0	0	0	0	0	0	0	0	0	0	0	0	0	0	0	0	0	0	0	0	0	0	0
Cluster 620	0	0	0	0	0	0.058	0	0	0	0	0	0	0	0	0	0	0	0	0	0	0	0	0	0	0	0	0	0	0	0	0	0	0	0	0	0	0	0	0	0	0	0	0	0	0	0	0	0	0
[5]Marinospirillum	0	0	0	0	0	0.058	0	0.003	0	0	0.219	0	0	0	0	0.023	0.528	0	0	0	0	0	0.019	0	0	0.027	0	0	0	0	0	0	0	0	0	0	0	0	0	0	0	0	0.038	0	0	0	0	0	0
Cluster 679	0	0	0	0	0	0.058	0	0	0	0	0	0	0	0	0	0	0	0	0	0	0.047	0	0	0	0	0.152	0	0	0	0	0	0	0	0	0	0	0	0	0	0	0	0	0	0	0	0	0	0	0
[0]Bacteria;[1]Proteobacteria;[2]Betaproteobacteria;[3]Burkholderiales;[4]Oxalobacteraceae;[5]null	0	0	0	0	0	0.058	0	0	0	0	0	0	0	0	0	0	0	0.029	0	0	0.011	0	0	0	0	0	0	0	0	0	0	0	0	0	0	0	0	0	0	0	0	0	0	0	0	0	0	0	0
[5]Silvibacterium	0	0	0	0	0	0.058	0.017	0	0	0	0	0	0	0	0	0	0	0	0	0	0	0	0	0	0	0	0	0	0	0	0	0	0	0	0	0	0	0	0	0	0	0.008	0	0	0	0	0	0	0
[5]Hyphomicrobium	0	0	0	0	0	0.058	0.004	0	0	0	0.001	0.053	0	0	0.015	0	0.244	0	0	0	0	0	0	0.007	0	0.004	0.003	0	0.005	0	0.005	0	0	0	0	0	0	0.004	0.011	0	0	0.008	0.004	0	0	0	0	0.477	0
[5]Tepidiphilus	0	0	0	0	0	0.058	0	0	0	0	0	0	0	0	0	0	0	0	0	0	0	0	0	0.107	0	0	0	0	0	0	0	0	0	0	0	0	0	0	0	0	0	0	0.017	0	0	0	0	0	0
Cluster 515	0	0	0	0	0	0.053	0	0	0	0	0	0	0	0	0	0	0	0	0	0	0	0.079	0	0	0.44	0	0	0	0	0	0	0	0	0	0	0	0	0	0	0	0	0	0	0	0	0	0	0	0
Cluster 684	0	0	0	0	0	0.053	0	0	0	0	0	0	0	0	0	0	0	0	0	0	0.032	0	0	0	0	0	0	0	0	0	0	0	0	0	0	0	0	0	0	0	0	0	0	0	0	0	0	0	0
Cluster 28	0	0	0	0	0	0.053	0	0	0	0	0	0	0	0	0	0.058	0	0	0	0	0.079	0.052	0	0	0	0	0	0	0	0	0	0	0	0	0	0	0	0	0	0	0	0.389	0.03	0	0	0.323	0	0	0
Cluster 778	0	0	0	0	0	0.053	0	0	0	0	0	0	0	0	0	0	0	0	0	0	0	0	0	0	0	0	0	0	0	0	0	0	0	0	0	0	0	0	0	0	0	0	0	0	0	0	0	0	0
[5]Conexibacter	0	0	0	0	0	0.053	0	0	0	0	0.014	0	0	0	0	0	0	0	0	0	0.115	0.429	0.034	0	0.009	0.027	0	0	0	0	0	0	0	0	0	0	0.059	0	0	0.507	0	0	0	0	0	0	0	0	0
Cluster 532	0	0	0	0	0	0.053	0	0	0	0	0	0	0	0	0	0	0	0	0	0	0	0	0	0	0.028	0	0	0	0	0	0	0	0.304	0	0	0	0	0	0	0	0	0	0	0	0	0	0	0	0
[5]Collinsella	0	0	0	0	0	0.053	0	0	0	0.008	0.013	0	0	0	0	0.148	0.288	0.005	0	0.096	0.007	0	0.106	0	0.044	0	0	0.027	0.098	0.047	0.023	0	0.222	0	0.127	0	0	0	0	0	0.409	0	0	0	0	0.696	0.121	0.365	0.344
Cluster 550	0	0	0	0	0	0.053	0	0	0	0	0	0	0	0	0	0	0	0	0	0	0.043	0	0	0	0.266	0	0	0	0	0	0.032	0	0.063	0	0	0	0	0	0	0	0	0	0.038	0	0	0	0	0	0.203
[5]Luteolibacter	0	0	0	0	0	0.048	0	0	0	0	0.081	0	0.224	0	0	0	0	0.073	0	0	0.09	0.125	0.039	0	0	0.027	0	0.009	0.054	0	0.023	0	0.045	0.095	0	0	0	0	0.154	0	0	0	0	0	0	0	0	0	0
Cluster 52	0	0	0	0	0	0.048	0	0	0	0	0.024	0	0	0	0	0	0	0.093	0	0	0	0	0	0	0	0	0	0	0	0	0	0	0	0	0	0	0	0	0	0	0	0	0	0	0	0	0	0	0
Cluster 450	0	0	0	0	0	0.048	0	0	0	0	0	0.083	0	0	0	0.082	0	0	0	0	0	0.043	0	0	0	0	0	0	0.102	0	0	0	0.077	0	0	0	0	0.231	0	0	0	0	0.06	0	0	0	0	0	0
Cluster 289	0	0	0	0	0	0.048	0.079	0	0	0	0	0	0.753	0	0	0	0.196	0	0	0	0	0.331	0.131	0.451	0	0	0	0	0	0	0	0	0	0	0	0	0	0	0	0	0.151	0	0	0	0.023	0	0	0.068	0
Cluster 681	0	0	0	0	0	0.048	0	0	0	0	0	0	0	0	0	0	0	0	0	0	0	0	0	0	0	0.063	0	0	0	0	0	0	0	0	0	0	0	0	0	0	0	0	0	0	0	0	0	0	0
[5]Pseudonocardia	0	0	0	0	0	0.048	0	0	0	0	0.001	0	0	0	0	0	0	0	0	0	0.036	0	0	0	0	0.013	0	0	0	0	0	0	0	0	0	0	0	0	0.034	0	0	0	0	0	0	0	0	0	0
Cluster 83	0	0	0	0	0	0.048	0	0	0	0	0	0	0	0	0	0	0	0	0	0	0	0	0	0	0	0	0	0	0	0	0	0	0	0	0	0	0	0	0	0	0	0	0	0.082	0	0	0	0	0
Cluster 605	0	0	0	0	0	0.048	0	0	0	0	0	0	0	0	0	0.027	0	0	0	0	0.05	0	0	0	0	0	0	0	0	0	0	0	0	0	0	0	0	0	0	0	0	0	0	0	0	0	0	0	0
Cluster 666	0	0	0	0	0	0.043	0	0	0	0	0	0	0	0	0	0	0	0	0	0.085	0.1	0	0	0	0.12	0	0	0	0	0	0	0	0	0	0	0	0	0	0	0	0	0	0	0	0	0	0	0	0
Cluster 698	0	0	0	0	0	0.043	0	0	0	0	0	0	0	0	0	0	0	0	0	0	0	0	0	0	0	0	0	0	0	0	0	0	0	0	0	0	0	0	0	0	0	0	0	0	0	0	0	0	0
Cluster 559	0	0	0	0	0	0.043	0	0	0	0	0	0	0	0	0	0	0	0	0	0	0.036	0	0	0	0	0	0	0	0	0	0	0	0	0	0	0	0	0	0	0	0	0	0	0	0	0	0	0	0
Cluster 783	0	0	0	0	0	0.043	0	0	0	0	0.006	0	0	0	0	0	0	0	0	0	0	0	0	0	0	0	0	0	0	0	0	0	0	0	0	0	0	0	0	0	0	0	0	0	0	0	0	0	0
Cluster 516	0	0	0	0	0	0.043	0	0.019	0	0	0	0.174	0	0	0	0	0	0	0	0	0	0	0	0	0	0	0	0	0.083	0	0	0	0	0	0	0	0	0	0	0	0	0	0	0	0	0	0	0	0.29
Cluster 631	0	0	0	0	0	0.043	0	0	0	0	0	0	0	0	0	0	0	0	0	0	0.065	0	0	0	0	0	0	0	0	0	0	0	0	0	0	0	0	0	0	0	0	0	0	0	0	0	0	0	0
Cluster 674	0	0	0	0	0	0.043	0	0	0	0	0	0	0	0	0	0	0	0	0	0	0.029	0	0.046	0	0	0	0	0	0	0	0	0	0	0	0	0	0	0	0	0	0	0	0	0	0	0	0	0	0
Cluster 534	0	0	0	0	0	0.043	0	0	0	0	0	0	0	0	0	0	0	0	0	0	0	0	0	0	0	0	0	0	0	0	0	0	0	0	0	0	0	0	0	0	0	0	0	0	0	0	0	0	0
Cluster 865	0	0	0	0	0	0.043	0	0	0	0	0	0	0	0	0	0	0	0	0	0	0	0	0	0	0	0	0	0	0	0	0	0	0	0	0	0	0	0	0	0	0	0	0	0	0	0	0	0	0
[5]Rhizomicrobium	0	0	0	0	0	0.044	0	0	0	0.055	0.022	0	0	0	0	0.027	0	0	0	0	0.011	0	0	0	0	0	0	0	0	0	0	0	0	0	0	0	0	0	0	0	0	0	0	0	0	0	0	0	0
Cluster 40	0	0	0	0	0	0.043	0	0	0	0	0	0	0	0.162	0	0	0	0	0	0	0	0	0	0	0	0	0	0	0	0	0	0	0	0	0	0	0	0.079	0	0	0	0	0	0	0	0	0	0	0.116
[5]Aquamicrobium	0	0	0	0	0	0.043	0	0	0	0	0	0	0	0	0	0	0	0	0	0	0	0	0	0	0	0	0	0	0	0	0	0	0	0	0	0	0	0	0	0	0	0	0	0	0	0	0	0	0
Cluster 663	0	0	0	0	0	0.043	0	0	0	0	0	0	0	0	0	0	0	0	0	0	0.09	0	0.017	0	0	0	0	0	0	0	0	0	0	0	0	0	0	0	0	0	0	0	0.179	0	0	0	0	0	0
[5]Schlesneria	0	0	0	0	0	0.043	0	0	0	0	0.006	0.03	0	0	0	0	0	0	0	0	0	0	0	0	0	0	0	0	0	0	0	0	0	0	0	0	0	0	0	0	0	0	0	0	0	0	0	0	0
Cluster 697	0	0	0	0	0	0.038	0	0	0	0	0	0	0	0	0	0	0	0	0	0	0	0	0	0	0.022	0	0	0	0	0	0	0	0	0	0	0	0	0	0	0	0	0	0	0	0	0	0	0	0
Cluster 339	0	0	0	0	0	0.038	0	0	0	0.059	0	0	0	0	0	0	0.176	0	0	0	0	0	0	0	0	0	0	0	0	0	0	0	0	0	0	0.039	0	0.065	0	0	0	0.053	0.149	0	0	0.091	0	0.235	0
[5]Actinotignum	0	0	0	0	0	0.038	0	0	0	0	0.041	0	0	0	0	0	0	0	0	0	0	0	0	0	0	0	0	0	0	0	0	0	0	0	0	0	0	0	0	0	0	0	0	0	0	0	0	0	0
Cluster 115	0	0	0	0	0	0.038	0	0	0	0	0	0.068	0	0	0	0	0	0	0	0	0	0	0	0	0	0	0	0	0	0	0	0	0	0	0	0	0	0	0	0	0	0	0	0.742	0	0	0	0	0.141
Cluster 790	0	0	0	0	0	0.038	0	0	0	0	0	0	0	0	0	0	0	0	0	0	0	0	0	0	0	0	0	0	0	0	0	0	0	0	0	0	0	0	0	0	0	0	0	0	0	0	0	0	0
Cluster 734	0	0	0	0	0	0.038	0	0	0	0	0	0	0	0	0	0	0	0	0	0	0	0	0	0	0	0	0	0	0	0	0	0	0	0	0	0	0	0	0	0	0	0	0.038	0	0	0	0	0	0
[5]Variovorax	0	0	0	0	0	0.038	0	0	0	0	0.029	0	0	0.006	0.228	0.019	0	0.108	0	0	0.323	0	0	0	0	0	0	0	0	0	0	0	0	0	0.106	0	0	0	0	0	0	0	0.068	0	0.003	0.222	0.009	0	0
Cluster 678	0	0	0	0	0	0.038	0	0	0	0	0	0	0	0	0	0	0	0	0	0	0	0	0	0	0	0	0	0	0	0	0	0	0	0	0	0	0	0	0	0	0	0	0	0	0	0	0	0	0
Cluster 685	0	0	0	0	0	0.038	0	0	0	0	0	0	0	0	0	0	0	0	0	0	0	0	0	0	0	0	0	0	0	0	0	0	0	0	0	0	0	0	0	0	0	0	0	0	0	0	0	0	0
Cluster 647	0	0	0	0	0	0.038	0	0.047	0	0	0	0	0	0	0	0	0	0	0	0	0.057	0	0	0	0	0	0	0	0	0	0	0	0	0	0	0	0	0	0	0	0	0	0.034	0	0	0	0	0	0
Cluster 520	0	0	0	0	0	0.038	0	0	0	0	0	0	0	0	0	0	0	0	0	0.053	0	0	0	0	0	0	0	0	0	0	0	0	0	0	0	0	0	0	0	0	0	0	0	0	0	0	0	0	0
[5]Subtercola	0	0	0	0	0	0.038	0	0	0	0	0.001	0	0	0	0	0.004	0	0	0	0	0.039	0	0	0	0	0	0	0	0	0	0	0	0	0	0	0	0	0	0	0	0	0	0	0	0	0	0	0	0
Cluster 248	0	0	0	0	0	0.038	0.126	0	0	0	0	0	0	0	0	0	0	0.059	0	0	0	0.206	0	0	0	0	0	0	0	0	0	0	0	0	0	0	0	0	0	0	0	0.457	0	0	0	0	0.079	0	0.07
[5]Asticcacaulis	0	0	0	0	0	0.038	0	0	0	0	0	0	0	0	0	0	0	0	0	0	0	0	0	0	0	0	0	0	0	0	0	0	0	0	0	0	0	0	0	0	0	0	0	0	0	0	0	0	0
[5]Anaerostipes	0	0	0	0	0	0.034	0	0.003	0	0.055	0.077	0	0.004	0	0	0	0	0	0	0.025	0	0.098	0	0	0.275	0.858	0.401	1.512	0.02	0.071	0.027	0	0.005	0.137	0.366	0	0.007	0.025	0.011	0	0.061	0	0.132	0	0.013	0.55	0.355	0	0.257
Cluster 624	0	0	0	0	0	0.034	0	0	0	0	0	0	0	0	0.081	0	0	0	0	0	0	0	0	0	0	0	0	0	0	0	0	0	0	0	0	0	0	0	0	0	0	0	0	0	0	0	0	0	0.062
Cluster 696	0	0	0	0	0	0.034	0	0	0	0	0	0	0	0	0	0	0	0	0	0	0	0	0.022	0	0.07	0	0	0	0	0	0	0	0	0	0	0	0	0	0	0	0	0	0	0	0	0	0	0	0
Cluster 454	0	0	0	0	0	0.034	0	0	0	0	0	0.068	0	0	0.123	0	0	0	0	0	0.032	0.102	0	0	0	0	0	0	0	0	0	0	0	0	0	0	0	0	0	0.038	0	0	0	0	0	0	0	0	0
Cluster 219	0	0	0	0	0	0.034	0	0	0	0	0	0	0	0	0	0	0	0	0	0	0	0	0	0	0	0	0	0	0	0	0	0	0	0	0.166	0	0	0.083	0	0	0	0	0	0	0	0	0	0	0
Cluster 662	0	0	0	0	0	0.034	0	0	0	0	0	0	0	0	0	0	0	0	0	0	0	0	0.053	0	0	0	0	0	0	0	0	0	0	0	0	0	0	0	0	0	0	0	0	0	0	0	0	0	0
Cluster 807	0	0	0	0	0	0.034	0	0	0	0	0	0	0	0	0	0	0	0	0	0	0	0	0	0	0	0	0	0	0	0	0	0	0	0	0	0	0	0	0	0	0	0	0	0	0	0	0	0	0
[5]Parahaliea	0	0	0	0	0	0.034	0	0.064	0	0.174	0.026	0	0	0	0	0	0	0	0	0	0.004	0.007	0	0	0	0	0	0	0	0	0.014	0	0	0	0	0	0	0	0	0	0	0	0	0	0	0	0	0	0
[5]Marmoricola	0	0	0	0	0	0.034	0	0	0	0	0	0	0	0	0	0	0	0	0	0	0	0	0	0	0.019	0.004	0	0	0	0	0.009	0	0	0	0	0	0	0	0	0	0	0	0	0	0	0	0	0	0
Cluster 395	0	0	0	0	0	0.034	0	0	0	0	0	0	0	0	0	0	0	0	0	0	0	0.056	0	0	0	0	0.081	0	0	0	0	0	0.068	0	0	0	0.074	0.029	0	0	0	0	0	0	0	0	0	0	0
Cluster 655	0	0	0	0	0	0.034	0	0	0	0	0	0	0	0	0	0	0	0	0	0	0.047	0	0	0	0	0	0	0	0	0	0	0	0	0	0	0	0	0	0	0	0	0	0	0	0	0	0	0	0
Cluster 683	0	0	0	0	0	0.034	0	0.152	0	0	0	0	0	0	0	0	0	0	0	0	0	0	0	0	0	0	0	0	0	0	0	0	0	0	0	0	0	0	0	0	0	0	0	0	0	0	0	0	0
Cluster 676	0	0	0	0	0	0.034	0	0	0	0	0	0	0	0	0	0	0	0	0	0	0.047	0	0	0	0	0	0	0	0	0	0	0	0	0	0	0	0	0	0	0	0	0	0	0	0	0	0	0	0
Cluster 43	0	0	0	0	0	0.034	0	0	0	0	0	0	0	0	0	0.101	0	0	0	0	0	0	0	0	0	0	0	0	0	0	0	0	0	0	0	0	0	0	0	0	0	0	0	0	0	0	0	0	0
[5]Blastomonas	0	0	0	0	0	0.029	0.272	0.091	0.351	0	0.012	0	0.004	0.277	0.316	0	0.3	0.113	0	0.004	0	0	0	0	0	0	0.055	0.013	0.049	0	0	0.002	0.063	0	0.078	0	0	0	0.182	0	0	0	0	0	0	0	0.042	0	0.087
[5]Rhizorhabdus	0	0	0	0	0	0.029	0	0	0	0	0	0	0	0	0	0	0	0	0	0	0.09	0	0	0	0	0	0	0	0	0	0	0	0	0	0	0	0.022	0	0	0	0	0	0	0	0	0	0	0	0
[5]Niabella	0	0	0	0	0	0.029	0	0	0	0	0	0	0	0	0	0	0	0	0	0	0	0	0	0	0	0	0	0	0	0	0	0	0	0	0	0	0	0	0	0	0	0	0	0	0	0	0	0	0
[5]Sphingobium	0	0	0	0	0	0.029	0.422	0	0	0	0.018	0.196	0	0.318	0.004	0	0.52	0	0	0	0.072	0	0	0	0.437	0.004	0	0.04	0.073	0.051	0	0.002	0.095	0	0.105	0	0	0	0.171	0	0.5	0	0	0.526	0	0.479	0.121	0	0
[5]Acidimicrobium	0	0	0	0	0	0.029	0	0	0	0	0	0	0	0	0	0	0	0	0	0	0.018	0	0	0	0	0	0	0	0	0	0	0	0	0	0	0	0	0	0	0	0	0	0	0	0.01	0	0	0	0
[5]Actinoplanes	0	0	0	0	0	0.029	0	0	0	0	0.206	0	0	0	0	0	0	0	0	0	0	0	0	0	0	0	0.013	0	0.01	0	0	0	0	0	0	0	0	0	0	0	0	0	0	0	0	0	0	0	0
[5]Oleiphilus	0	0	0	0	0	0.024	0	0	0	0	0.158	0	0	0	0	0	0	0	0	0.007	0	0	0.007	0	0	0.018	0	0	0	0	0	0	0	0	0	0	0	0	0	0	0	0	0.021	0	0	0	0	0	0
[5]Fluviicola	0	0	0	0	0	0.024	0	0	0	0	0.006	0.151	0	0	0.374	0	0.324	0.015	0	0	0	0	0.015	0.229	0.003	0.004	0	0.004	0	0	0	0.002	0	0	0.15	0	0	0	0.011	0	0.076	0.244	0.009	0	0	0	0	0.278	0
[5]Lachnospira	0	0	0	0	0	0.024	0	0	0	0	0	0	0	0	0	0	0.32	0	0	0.007	0	0	0.017	0	0	0	0	0	0	0.016	0	0	0	0	0	0.005	0	0	0	0	0	0	0	0	0.055	0	0	0	0
[5]Asaia	0	0	0	0	0	0.024	0	0	0	0	0	0	0	0	0	0	0	0	0	0	0	0	0	0	0	0	0	0	0	0	0	0	0	0	0	0	0	0	0	0	0	0	0	0	0	0	0	0	0
[5]Sinibacillus	0	0	0	0	0	0.024	0	0	0	0	0	0	0	0	0	0	0	0	0	0	0	0	0	0	0	0	0	0	0	0	0	0	0	0	0	0	0	0	0	0	0	0	0	0	0	0	0	0	0
[5]Aequorivita	0	0	0	0	0	0.024	0	0	0	0	0.022	0	0	0	0	0	0	0	0	0	0	0	0	0	0	0	0	0	0	0	0	0	0	0	0	0	0	0	0	0	0	0	0	0	0	0	0	0.006	0.058
[5]Kofleria	0	0	0	0	0	0.019	0	0	1.259	0	0.027	0	0	0	0	0.004	0	0	0	0	0.004	0	0.022	0	0	0	0	0	0	0	0	0	0	0	0	0	0	0	0	0	0	0	0	0	0	0	0	0	0
[5]Jatrophihabitans	0	0	0	0	0	0.019	0	0	0	0	0.013	0	0	0	0	0	0.004	0	0	0	0	0	0	0	0	0	0	0	0	0	0	0	0	0	0	0	0	0	0	0	0	0	0	0	0	0.005	0	0	0
[5]Brevibacillus	0	0	0	0	0	0.019	0	0	0	0	0	0	0	0	0	0	0	0	0	0	0	0	0	0	0	0	0	0	0	0	0	0	0	0.043	0	0	0	0	0.006	0	0	0	0	0	0	0	0	0	0
[5]Spirosoma	0	0	0	0	0	0.019	0	0	0	0	0.016	0	0	0	0	0.129	0	0	0	0	0	0	0.051	0	0	0	0	0	0	0	0	0.002	0	0	0	0	0	0	0	0	0	0	0	0	0.003	0	0	0.006	0
[5]Geobacter	0	0	0	0	0	0.019	0	0	0	0	0	0	0	0	0	0.039	0	0	0	0	0	0	0	0	0	0	0	0	0	0	0	0	0	0	0	0	0	0	0	0	0	0	0	0	0	0	0	0	0
[5]Youngiibacter	0	0	0	0	0	0.019	0	0	0	0	0	0.008	0	0	0.027	0	0	0	0	0	0	0	0.032	0	0	0.116	0	0	0	0	0.041	0	0	0	0	0	0.022	0	0	0	0	0	0	0	0	0	0	0	0
[5]Friedmanniella	0	0	0	0	0	0.019	0	0	0	0	0.016	0	0	0	0	0	0	0	0	0	0	0	0	0	0	0	0	0	0	0	0	0	0	0	0	0	0	0	0	0	0	0	0	0	0.013	0	0	0	0
[5]Rhodovastum	0	0	0	0	0	0.014	0	0	0	0	0	0	0	0	0	0	0	0	0	0	0	0	0	0	0.149	0	0	0	0	0	0	0	0	0	0	0	0	0	0	0	0	0	0	0	0	0	0	0	0
[5]Sulfurospirillum	0	0	0	0	0	0.014	0	0	0	0	0	0	0	0	0	0	0	0	0	0	0	0	0	0	0	0	0	0	0	0	0	0	0	0	0	0	0	0	0	0	0	0	0	0	0	0	0	0	0
[5]Herbiconiux	0	0	0	0	0	0.015	0	0	0	0	0	0	0	0	0	0	0	0	0	0	0.309	0.056	0	0	0	0	0	0	0	0	0.005	0	0	0	0	0	0	0	0	0	0	0	0	0	0	0	0	0	0
[5]Sphaerochaeta	0	0	0	0	0	0.014	0	0	0	0	0	0	0	0	0	0	0	0	0	0	0	0	0	0	0	0	0	0	0	0	0	0	0	0	0	0	0	0	0	0	0	0	0	0	0	0	0	0	0
[5]Bythopirellula	0	0	0	0	0	0.01	0	0	0	0	0.007	0	0	0	0	0.238	0	0	0	0	0	0	0	0	0	0.004	0	0.004	0	0	0	0	0	0	0	0	0	0	0	0	0	0	0	0	0	0	0	0	0
[5]Bryobacter	0	0	0	0	0	0.01	0.075	0	0	0	0	0	0	0	0	0	0	0	0	0	0	0	0	0	0	0	0	0	0	0	0	0	0	0.019	0	0	0	0	0	0	0	0	0	0	0	0	0	0	0
[5]Acidibacter	0	0	0	0	0	0.01	0	0	0.257	0	0.042	0	0	0	0	0.187	0	0	0	0	0	0.033	0.08	0	0	0.018	0	0.004	0.068	0	0	0	0.045	0	0	0	0	0	0	0.314	0	0.61	0	0	0	0.005	0	0	0
[5]Phaselicystis	0	0	0	0	0	0.01	0	0	0	0	0.008	0	0	0	0	0	0	0	0	0	0	0	0	0	0	0	0	0	0	0	0	0	0	0	0	0	0	0	0	0	0	0	0	0	0	0	0.042	0	0
[5]Aureibacillus	0	0	0	0	0	0.01	0	0	0	0	0	0	0	0	0	0	0	0	0	0	0	0	0	0	0	0	0	0	0	0	0	0	0	0	0	0	0	0	0	0	0	0.008	0	0	0	0.01	0	0	0
[5]Homoserinibacter	0	0	0	0	0	0.01	0	0	0	0	0.014	0	0	0	0	0.004	0	0	0	0	0.004	0	0.002	0	0	0.004	0	0	0	0	0	0	0	0	0	0	0	0	0	0	0	0	0	0	0	0	0	0	0
[5]Microlunatus	0	0	0	0	0	0.005	0	0	0	0	0.003	0	0	0	0	0	0	0	0	0	0	0	0	0	0	0	0	0	0	0	0	0	0	0.005	0	0	0	0	0	0	0	0	0	0	0	0	0	0	0
[5]Geodermatophilus	0	0	0	0	0	0.005	0	0	0	0	0.012	0	0	0	0	0.117	0.056	0	0	0	0	0	0	0	0.088	0	0	0	0	0.012	0	0	0	0	0.061	0	0	0	0	0	0.04	0	0	0	0	0	0	0	0
[5]Leptothrix	0	0	0	0	0	0.005	0	0	0	0	0	0	0	0	0	0.004	0.004	0	0	0	0	0	0	0	0.003	0	0	0	0	0	0	0	0	0	0	0	0	0	0	0	0	0	0	0	0	0.01	0	0	0
[5]Thiobacter	0	0	0	0	0	0.005	0	0	0	0	0	0	0	0	0	0	0	0	0	0	0	0	0	0	0	0	0	0	0	0	0	0	0	0	0	0.01	0	0	0	0	0	0	0	0	0	0	0	0	0
[5]Sulfurivirga	0	0	0	0	0	0.005	0	0	0	0	0	0	0	0	0	0	0	0	0	0	0	0	0	0	0	0	0	0	0	0	0	0	0	0	0	0	0	0	0	0	0	0	0	0	0	0	0	0	0
[5]Lutispora	0	0	0	0	0	0.005	0	0	0	0	0.031	0	0	0	0	0	0	0.088	0	0.021	0	0	0	0	0	0.013	0.046	0	0.122	0	0	0	0	0.156	0	0.03	0.052	0	0	0	0.005	0	0.009	0	0	0	0	0	0.054
[5]Symbiobacterium	0	0	0	0	0	0.005	0	0	0	0	0	0	0	0	0	0	0	0	0	0	0	0.551	0.099	0	0	0	0	0	0	0	0.014	0	0	0	0	0	0	0	0	0	0	0	0	0	0	0	0	0	0
[5]Bauldia	0	0	0	0	0	0.005	0	0	0	0	0	0	0	0	0	0	0	0	0	0	0.047	0.007	0	0	0	0	0	0	0	0	0	0	0	0	0	0	0	0	0	0	0	0	0	0	0	0	0	0	0
[5]Nitrosomonas	0	0	0	0	0	0.005	0	0	0	0	0.001	0	0	0	0	0	0	0	0	0	0	0	0	0	0	0	0	0	0.02	0.004	0	0	0	0	0	0	0	0	0	0.005	0	0	0	0	0	0	0	0	0
[5]Methylibium	0	0	0	0	0	0.005	0	0	0	0	0.013	0	0	0	0	0	0	0	0	0	0	0	0	0	0	0	0	0	0	0	0	0	0	0	0	0	0	0	0	0	0	0	0	0	0	0	0	0	0
[5]Fusicatenibacter	0	0	0	0	0	0.005	0	0	0	0	0.077	0	0	0	0	0	0	0	0	0	0	0.026	0.09	0	0	0.004	0	0	0	0	0	0	0.032	0	0	0	0	0.011	0	0.005	0.48	0	0	0	0	0	0.238	0	0
[5]Microvirga	0	0	0	0	0	0.005	0	0.036	0	0	0	0	0	0	0	0	0	0	0	0	0	0	0	0	0	0	0	0	0	0	0	0	0	0	0	0	0	0	0	0	0	0	0	0	0	0	0	0	0
[5]Pseudorhodobacter	0	0	0	0	0	0.005	0	0	0	0	0	0	0	0	0	0	0	0	0	0	0	0	0	0	0	0	0	0	0	0	0	0	0	0	0	0	0	0	0	0	0	0	0	0	0	0	0	0	0
[5]Sediminibacterium	0	0	0	0	0	0.005	0	0	0	0	0	0.204	0	0.075	0	0	0	0	0	0	0	0.056	0.002	0	0	0	0	0	0	0	0.009	0	0	0	0.033	0.03	0	0	0	0	0	0	0.034	0	0	0	0	0	0.012
[5]Extibacter	0	0	0	0	0	0.005	0.004	0.423	0	0.123	0.04	0.415	0.004	0.012	0	0	0	0.122	0	0.05	0.014	0	0.053	0.007	0.003	0.004	0.026	0	0.068	0.24	0.082	0	0.1	0.246	0	0.015	0.49	0	0.114	0	0	0	0.511	0	0.279	0	0.005	0	0.062
[5]Tabrizicola	0	0	0	0	0	0.005	0	0	0	0	0	0	0	0	0	0.16	0	0.005	0	0	0.154	0	0	0	0	0	0	0	0	0	0	0	0	0	0	0	0	0	0	0	0	0	0	0	0	0	0	0	0
[5]Thauera	0	0	0	0	0	0.005	0	0	0	0	0.001	0	0	0	0	0	0.004	0	0	0	0.004	0	0	0	0	0	0	0	0	0	0	0	0	0	0	0	0	0	0	0	0	0	0	0	0	0.56	0	0	0
[5]Glaciibacter	0	0	0	0	0	0.005	0	0	0	0	0	0	0	0	0	0	0	0	0	0	0	0	0	0	0	0	0	0	0	0	0	0	0	0	0	0	0	0	0	0	0	0	0	0	0	0	0	0	0
[5]Butyricicoccus	0	0	0	0	0	0.005	0	0	0	0	0.057	0.008	0	0	0.008	0	0.004	0	0	0	0.004	0	0	0	0	0.009	0	0	0	0	0	0	0	0	0	0	0	0	0	0	0	0	0.004	0	0	0	0	0	0.004
[5]Pseudolabrys	0	0	0	0	0	0.005	0	0	0	0	0	0	0	0	0	0.039	0	0	0	0	0.122	0	0	0	0	0	0	0	0	0	0	0	0	0	0	0	0	0	0	0.347	0	0	0	0	0	0	0	0	0
[5]Iamia	0	0	0	0	0	0.005	0	0.039	0	0	0	0	0	0	0	0	0	0	0	0	0.097	0	0	0	0	0	0	0.009	0	0	0	0.002	0	0	0	0	0	0	0	0	0	0	0	0	0	0	0	0	0
[5]Serinicoccus	0	0	0	0	0	0.005	0	0	0	0.004	0	0	0	0	0.004	0	0	0	0	0.004	0	0	0	0	0.003	0	0	0	0	0.004	0	0	0	0	0	0	0	0	0	0	0	0	0	0	0	0	0	0.551	0
[5]Hydrogenoanaerobacterium	0	0	0	0	0	0.005	0	0	0	0	0.012	0	0	0	0.077	0	0	0	0.022	0.007	0.004	0	0.005	0.057	0	0.004	0	0.018	0.112	0.028	0	0	0	0	0	0.01	0.037	0.004	0	0	0	0	0.026	0	0	0	0	0	0
[5]Miniimonas	0	0	0	0	0	0.005	0	0	0	0	0	0	0	0	0	0	0	0	0	0	0	0	0	0	0	0	0	0	0	0	0	0	0	0	0	0	0	0	0	0	0	0	0	0	0	0	0	0	0
[5]Pseudorhodoplanes	0	0	0	0	0	0.005	0	0	0	0	0.016	0	0	0	0	0	0	0	0	0	0	0	0	0	0	0.013	0	0	0.005	0.004	0	0	0.027	0	0	0	0	0	0	0	0	0	0	0	0	0	0	0	0
[5]Mitsuaria	0	0	0	0	0	0.005	0	0	0	0	0	0	0	0	0	0.019	0.016	0	0	0	0.004	0.003	0	0	0.003	0	0	0	0	0	0	0	0	0.061	0	0	0	0	0	0.005	0.005	0	0	0.01	0	0.005	0	0.006	0
[5]Ferruginibacter	0	0	0	0	0	0.005	0	0	0	0	0.02	0.038	0	0	0	0	0	0	0	0	0	0.436	0.063	0.443	0	0.013	0	0	0	0	0.018	0	0	0	0	0	0	0	0	0	0	0	0	0	0	0.02	0	0.012	0
[5]Galbitalea	0	0	0	0	0	0.005	0	0	0	0	0.16	0	0	0	0.031	0.004	0	0	0	0	0.011	0.007	0	0	0	0	0	0	0	0	0	0	0	0	0	0	0	0	0	0	0	0	0	0	0	0	0	0	0
[5]Christensenella	0	0	0	0	0	0.005	0	0.036	0	0.004	0	0	0	0	0.567	0.016	0	0	0	0	0	0	0	0	0	0.004	0.114	0	0	0	0.014	0	0	0	0	0	0	0	0	0	0.252	0	0.047	0	0	0	0	0	0.041
[5]Fibrobacter	0	0	0	0	0	0.005	0	0	0	0.038	0.083	0.008	0	0.271	0	0	0	0	0	0	0	0	0.048	0	0	0.031	0	0	0	0	0	0.004	0	0	0	0.02	0.03	0	0	0	0	0	0.026	0	0.068	0	0	0	0
Cluster 184	0	0	0	0	0	0	6.025	0	0	0	0	0	0	0	0	0	0	0.069	0	0	0	0	0	0	0	0	0.026	0	0	0	0	0	0	0	0.116	0.034	0	0	0	0	0.348	0	0	0	0	0.071	0.065	0	0.968
Cluster 11	0	0	0	0	0	0	2.766	0	0	0	0.075	0	0.103	0	0	0	0	0	0	0	0	0	0	0	0	0	0	0	0	0	0	0	0	0	0	0.069	0.082	0	0	0	0	0	0.153	0	0.214	0	0	0	0
Cluster 296	0	0	0	0	0	0	0.962	0	0	0	0.009	0	0.087	0.162	0	0.132	0	0	0	0	0	0	0	0	0	0	0	0	0	0.028	0	0	0	0	0.127	0	0	0	0	0	0	0	0	0	0	0.459	0	0	0
Cluster 307	0	0	0	0	0	0	0.644	0	0	0	0	0	0.083	0.133	0	0	0	0	0	0	0	0	0	0	0	0.031	0	0	0	0	0	0	0	0	0.083	0	0	0	0	0	0.081	0	0	0	0	0.151	0	0	0
Cluster 303	0	0	0	0	0	0	0.619	0	0	0	0	0	0	0.052	0	0.226	0	0	0	0	0.083	0	0	0.129	0	0	0	0	0	0	0	0	0	0.085	0.061	0	0.082	0	0	0	0	0	0	0	0.042	0.409	0.047	0.124	0
[5]Ezakiella	0	0	0	0	0	0	0.586	0.105	0	0.093	0.081	0.068	0	0	0	0	0	0.377	0	0.018	0.061	0	0.056	0.493	0	0.013	0.062	0.013	0.205	0.095	0	0.027	0.48	0.104	0.725	0.034	0	0.48	0	0	0	0	0.004	0	1.209	0	0	0	0
[5]Levyella	0	0	0	0	0	0	0.506	0.456	0	0.076	0	0.121	0	0.352	0.629	0	0	0.338	0	0.213	0.097	0	0.032	0	0	0.022	0.081	0.089	0.044	0.209	0.055	0.002	0.322	0.085	0.399	0	0.215	0.025	0	0	0	0	0.303	0	0.263	0	0	0	0.12
Cluster 287	0	0	0	0	0	0	0.464	0	0	0	0	0	0.298	0.046	0	0	0	0	0	0	0	0	0	0	0	0	0	0	0	0	0	0	0	0	0	0.044	0.052	0	0	0	0	0	0	0	0.023	0	0	0.192	0
Cluster 148	0	0	0	0	0	0	0.418	0	0	0	0	0	0	0	0	0	0	0	0	0	0	0	0.029	0	0	0	0.068	0	0	0	0	0	0	0	0	0.049	0	0	0	0	0	0	0	0	0.081	0	0	0	0
[5]Chitinophaga	0	0	0	0	0	0	0.414	0	0	0	0.016	0	0	0	0	0	0	0	0	0	0.05	0	0.034	0	0	0.004	0	0	0	0	0.005	0	0	0	0	0	0	0.108	0	0	0	0	0	0	0	0	0	0	0
[5]Kinneretia	0	0	0	0	0	0	0.393	0	0	0	0	0	0	0	0	0	0	0	0	0	0	0	0.012	0	0	0	0	0	0.005	0	0	0	0	0	0.089	0	0	0	0	0	0	0	0	0	0.006	0	0	0.012	0
Cluster 294	0	0	0	0	0	0	0.393	0	0	0	0	0	0	0	0	0	0.112	0	0	0	0	0	0	0	0	0	0	0	0	0	0.037	0	0	0.066	0.365	0.054	0	0	0	0	0	0	0	0	0	0.631	0	0.161	0
Cluster 340	0	0	0	0	0	0	0.335	0	0	0.382	0	0.068	0	0.254	0.073	0	0.244	0	0	0	0	0.387	0	0	0.218	0	0	0	0.039	0	0	0	0	0	0	0.064	0	0	0	0	0	0	0	0	0	0.045	0	0	0
Cluster 160	0	0	0	0	0	0	0.326	0	0	0	0	0	0.277	0	0	0	0	0	0	0	0	0	0	0	0	0	0	0	0.044	0	0	0	0.041	0.236	0	0	0	0	0	0	0	0	0	0	0	0	0	0	0.095
[5]Rhodoplanes	0	0	0	0	0	0	0.31	0	0	0	0	0	0	0	0	0	0	0	0	0	0.004	0.226	0.012	0	0	0	0	0.022	0	0	0	0	0	0	0	0	0	0	0	0	0	0	0	0	0	0	0	0	0
[5]Neglecta	0	0	0	0	0	0	0.305	0	0	0.021	0.001	0	0	0	0	0	0	0	0	0.011	0	0.144	0.041	0.157	0	0	0.023	0	0	0	0	0	0	0	0.078	0	0	0	0	0	0	0	0.017	0	0	0	0	0	0.083
Cluster 180	0	0	0	0	0	0	0.276	0	0	0	0	0	0	0	0	0	0	0	0	0	0	0	0	0	0	0	0	0	0	0	0	0	0	0.265	0	0.108	0.067	0.072	0.04	0	0	0	0	0	0.075	0	0	0	0
Cluster 282	0	0	0	0	0	0	0.264	0	0	0	0	0	0	0.115	0	0	0.424	0.049	0	0	0	0	0	0	0	0.031	0	0	0	0	0	0	0	0	0	0.039	0	0	0	0	0.056	0	0	0	0	0	0.341	0.718	0
Cluster 309	0	0	0	0	0	0	0.251	0	0	0	0	0.249	0.054	0	0	0.195	0	0	0	0	0	0	0	0	0	0	0	0	0	0	0	0	0	0.052	0	0	0.178	0	0	0	0	0	0	0	0	0.061	0	0.173	0
[5]Mediterranea	0	0	0	0	0	0	0.238	0.418	0	0.242	0.056	0.302	0	0.104	0	0	0.813	0	0	0	0	0	0.056	0.007	0	0.004	0	0.12	0	0.39	0	0.002	0	0.331	0	0	0	0	0	0	0	0	0.055	0	0	0	0	0	0
[5]Shuttleworthia	0	0	0	0	0	0	0.238	0	0	0	0	0	0	0	0	0	0	0	0	0	0	0	0	0	0	0	0	0	0	0	0	0	0	0	0	0	0	0	0	0	0	0	0	0	0	0	0	0	0
Cluster 304	0	0	0	0	0	0	0.218	0	0	0.051	0	0	0	0	0	0	0	0	0	0	0	0.039	0	0	0	0	0	0	0	0	0	0	0	0	0.066	0	0	0	0	0	0	0	0	0	0	0	0	0.099	0
Cluster 144	0	0	0	0	0	0	0.205	0	0	0	0	0	0	0	0	0	0	0	0	0	0	0	0	0.458	0	0	0	0	0	0.063	0	0	0	0.317	0.05	0.049	0	0	0	0.253	0	0	0	0	0.023	0	0.093	0.365	0
Cluster 236	0	0	0	0	0	0	0.159	0	0	0	0	0	0	0	0.679	0	0	0	0	0	0	0	0	0	0	0.139	0	0	0.229	0	0	0	0	0	0	0	0	0	0	0	0	0	0	0	0	0	0	0.093	0
Cluster 308	0	0	0	0	0	0	0.146	0	0	0	0	0	0	0	0	0.121	0	0	0	0	0	0	0.061	0	0	0	0	0	0	0	0	0	0	0.071	0	0	0.312	0	0	0	0	0	0	0	0	0	0	0.18	0
[5]Moritella	0	0	0	0	0	0	0.142	0	0	0	0	0	0	0	0	0	0	0	0	0	0	0	0	0	0	0	0	0	0	0	0	0	0	0	0	0	0	0	0	0	0	0	0	0	0	0	0	0	0
[5]Neochlamydia	0	0	0	0	0	0	0.142	0	0	0	0	0	0	0	0	0.179	0	0	0	0	0	0.007	0	0	0	0	0	0	0	0	0	0	0	0	0	0	0	0	0	0	0	0	0	0	0	0	0	0	0
Cluster 26	0	0	0	0	0	0	0.138	0	0	0	0	0	0	0	0	0.062	0	0	0	0	0	0.105	0	0	0	0	0	0	0	0	0	0	0	0.038	0	0	0	0.054	0	0	0	0	0	0	0	0	0	0	0
[5]Longicatena	0	0	0	0	0	0	0.138	0	0	0	0	0	0	0	0	0.28	0	0.039	0	0.004	0	0	0	0	0	0	0	0.062	0	0	0	0	0	0	0	0	0	0.022	0	0	0	0	0.009	0	0	0	0	0	0
[5]Breznakia	0	0	0	0	0	0	0.126	0.064	0	0	0.013	0	0	0	0	0	0	0.034	0	0	0	0	0	0	0	0.004	0	0	0	0	0	0	0	0	0	0	0	0	0	0	0	0	0	0	0	0	0	0	0.037
[5]Bosea	0	0	0	0	0	0	0.126	0.03	0	0	0.001	0.197	0	0	0.027	0.074	0	0	0	0	0	0	0	0	0	0.004	0	0.013	0	0	0	0	0	0	0	0	0.037	0	0	0	0	0	0	1.103	0	0	0.005	0	0
Cluster 161	0	0	0	0	0	0	0.126	0	0	0	0	0	0	0.254	0	0	0	0	0	0	0	0	0	0	0	0	0	0	0	0	0	0	0	0	0	0	0	0	0.04	0	0.061	0	0	0	0.036	0	0	0	0
Cluster 173	0	0	0	0	0	0	0.126	0	0	0.047	0	0	0	0	0	0	0	0	0	0	0	0	0	0	0	0	0	0	0	0	0	0	0	0	0	0.059	0	0	0	0	0.217	0	0.038	0.134	0.25	0	0	0	0.153
Cluster 331	0	0	0	0	0	0	0.109	0	0	0	0	0	0	0.104	0	0	0	0	0	0	0	0	0	0	0	0	0	0	0.059	0	0	0	0	0	0	0	0	0	0	0.324	0	0	0	0	0	0	0	0.229	0.128
Cluster 326	0	0	0	0	0	0	0.109	0	0	0	0	0	0	0	0	0	0	0	0	0	0	0	0	0	0	0	0	0	0	0	0	0	0	0	0	0	0.119	0	0	0.356	0.081	0.404	0	0	0.068	0	0	0	0.306
Cluster 292	0	0	0	0	0	0	0.1	0	0	0	0	0	0	0	0	0	0.232	0	0	0	0	0	0.041	0	0	0	0	0	0	0	0	0	0	0	0	0	1.737	0	0	0	0	0	0	0	0	0	0	0	0
Cluster 348	0	0	0	0	0	0	0.092	0	0	0	0	0	0.033	0	0	0	0	0	0	0	0	0	0	0	0	0	0	0	0	0	0	0	0	0.099	0	0	0	0.033	0	0	0	0	0	0	0	0.056	0	0	0
[5]Alishewanella	0	0	0	0	0	0	0.088	0.075	0	0.06	0	0	0	0	0	0	0	0	0.041	0	0	0	0.022	0.343	0.44	0.004	0.007	0.022	0.029	0	0.018	0.004	0	0.208	0	0	0.045	0.004	0	0	0	0	0	0	0	0	0.126	0	0
Cluster 211	0	0	0	0	0	0	0.084	0	0	0	0	0	0	0.11	0	0	0	0	0	0	0	0	0	0	0.092	0	0	0	0	0	0	0	0.05	0	0	2.025	0	0	0	0	0	0	0	0	0	0	0	0	0
[5]Dolosigranulum	0	0	0	0	0	0	0.071	0	0	0	0	0	0	0	0	0.004	0	0	0	0	0	0	0.051	0	0	0	0	0	0	0	0	0	0	0	0	0	0	0	0	0	0	0	0	0	0	0.898	0	0	0
Cluster 334	0	0	0	0	0	0	0.067	0	0	0.059	0	0	0	0	0.104	0	0.232	0	0	0	0.036	0	0	0	0	0	0	0	0	0	0	0	0	0	0	0	0	0	0	0	0.035	0	0	0	0	0	0	0.043	0.066
Cluster 290	0	0	0	0	0	0	0.063	0	0	0	0	0	0	0	0	0	0.036	0	0	0	0	0	0	0	0	0	0	0	0	0	0	0	0	0	0	0	0	0	0	0	0	0	0	0	0	0	0	0	0.145
[5]Tapinothrix	0	0	0	0	0	0	0.046	0	0	0	0	0	0	0	0	0	0	0	0	0	0	0	0	0	0	0	0	0	0	0	0	0	0	0	0	0	0	0	0	0	0	0	0	0	0	0	0	0	0
[5]Gluconacetobacter	0	0	0	0	0	0	0.033	0	0	0	0	0	0	0	0	0	0	0	0	0	0	0	0	0	0	0	0	0	0	0	0	0	0	0	0	0	0	0	0	0	0	0	0	0	0	0	0	0	0
[5]Uliginosibacterium	0	0	0	0	0	0	0.029	0	0	0	0	0.008	0	0	0	0	0	0	0	0	0	0	0	0	0.025	0	0	0	0	0	0	0	0	0	0	0	0	0	0	0	0	0	0	0	0	0	0	0	0
Cluster 445	0	0	0	0	0	0	0.029	0	0	0.042	0	0.128	0	0	0	0	0	0	0	0	0	0.026	0	0	0	0	0	0	0.102	0	0	0	0	0	0	0	0	0	0	0	0	0	0.043	0	0	0	0	0	0
[5]Weissella	0	0	0	0	0	0	0.021	0	0	0	0.059	0	0	0	0	0	0	0	0	0	0.477	0	0	0	0	0.027	0.052	0	0	0	0.023	0	0	0	0	0	0	0	0	0	0	0	0	0	0	0	0	0	0
[5]Riemerella	0	0	0	0	0	0	0.017	0	0	0	0	0	0	0	0	0	0	0	0	0	0	0	0	0	0	0	0	0	0	0	0	0	0	0	0	0	0	0	0	0	0	0	0	0	0	0	0	0	0
[5]Acetivibrio	0	0	0	0	0	0	0.008	0	0	0.275	0.333	0	0	0.369	0.058	0.004	0	0	0	0	0	0.003	0.022	0	0.123	0.031	0.033	0	0.063	0	0	0.002	0	0.18	0.006	0.01	0	0	0	0	0	0	0.085	0	0.065	0	0	0	0.207
[5]Aquicella	0	0	0	0	0	0	0.008	0	0	0	0	0	0	0	0	0	0	0	0	0	0	0	0	0	0	0.013	0	0	0	0	0	0	0	0	0	0	0	0	0	0	0	0	0	0.237	0	0	0	0.186	0
[5]Asanoa	0	0	0	0	0	0	0.004	0	0	0	0	0	0	0	0	0	0	0	0	0	0	0	0	0	0	0	0	0	0	0	0	0	0	0	0	0	0	0	0	0	0	0	0	0	0	0	0	0	0
[5]Leptolyngbya	0	0	0	0	0	0	0.004	0	0	0	0	0	0	0	0	0	0	0	0	0	0	0.003	0	0	0	0	0	0	0	0	0	0	0	0	0	0	0	0	0	0	0	0	0	0	0	0	0	0	0
[5]Ursidibacter	0	0	0	0	0	0	0.004	0	0	0	0.001	0	0	0	0	0	0	0	0	0	0	0	0	0	0	0	0	0	0	0	0	0	0	0	0	0	0	0	0	0	0	0	0	0	0	0	0	0	0
[5]Altererythrobacter	0	0	0	0	0	0	0.004	0	0	0	0.014	0	0.008	0	0	0.043	0.004	0	0	0	0.069	0	0	0	0	0	0	0	0	0	0	0	0.009	0	0	0	0	0	0	0	0	0	0	0	0	0	0	0	0
[5]Prevotellamassilia	0	0	0	0	0	0	0.004	0	0	0	0	0	0	0	0	0	0	0	0	0	0	0	0	0	0	0	0	0	0	0	0	0	0	0	0	0	0	0	0	0	0	0	0	0	0	0	0	0	0
[5]Anaerocolumna	0	0	0	0	0	0	0.004	0.003	0	0	0	0	0	0	0	0	0	0	0	0	0	0	0	0	0	0	0	0	0	0	0	0	0	0	0	0	0	0	0	0	0	0	0.004	0	0	0	0	0.006	0
[5]Martelella	0	0	0	0	0	0	0.004	0	0	0	0	0	0	0	0	0	0	0	0	0	0	0	0	0	0	0	0	0	0	0	0	0	0	0	0	0	0	0	0	0	0	0	0	0	0	0	0	0	0
[5]Nakamurella	0	0	0	0	0	0	0.004	0.053	0	0	0.038	0	0	0	0	0	0	0.005	0	0	0.05	0.265	0.027	0	0	0	0	0	0	0	0	0	0	0	0	0	0	0	0	0	0	0	0	0	0.013	0	0	0	0
[5]Gibbsiella	0	0	0	0	0	0	0.004	0	0	0	0	0.016	0	0	0	0	0	0	0	0	0	0	0	0	0	0	0	0.004	0	0	0	0	0	0	0	0	0	0	0	0	0	0	0	0	0	0	0	0	0
[5]Shinella	0	0	0	0	0	0	0.004	0	0	0	0	0.008	0	0	0.016	0	0.004	0	0	0	0	0.122	0	0	0	0	0	0	0	0	0	0	0	0	0	0	0	0	0	0.005	0	0	0	0	0	0	0	0	0
[5]Amylibacter	0	0	0	0	0	0	0.004	0	0	0	0	0	0	0	0	0	0	0	0	0	0	0	0	0	0	0	0	0	0	0	0	0	0	0	0	0	0	0	0	0	0	0	0	0	0	0	0	0	0
[5]Rhodococcus	0	0	0	0	0	0	0.004	0.122	0	0.004	0.055	0.008	0	0	0	0	0.012	0	0	0.015	0	0.174	0.022	0	0.117	0	0	0.031	0.219	0	0.009	0	0	0	1.185	0.005	0	0	0	0.01	0	0.008	0.004	0.01	0	0	0	0.006	0
[5]Acidipropionibacterium	0	0	0	0	0	0	0.004	0	0	0	0.001	0	0	0	0	0.004	0.008	0	0	0	0.004	0	0.002	0	0.003	0	0	0	0	0	0	0	0	0	0	0	0	0	0	0	0	0	0	0	0	0	0	0	0
[5]Mageeibacillus	0	0	0	0	0	0	0.004	0	0	0	0.021	0	0	0	0	0	0	0	1.54	0	0	0	0.068	0	0	0.349	0.241	0.165	0.068	0.548	0.128	0.008	0.054	0	0.216	0	0.007	0	0	0	0	0	0	0	0.003	0	0	0	0
Cluster 203	0	0	0	0	0	0	0	9.472	0	0	0	0	0	0	0.116	0	0.729	0	0	0	0	0.223	0	0	0	0	0.072	0	0.049	0	0	0	0	0	0	0	0	0	0	0	0	0	0	0	0	0	0.159	0	0
Cluster 152	0	0	0	0	0	0	0	5.526	0	0	0	0	0	0	0	0	0	0	0	0	0	0	0	0	0	0	0.114	0	0	0	0	0	0	0.071	0	0.049	0	0	0	0	0	0	0	0	0	0	0	0	0
Cluster 650	0	0	0	0	0	0	0	1.344	0	0	0	0	0	0	0	0	0	0	0	0	0.1	0	0	0	0	0	0	0	0	0	0	0	0	0	0	0	0	0	0	0	0	0	0	0	0	0	0	0	0
Cluster 4	0	0	0	0	0	0	0	0.915	0	0.038	0	0	0.244	0	0	0	0	0	0	0	0	0	0	0	0	0	0	0	0	0	0	0	0	0	3.66	0	0	0	0	0	0	0	0	0.206	0	0	0	0	0
Cluster 5	0	0	0	0	0	0	0	0.871	0	0	0	0	0	0	0	0	0	0	0	0	0	0	0	0	0	0	0	0	0	0	0	0	0	0	0	0	0	0	0	0	0.091	0	0	0	0	0.136	0	0	0
Cluster 122	0	0	0	0	0	0	0	0.722	0	0	0	0	0	0	0	0	0	0	0	0	0	0	0.051	0	0	0	0	0	0	0	0	0	0	0	0	0	0	0	0	0	0	0	0	0	0	0	0	0	0
[5]Parvimonas	0	0	0	0	0	0	0	0.658	0.018	0	0.085	0.294	0	0.156	0	0	0	0.196	0	0.235	0.054	0	0.872	0	0	1.225	0.606	0.583	0.059	0.047	0.037	0	0.14	1.423	0.26	0.015	0.015	0.47	0	0.478	0	0	0.077	0	0.055	0.828	0	0	0
Cluster 222	0	0	0	0	0	0	0	0.567	0	0	0	0	0	0	0	0.121	0	0	0	0	0	0	0	0.107	0	0	0	0	0	0	0	0	0.072	0	0.138	0.034	0	0	0.063	0	0	0.229	0	0	0.036	0	0	0	0
Cluster 147	0	0	0	0	0	0	0	0.34	0	0	0	0.128	0	0	0	0	0	0	0	0	0	0	0	0	0	0	0.121	0	0	0	0	0	0	0.095	0	0	0	0	0	0	0	0	0	0.124	0	0.404	0.14	0.792	0
[5]Megasphaera	0	0	0	0	0	0	0	0.301	0	0	0.013	0	0	0	0	0	0	0	0	0	0	0	0.095	0	0	0	0	0	0	0	0.009	0	0.43	0	0	0	0	0	0	0	0.111	0	0	0	0	0	0	0.006	0
Cluster 159	0	0	0	0	0	0	0	0.241	0	0	0.016	0	0	0	0	0	0	0	0	0	0	0	0	0	0	0	0	0	0	0	0	0	0	0	0	0	0	0	0	0	0	0	0	0	0	0	0	0	0
Cluster 538	0	0	0	0	0	0	0	0.232	0	0	0	0.113	0	0	0	0	0	0	0	0	0	0	0	0	0	0	0	0	0	0	0	0	0	0	0	0	0	0	0	0	0	0	0	0	0	0	0	0	0
Cluster 490	0	0	0	0	0	0	0	0.227	0	0	0	0	0	0	0	0.136	0	0	0	0	0	0	0	0	0.032	0	0	0	0	0	0	0	0.539	0.052	0	0	0	0	0	0	0	0	0	0	0	0	0	0	0
[5]Helicobacter	0	0	0	0	0	0	0	0.218	0	0	0	0	0	0.006	0	0	0	0	0	0	0	0	0	0	0	0	0	0	0	0.118	0	0	0.009	0.156	0	0	0.171	2.403	0.085	0	0.01	0	0.337	0	2.607	0	0	0	0
Cluster 581	0	0	0	0	0	0	0	0.21	0	0	0	0	0	0	0	0	0	0	0	0	0.065	0	0	0	0.07	0	0.026	0	0	0	0	0	0	0.099	0	0	0	0	0	0	0	0	0.068	0	0	0	0	0	0
[0]Bacteria;[1]Firmicutes;[2]Tissierellia;[3]null;[4]null;[5]null	0	0	0	0	0	0	0	0.202	0	0	0	0	0	0	0	0	0	0.083	0	0	0	0	0.065	0.379	0	0.027	0.068	0	0.015	0.012	0.114	0.006	0.059	0.019	0.006	0	0	0.083	0	0	0.005	0	0.055	0	0.366	0	0	0	0.021
Cluster 594	0	0	0	0	0	0	0	0.194	0	0	0	0	0	0	0	0	0	0	0	0	0.072	0	0	0	0	0	0	0	0	0	0	0	0	0	0	0	0	0	0	0	0	0	0	0	0	0	0	0	0
[5]Mobiluncus	0	0	0	0	0	0	0	0.191	0	0	0	0	0	0	0.004	0	0	0	0	0	0	0	0.034	0	0	0	0	0.036	0	0	0.042	0	0.136	0	0.061	0	0.03	0.195	0	0	0	0	0	0	0.117	0	0	0	0
Cluster 585	0	0	0	0	0	0	0	0.188	0	0	0	0	0	0	0	0	0	0	0	0	0	0	0.032	0	0	0	0	0	0	0	0	0	0	0	0	0	0	0	0	0	0	0	0.064	0	0	0	0	0	0.029
[5]Anaerorhabdus	0	0	0	0	0	0	0	0.158	0	0	0.092	0	0	0	0.004	0	0	0	0	0	0	0	0	0	0	0	0.01	0	0	0	0	0	0	0	0	0	0	0	0	0	0	0	0	0	0	0.283	0	0.037	0.041
[5]Acidicaldus	0	0	0	0	0	0	0	0.149	0	0	0	0	0	0	0	0	0	0	0	0	0	0	0	0	0	0	0	0	0	0	0	0	0	0	0	0	0	0	0	0	0	0	0	0	0	0	0	0	0
Cluster 438	0	0	0	0	0	0	0	0.149	0	0.034	0	0	0	0	0	0	0.044	0.137	0	0	0	0.197	0	0	0	0	0	0	0.044	0	0	0	0	0	0.05	0	0	0.065	0	0	0	0	0.051	0	0	0	0	0	0
[5]Faecalitalea	0	0	0	0	0	0	0	0.144	0	0	0	0	0	0	0	0	0	0	0	0	0	0	0	0	0	0.004	0	0	0	0	0	0	0	0	0	0.01	0	0	0	0	0	0	0	0	0	0	0	0	0
Cluster 687	0	0	0	0	0	0	0	0.136	0	0	0	0	0	0	0	0	0	0	0	0	0	0	0	0	0	0	0	0	0	0	0	0	0	0	0	0	0	0	0	0	0	0	0	0	0	0	0	0	0
[5]Rheinheimera	0	0	0	0	0	0	0	0.125	0	0	0	0	0	0	0	0	0	0.098	0	0	0	0	0.007	0	0	0	0	0.009	0	0	0	0	0.036	0	0	0	0	0	0	0	0	0	0	0	0	0	0	0	0
Cluster 640	0	0	0	0	0	0	0	0.113	0	0	0	0	0	0	0	0	0	0	0	0	0	0	0	0	0	0	0	0	0	0	0.078	0	0	0	0	0	0	0	0	0	0	0	0	0	0	0	0	0	0
Cluster 329	0	0	0	0	0	0	0	0.113	0	0.068	0	0	0	0	0	0	0	0	0	0	0	0	0	0	0	0	0	0	0	0	0	0	0.072	0	0.144	0	0.059	0	0	0	0	0	0	0	0	0.076	0	0.638	0
Cluster 578	0	0	0	0	0	0	0	0.108	0	0	0	0	0	0	0.208	0	0	0	0	0	0.032	0	0	0	0.12	0	0	0	0	0	0	0	0	0	0	0	0	0	0	0	0	0	0	0	0	0	0	0	0
[5]Dyadobacter	0	0	0	0	0	0	0	0.102	0	0	0.031	0	0	0	0	0	0	0	0	0	0.093	0.079	0.041	0	0	0.013	0	0	0	0	0.009	0	0	0	0	0	0	0	0	0	0	0	0	0	0	0	0	0	0
Cluster 9	0	0	0	0	0	0	0	0.1	0	0	0	0	0	0	0	0	0	0	0	0	0	0	0	0	0	0	0	0	0	0	0	0	0	0	0	0	0	0	0.074	0	0	0	0.047	0	0	0	0	0	0.199
Cluster 586	0	0	0	0	0	0	0	0.097	0	0	0	0	0	0	0	0	0	0	0	0	0	0.023	0	0	0	0	0	0	0.078	0	0	0	0	0	0	0	0.089	0	0	0	0	0	0.034	0	0	0	0	0	0
[5]Sulfurifustis	0	0	0	0	0	0	0	0.094	0	0	0	0	0.066	0	0	0	0	0	0	0	0	0	0.017	0	0	0	0	0	0	0	0	0	0	0	0	0	0.052	0	0	0	0	0	0	0	0	0	0	0	0
Cluster 675	0	0	0	0	0	0	0	0.091	0	0	0	0	0	0	0	0	0	0	0	0	0.039	0	0	0	0	0	0	0	0	0	0	0	0	0	0	0	0	0	0	0	0	0	0	0	0	0	0	0	0
Cluster 54	0	0	0	0	0	0	0	0.091	0	0	0	0	0	0	0	0	0	0	0	0	0	0	0	0	0	0	0	0	0.034	0	0	0	0	0	0	0	0	0	0	0	0	0	0	0	0	0	0	0	0.149
Cluster 132	0	0	0	0	0	0	0	0.091	0	0	0	0	0	0	0	0	0	0	0	0.043	0.097	0	0	0	0	0	0	0	0	0	0	0	0	0	0	0	0	0	0	0	0	0.434	0	1.609	0	0	0.121	0.056	0.244
Cluster 512	0	0	0	0	0	0	0	0.089	0	0	0	0	0	0	0	0	0	0	0	0	0.126	0	0	0	0	0	0	0	0	0	0	0	0.172	0.09	0	0	0	0	0	0	0	0	0	0	0	0	0	0	0
Cluster 508	0	0	0	0	0	0	0	0.086	0	0	0	0	0	0	0	0	0	0	0	0	0	0	0	0	0	0	0	0	0	0	0	0	0	0	0	0	0	0	0	0	0	0	0	0	0	0	0	0	0.083
Cluster 372	0	0	0	0	0	0	0	0.086	0	0	0	0.091	0	0	0	0	0	0	0	0	0	0	0.022	0	0	0	0.049	0	0	0	0	0	0.059	0.033	0	0	0	0	0	0	0	0	0	0	0	0	0	0	0.087
Cluster 503	0	0	0	0	0	0	0	0.083	0	0	0	0	0	0	0	0	0	0	0	0	0	0	0	0	0	0	0	0	0.034	0	0	0	0	0	0	0	0	0	0	0	0	0	0	0	0	0	0	0	0
[5]Falsirhodobacter	0	0	0	0	0	0	0	0.08	0	0	0.002	0	0	0.121	0	0.004	0	0	0	0	0.086	0	0	0	0	0	0	0	0	0	0	0	0	0	0	0	0	0	0	0	0	0	0	0	0	0	0	0	0.112
Cluster 629	0	0	0	0	0	0	0	0.08	0	0	0	0	0	0	0	0	0	0	0	0	0.061	0	0	0	0	0	0	0	0	0	0	0	0	0	0	0	0	0	0	0	0	0	0	0	0	0	0	0	0
Cluster 627	0	0	0	0	0	0	0	0.08	0	0	0	0	0	0	0	0	0	0	0	0	0.1	0	0	0	0	0	0	0	0	0	0	0	0	0	0	0	0	0	0	0	0	0	0	0	0	0	0	0	0
Cluster 172	0	0	0	0	0	0	0	0.077	0	0.165	0.007	0	0	0	0	0	0.184	0	0	0	0	0	0	0	0.057	0	0	0	0	0	0	0	0	0	0	0.069	0	0	0.131	0	0.151	0	0	0	0	0	0	0	0
Cluster 15	0	0	0	0	0	0	0	0.077	0	0.038	0	0	0	0	0	0.171	0	0	0	0	0	0.046	0	0	0	0	0	0	0	0	0	0	0	0	0.1	0	0	0	0	0	0.101	0	0	0	0	0	0	0	0.182
[5]Pusillimonas	0	0	0	0	0	0	0	0.077	0	0	0.009	0	0	0	0	0	0	0	0	0.011	0	0	0	0	0	0	0	0	0	0	0	0	0	0	0	0	0	0	0	0	0	0	0	0	0	0	0	0	0
Cluster 170	0	0	0	0	0	0	0	0.077	0	0.106	0	0	0	0	0.096	0	0	0	0	0	0	0	0	0	0.117	0	0	0	0.039	0	0	0	0	0	0	0.044	0	0	0	0.244	0	0	0	0	0	0	0	0	0
Cluster 467	0	0	0	0	0	0	0	0.072	0	0.225	0	0	0	0	0	0.074	0.08	0	0	0	0.047	0	0	0	0	0	0	0	0	0	0	0	0	0	0	0	0	0	0	0	0	0	0	0	0	0	0	0	0
Cluster 493	0	0	0	0	0	0	0	0.069	0	0.089	0	0	0	0	0	0	0	0	0	0	0	0	0	0	0.079	0	0	0	0.059	0	0	0	0	0	0	0	0	0	0	0	0	0	0	0	0	0	0	0	0.116
Cluster 468	0	0	0	0	0	0	0	0.069	0	0	0	0	0	0	0	0.055	0	0	0	0	0.1	0.036	0.056	0	0	0	0	0	0	0	0	0	0	0	0	0	0	0	0	0	0	0	0.043	0	0	0	0	0	0
Cluster 202	0	0	0	0	0	0	0	0.069	0	0	0	0	0	0	0	0	0.076	0	0	0	0	0	0	0	0.108	0	0.033	0.231	0	0	0	0	0	0	0	0	0	0	0	0	0	0	0	0	0	0	0	0	0
[5]Chthoniobacter	0	0	0	0	0	0	0	0.066	0	0	0	0	0	0	0	0.148	0	0.005	0.05	0	0	0.216	0	0	0	0	0	0	0	0.024	0.037	0	0.032	0	0	0	0	0	0	0	0	0	0	0	0.036	1.353	0	0.353	0
Cluster 500	0	0	0	0	0	0	0	0.066	0	0	0	0	0	0	0	0.117	0	0	0	0	0	0.059	0	0	0.035	0	0	0	0.044	0	0	0	0.077	0.492	0	0	0	0	0	0	0	0	0	0	0	0	0	0	0.05
Cluster 596	0	0	0	0	0	0	0	0.064	0	0	0	0	0	0	0	0	0	0	0	0	0	0	0	0	0	0	0	0	0	0	0	0	0	0	0	0	0	0	0	0	0	0	0	0	0	0	0	0	0
Cluster 618	0	0	0	0	0	0	0	0.064	0	0	0	0	0	0	0	0	0	0	0	0	0	0	0	0	0	0	0	0	0	0	0	0	0	0	0	0	0	0	0	0	0	0	0	0	0	0	0	0	0
Cluster 237	0	0	0	0	0	0	0	0.064	0	0	0	0	0	0	0	0	0	0	0	0	0	0	0	0	0	0	0	0	0.049	0	0	0	0	0	0	0	0	0	0.102	0	0	0	0	0	0	0.136	0	0	0
Cluster 469	0	0	0	0	0	0	0	0.064	0	0	0	0	0	0	0	0.07	0	0	0	0	0	0.111	0	0	0	0	0.039	0	0.049	0	0	0	0	0	0	0	0	0	0	0	0	0	0	0	0.029	0	0	0	0
Cluster 131	0	0	0	0	0	0	0	0.061	0	0	0	0	0	0	0	0	0	0	0	0	0	0	0.085	0	0	0	0	0	0	0	0	0	0	0	0	0	0	0	0	0	0	0.274	0	0	0	0	0	0	0
Cluster 545	0	0	0	0	0	0	0	0.061	0	0	0	0	0	0	0	0.226	0	0	0	0	0.093	0	0	0	0.155	0	0	0	0	0	0	0	0	0	0	0	0	0	0	0	0	0	0	0	0	0	0	0	0
Cluster 433	0	0	0	0	0	0	0	0.061	0	0	0	0.106	0	0	0.058	0	0.032	0	0	0	0	0.062	0	0	0	0	0	0	0.083	0	0	0	0	0.043	0	0	0	0	0	0	0	0	0.098	0	0	0	0	0	0
Cluster 473	0	0	0	0	0	0	0	0.061	0	0	0	0.06	0	0	0	0	0.176	0	0	0	0	0	0	0	0	0	0	0	0	0	0	0	0.072	0	0	0	0	0	0	0	0	0	0	0	0	0	0	0	0
Cluster 589	0	0	0	0	0	0	0	0.058	0	0	0	0	0	0	0	0	0	0	0	0	0.072	0	0	0	0	0	0	0	0	0	0	0	0	0	0	0	0	0	0	0	0	0	0	0	0	0	0	0	0
Cluster 239	0	0	0	0	0	0	0	0.058	0	0	0	0	0	0	0	0	0	0	0	0	0.237	0	0	0.136	0	0	0	0	0.054	0	0	0	0	0	0	0.069	0	0.206	0.085	0	0	0	0	0	0	0	0	0	0
[5]Aminobacter	0	0	0	0	0	0	0	0.058	0	0	0.021	0	0	0	0	0	0	0	0	0	0	0	0	0	0	0	0	0	0	0	0.014	0	0	0	0	0	0	0	0	0	0	0	0	0	0	0	0	0	0
Cluster 476	0	0	0	0	0	0	0	0.058	0	0	0	0.053	0	0	0	0	0	0	0	0	0	0	0	0	0	0	0	0	0	0	0	0	0.29	0.525	0	0	0.074	0	0	0	0	0	0.038	0	0	0	0	0	0
Cluster 432	0	0	0	0	0	0	0	0.055	0	0	0	0	0	0	0	0.191	0.312	0	0	0	0	0.675	0	0	0	0	0	0	0	0	0	0	0	0	0	0	0	0.047	0	0	0	0	0.205	0	0	0	0	0	0
Cluster 590	0	0	0	0	0	0	0	0.055	0	0	0	0	0	0	0	0	0	0	0	0	0	0	0	0	0.174	0	0	0	0.034	0	0	0	0	0	0	0	0	0	0	0	0	0	0	0	0	0	0	0	0
Cluster 472	0	0	0	0	0	0	0	0.055	0	0	0	0	0	0	0	0.21	0	0	0	0	0	0	0	0	0	0	0	0	0	0	0	0	0	0	0	0	0	0	0	0	0	0	0	0	0.214	0	0	0	0
Cluster 158	0	0	0	0	0	0	0	0.055	0	0	0	0	0	0.046	0.127	0	0	0	0	0	0	0	0	0	0	0	0	0	0	0	0	0	0	0	0	0	0	0	0	0	0	0	0	0	0	0	0.224	0	0
[5]Murdochiella	0	0	0	0	0	0	0	0.053	0	0	0	0	0	0	0.008	0	0	0	0	0	0	0	0	0	0	0	0	0	0	0	0.005	0	0	0	0	0	0	0	0	0	0	0	0	0	0	0	0	0	0
Cluster 475	0	0	0	0	0	0	0	0.05	0	0	0	0	0	0	0	0	0	0.078	0	0.025	0	0	0	0	0	0	0.029	0	0	0	0	0	0	0	0	0	0	0	0	0	0	0	0	0	0	0	0	0	0
Cluster 37	0	0	0	0	0	0	0	0.047	0	0	0	0	0	0	0	0.125	0	0	0	0	0	0.285	0	0	0	0	0	0	0	0	0	0	0	0	0	0	0.26	0	0	0	0	0	0	0	0	0	0	0	0
Cluster 597	0	0	0	0	0	0	0	0.047	0	0	0	0	0	0	0	0	0	0	0	0	0	0	0.056	0	0	0	0	0	0	0	0	0	0	0	0	0	0	0	0	0	0	0	0	0	0	0	0	0	0
Cluster 128	0	0	0	0	0	0	0	0.047	0	0	0	0	0	0	0	0	0	0	0	0	0	0	0	0	0	0	0	0	0	0	0	0	0	0.312	0	0	0	0	0	0	0.222	0	0	0.577	0	0	0	0	0
Cluster 483	0	0	0	0	0	0	0	0.047	0	0	0	0	0	0	0	0.027	0	0	0	0	0.065	0	0	0	0	0	0	0	0.044	0	0	0	0	0	0	0	0	0	0	0	0	0	0.038	0	0	0	0	0	0.058
Cluster 572	0	0	0	0	0	0	0	0.044	0	0	0	0	0	0	0	0	0	0	0	0	0.057	0	0	0	0	0	0	0	0	0	0	0	0	0	0	0	0	0	0	0	0	0	0.094	0	0	0	0	0	0
Cluster 591	0	0	0	0	0	0	0	0.044	0	0	0	0	0	0	0	0	0	0	0	0	0.061	0	0	0	0	0	0	0	0	0	0	0	0	0	0	0	0	0	0	0	0	0	0	0	0	0	0	0	0
[5]Solitalea	0	0	0	0	0	0	0	0.044	0	0	0.001	0	0	0	0.004	0	0.28	0	0	0	0	0	0	0	0	0	0	0	0	0	0	0	0	0	0	0	0	0	0	0	0	0	0	0	0	0	0.005	0	0
Cluster 446	0	0	0	0	0	0	0	0.041	0	0.081	0	0	0	0	0	0.093	0	0	0	0	0.104	0	0	0	0	0	0	0	0.063	0	0	0	0	0.241	0.089	0	0	0	0	0	0	0	0.136	0	0.088	0	0	0	0.302
[5]Victivallis	0	0	0	0	0	0	0	0.041	0	0.008	0.04	0	0	0	0	0	0	0	0	0	0	0	0.01	0	0	0	0	0	0	0.032	0	0	0	0	0	0.005	0	0	0	0	0	0	0.021	0	0	0	0	0	0
[5]Sandaracinobacter	0	0	0	0	0	0	0	0.039	0	0	0.001	0	0	0	0	0	0	0	0	0	0	0	0	0	0	0	0	0	0	0	0	0	0	0	0	0	0	0	0	0	0	0	0	0	0	0	0	0	0
[5]Oxalicibacterium	0	0	0	0	0	0	0	0.039	0	0	0.026	0	0	0.358	0	0	0.004	0.005	0	0	0	0	0	0	0.022	0	0	0	0	0	0.005	0	0.014	0.019	0	0	0	0	0	0	0	0	0	0	0	0	0	0	0
Cluster 441	0	0	0	0	0	0	0	0.039	0	0.123	0	0	0	0	0	0	0.036	0	0	0	0	0	0	0	0	0	0	0	0.044	0	0	0	0	0.043	0	0	0.059	0.025	0	0	0	0	0	0	0	0	0	0	0
Cluster 125	0	0	0	0	0	0	0	0.039	0	0	0	0.113	0	0	0	0.066	0	0	0	0	0	0	0	0	0	0	0	0	0	0	0	0	0	0	0	0	0	0	0	0	0	0	0	0	0	0	0	0	0
Cluster 554	0	0	0	0	0	0	0	0.036	0	0	0	0	0	0	0	0	0	0	0	0	0.036	0	0	0	0	0	0	0	0.132	0	0	0	0	0	0	0	0	0	0	0	0	0	0.077	0	0	0	0	0	0
Cluster 593	0	0	0	0	0	0	0	0.036	0	0	0	0	0	0	0	0	0	0	0	0	0	0	0.036	0	0	0	0	0	0	0	0	0	0	0	0	0	0	0	0	0	0	0	0	0	0	0	0	0	0
Cluster 592	0	0	0	0	0	0	0	0.036	0	0	0	0	0	0	0	0	0	0	0	0	0	0	0	0	0	0.054	0	0	0	0	0.064	0	0	0	0	0	0	0	0	0	0	0	0	0	0	0	0	0	0
Cluster 474	0	0	0	0	0	0	0	0.036	0	0	0	0.091	0	0	0	0	0	0	0	0	0	0	0	0	0	0	0	0	0	0	0	0	0	0	0	0	0	0	0	0	0	0	0.047	0	0	0	0	0	0
Cluster 252	0	0	0	0	0	0	0	0.033	0	0	0.029	0	0	0	0	0	0	0	0	0	0	0	0.034	0.222	0	0	0	0	0	0	0	0	0	0	0	0	0	0	0	0	0	0	0	0	0	0	0.112	0	0
Cluster 665	0	0	0	0	0	0	0	0.033	0	0	0	0	0	0	0	0	0	0	0	0	0	0	0	0	0	0	0	0	0	0	0	0	0	0	0	0	0	0	0	0	0	0	0	0	0	0	0	0	0
Cluster 558	0	0	0	0	0	0	0	0.033	0	0	0	0.159	0	0	0	0	0	0	0	0	0.057	0.167	0	0	0.19	0	0	0	0	0	0	0	0	0	0	0	0	0	0	0	0	0	0	0	0	0	0	0	0
Cluster 507	0	0	0	0	0	0	0	0.033	0	0	0	0	0	0	0	0	0	0	0	0	0	0	0	0	0	0	0	0	0	0	0	0	0	0	0	0	0	0	0	0	0	0	0	0	0	0	0	0	0
[5]Roseateles	0	0	0	0	0	0	0	0.033	0.004	0	0	0	0	0	0	0	0	0	0	0	0	0	0	0	0.009	0	0	0	0	0	0	0	0	0	0	0	0	0	0	0	0	0	0	0.01	0	0	0	0	0
Cluster 209	0	0	0	0	0	0	0	0.03	0	0	0	0	0	0	0.154	0	0	0	0	0	0.147	0	0	0	0	0	0	0	0	0	0	0	0	0	0	0	0	0	0	0	0	0.061	0	0	0	0	0	0	0
[5]Flavisolibacter	0	0	0	0	0	0	0	0.028	0	0	0.055	0	0	0	0	0	0	0	0	0	0	0	0	0.007	0	0	0	0	0	0	0	0	0	0	0	0	0	0	0	0.249	0	0	0	0	0	0	0	0	0
Cluster 537	0	0	0	0	0	0	0	0.028	0	0	0	0	0	0	0	0	0	0	0	0	0	0.043	0	0	0	0	0	0	0.034	0	0	0	0	0	0	0	0	0	0	0	0	0	0.107	0	0	0	0	0	0
Cluster 435	0	0	0	0	0	0	0	0.025	0	0	0	0.166	0	0	0	0.039	0	0.034	0	0	0	0.046	0	0	0	0	0	0	0.063	0	0	0	0	0	0	0	0	0.141	0	0	0	0	0	0	0	0	0	0	0.132
Cluster 599	0	0	0	0	0	0	0	0.025	0	0	0	0	0	0	0	0	0	0	0	0	0	0	0	0	0	0	0	0	0	0	0	0	0	0	0	0	0	0	0	0	0	0	0	0	0	0	0	0	0
Cluster 478	0	0	0	0	0	0	0	0.025	0	0	0	0	0	0	0.077	0.082	0	0	0	0	0	0	0	0	0	0	0.036	0	0	0	0	0	0	0	0	0	0	0	0	0	0	0	0	0	0	0	0	0	0
Cluster 470	0	0	0	0	0	0	0	0.022	0	0	0	0	0	0	0	0.051	0	0	0	0	0	0	0	0	0	0	0	0	0	0	0	0	0	0	0	0	0	0	0	0	0	0	0	0	0	0	0	0	0.041
Cluster 199	0	0	0	0	0	0	0	0.022	0	0	0	0	0	0	0	0	0	0	0.044	0.039	0	0	0	0	0.256	0	0.065	0	0.176	0.043	0	0	0	0	0	0	0	0.238	0	0	0	0.145	0	0	0	0	0	0.266	0.165
[5]Pseudohaliea	0	0	0	0	0	0	0	0.019	0	0	0	0	0	0	0	0	0	0	0	0	0.072	0.088	0	0	0	0	0	0	0	0	0	0	0	0	0	0	0.089	0	0	0	0	0	0	0	0	0	0	0	0
[5]Lysinimicrobium	0	0	0	0	0	0	0	0.019	0	0	0	0	0	0	0	0.113	0	0	0	0	0	0.18	0	0	0	0.009	0	0	0	0	0	0	0	0	0	0	0	0	0	0	0	0	0	0	0	0	0	0	0
Cluster 544	0	0	0	0	0	0	0	0.019	0	0	0	0	0	0	0	0	0	0	0	0	0.075	0	0	0	0	0	0	0	0	0	0	0	0	0	0	0.039	0.059	0	0	0	0	0	0	0	0	0	0	0	0
[5]Vallitalea	0	0	0	0	0	0	0	0.019	0	0	0.003	0	0	0	0	0	0.004	0	0	0.007	0	0.003	0	0	0.006	0	0	0	0	0	0	0	0	0	0	0	0	0	0	0	0.005	0	0	0	0.01	0	0	0	0
Cluster 481	0	0	0	0	0	0	0	0.019	0	0	0	0.174	0	0	0.027	0.113	0	0	0	0	0	0	0	0	0	0	0	0	0	0	0	0	0	0	0	0	0	0	0	0	0	0	0	0	0	0	0	0	0.041
Cluster 555	0	0	0	0	0	0	0	0.019	0	0	0	0	0	0	0	0	0.072	0	0	0	0.129	0	0	0	0.035	0	0	0	0	0	0	0	0	0	0	0	0	0	0	0	0	0	0	0	0	0	0	0	0
Cluster 838	0	0	0	0	0	0	0	0.019	0	0	0	0	0	0	0	0	0	0	0	0	0	0	0.119	0	0	0	0	0	0	0	0	0	0	0	0	0	0	0	0	0	0	0	0	0	0	0	0	0	0
[5]Rivicola	0	0	0	0	0	0	0	0.017	0	0	0	0	0	0	0	0.101	0	0	0	0	0	0	0	0	0.158	0	0	0	0	0	0	0	0	0	0	0	0	0	0	0	0	0	0	0	0	0	0	0	0
[5]Reichenbachiella	0	0	0	0	0	0	0	0.014	0	0	0	0	0	0	0	0	0	0	0	0	0.039	0	0	0	0	0	0	0	0	0	0	0	0	0	0	0	0	0	0	0	0	0	0	0	0	0	0	0	0
[5]Owenweeksia	0	0	0	0	0	0	0	0.014	0	0	0	0	0	0	0	0	0	0	0	0	0	0	0.005	0	0	0	0	0	0	0	0	0	0	0	0	0	0	0	0	0	0	0	0	0	0	0	0	0	0
[5]Lactonifactor	0	0	0	0	0	0	0	0.008	0	0.004	0.013	0	0	0	0.004	0.004	0	0	0	0	0.004	0	0.293	0	0	0	0	0	0	0	0	0	0	0	0	0	0	0	0	0	0.01	0	0	0	0	0	0	0.006	0.012
[5]Geothrix	0	0	0	0	0	0	0	0.008	0	0	0	0	0	0	0	0	0	0	0	0	0	0.003	0	0	0	0	0	0	0	0	0	0	0	0	0	0	0	0	0	0	0	0	0	0	0	0	0	0	0
[5]Knoellia	0	0	0	0	0	0	0	0.006	0	0	0.055	0	0	0	0	0.144	0	0	0	0	0	0	0.002	0	0	0	0	0	0	0	0	0	0	0	0	0	0	0	0	0	0	0	0	0	0.036	0	0	0	0
[5]Limisphaera	0	0	0	0	0	0	0	0.006	0	0	0	0	0.112	0	0	0	0.004	0	0	0	0	0.003	0	0	0	0	0	0	0	0	0	0	0	0	0	0	0	0	0	0	0	0	0	0	0	0	0	0	0
[5]Truepera	0	0	0	0	0	0	0	0.006	0	0	0	0	0	0	0	0	0	0	0	0	0	0	0	0	0	0.004	0	0	0	0	0	0	0	0	0	0.044	0	0	0	0	0	0	0	0	0	0	0	0.105	0
[5]Allokutzneria	0	0	0	0	0	0	0	0.003	0	0	0.013	0	0	0	0	0	0	0	0	0	0.022	0	0.01	0	0	0	0	0	0	0	0.009	0	0	0	0	0	0	0	0	0	0	0	0	0	0	0.343	0	0	0
[5]Methylocystis	0	0	0	0	0	0	0	0.003	0	0	0	0	0	0	0	0	0	0	0	0	0	0	0	0	0	0	0	0	0	0	0	0	0	0	0	0	0	0	0	0	0	0	0	0	0	0	0	0	0
[5]Cesiribacter	0	0	0	0	0	0	0	0.003	0	0	0	0	0	0	0	0	0	0	0	0	0	0	0	0	0	0	0	0	0	0	0	0	0	0	0	0	0	0	0	0	0	0	0	0	0	0	0	0	0
[5]Intestinibacter	0	0	0	0	0	0	0	0.003	0	0	0	0	0	0	0	0	0.004	0	0	0	0	0	0	1.745	0	0	0	0	0	0	0	0	0	0	0	0	0	0	0	0	0.116	0.023	0	0	0.019	0	0	0	0.004
[5]Gilliamella	0	0	0	0	0	0	0	0.003	0	0	0	0	0	0	0	0	0	0	0	0	0	0	0	0	0	0	0	0	0	0	0	0	0	0	0	0	0	0	0	0	0	0	0	0	0	0	0	0	0
[5]Hungatella	0	0	0	0	0	0	0	0.003	0	0.013	0.093	0	0	0.006	0.004	0.008	0.016	0	0	0	0	0	0	0	0	0.063	0.042	0.102	0	0	0.009	0.002	0	0.142	0	0.044	0.037	0.004	0	0	0.116	0	0.004	0.01	0	0	0	0	0.264
[5]Caloranaerobacter	0	0	0	0	0	0	0	0.003	0	0	0	0	0	0	0	0	0	0	0	0	0	0	0	0	0	0	0	0	0	0	0	0	0	0	0	0	0	0	0	0	0	0	0	0	0	0	0	0	0
[5]Limnohabitans	0	0	0	0	0	0	0	0.003	0.004	0	0.002	0.219	0.058	0.203	0.004	0.008	0.004	0.005	0	0	0.007	0.007	0	0	0.291	0	0	0.022	0.083	0	0	0.002	0.087	0.019	0.006	0.02	0	0.134	0	0	0.308	0.823	0	0.01	0	0.025	0.019	0.719	0
[5]Oligoflexus	0	0	0	0	0	0	0	0.003	0	0	0	0	0	0	0	0	0	0.02	0	0	0	0	0	0	0	0	0	0.004	0	0	0	0	0	0	0	0	0	0	0	0	0	0	0	0	0	0	0	0	0
[5]Terribacillus	0	0	0	0	0	0	0	0.003	0	0	0.002	0	0	0.006	0	0	0	0	0	0	0	0	0	0	0	0	0	0	0	0	0	0	0	0	0	0	0	0	0	0	0	0	0	0	0	0	0	0	0
[5]Jonesia	0	0	0	0	0	0	0	0.003	0.004	0	0	0	0	0	0	0	0	0	0	0.004	0	0	0	0	0	0	0	0	0	0	0.023	0	0	0	0	0	0	0	0	0	0	0	0	0	0	0	0	0	0
[5]Zoogloea	0	0	0	0	0	0	0	0.003	0	0	0.001	0	0	0	0	0.008	0	0	0	0	0	0	0	0	0	0	0	0	0	0	0	0	0	0	0	0	0	0	0	0	0	0	0	0	0	0	0	0	0
[5]Georgfuchsia	0	0	0	0	0	0	0	0.003	0	0	0.034	0	0	0	0	0	0	0	0	0	0.014	0	0.002	0	0	0	0	0.013	0	0	0.005	0	0	0	0	0.034	0	0	0	0	0	0	0	0	0	0	0	0	0
[5]Rickettsia	0	0	0	0	0	0	0	0.003	0	0.013	0.031	0	0	0.069	0	0.043	0	0	0	0	0.014	0	0	0	0	0	0	0	0	0	0	0	0.086	0	0	0	0	0	0	0	0	0	0	0	0	0	0	0	0
[5]Jiangella	0	0	0	0	0	0	0	0.003	0.007	0	0.001	0	0	0	0	0	0	0.005	0	0	0	0	0	0	0	0	0.013	0	0.005	0.004	0	0	0.005	0	0	0	0	0	0	0	0	0	0	0	0	0	0	0	0
[5]Tomitella	0	0	0	0	0	0	0	0.003	0	0	0	0.008	0.037	0	0	0	0.032	0	0	0	0.004	0	0.005	0	0.003	0	0.003	0	0	0.004	0	0.002	0	0.024	0	0	0	0	0	0	0	0	0	0	0	0	0	0	0.004
[5]Methylopila	0	0	0	0	0	0	0	0.003	0	0	0	0	0	0	0.05	0	0	0	0	0	0	0	0	0	0	0	0	0	0	0	0	0	0	0	0	0	0	0	0	0	0	0	0	0	0	0	0	0	0
[5]Calidifontibacter	0	0	0	0	0	0	0	0	1.69	0	0.077	0	0	0	0	0	0	0	0	0.011	0	0	0	0	0.196	0	0	0	0	0	0	0	0	0	0	0	0	0	0	0	0	0	0	0	0	0	0	0	0
Cluster 117	0	0	0	0	0	0	0	0	1.57	0	0	0	0	0	0	0	0	0	0	0	0	0	0	0.164	0	0	0	0	0	0	0	0	0	0	0	0	0	0	0	0	0.116	0	0	0.639	0	0	0	0	0
Cluster 257	0	0	0	0	0	0	0	0	0.8	0	0.033	0	0	0	0	0	0	0	0	0	0	0	0.041	0	0	0	0	0	0	0	0	0	0	0	0	0	0	0	0	0	0	0	0.75	0	0	0	0	0.124	0
Cluster 94	0	0	0	0	0	0	0	0	0.673	0	0	0	0	0	0	0	0	0	0	0	0	0	0	0	0	0	0	0	0	0	0	0	0	0	0	0	0	0	0	0	0	0	0	0	0	0	0	0	0
[5]Orbus	0	0	0	0	0	0	0	0	0.579	0	0	0	0	0	0	0	0	0	0	0	0	0	0	0	0	0	0	0	0	0	0	0	0	0	0	0	0	0	0	0	0	0	0	0	0	0	0	0	0
Cluster 10	0	0	0	0	0	0	0	0	0.279	0	0	0	0.062	0	0.513	0	0	0	0	0	0.197	0	0	0.372	0	0	0	0	0	0	0	0	0.095	0	0.183	0	0	0	0	0	0.05	0	0	0	0.049	0	0.331	0	0
Cluster 255	0	0	0	0	0	0	0	0	0.257	0	0	0	0	0	0	0	0	0	0	0	0	0	0	0	0.522	0	0	0	0	0	0	0	0	0	0	0	0	0	0	0	0.136	0	0.051	0	0	0	0	0	0
[5]Haliangium	0	0	0	0	0	0	0	0	0.018	0.064	0	0	0	0	0	0	0	0	0	0	0	0.006	0.002	0	0	0	0	0	0	0	0	0	0	0	0.028	0.025	0	0	0	0	0	0	0	0	0	0	0	0	0
[5]Luteipulveratus	0	0	0	0	0	0	0	0	0.014	0	0	0	0	0	0	0	0	0	0	0	0	0	0	0	0	0	0	0	0	0	0	0	0	0	0	0	0	0.004	0	0	0	0	0	0	0	0.005	0	0	0
[5]Dethiosulfatibacter	0	0	0	0	0	0	0	0	0.011	0	0	0	0	0	0	0	0	0	0	0	0	0	0	0	0	0	0	0	0	0	0	0	0	0	0	0	0	0	0	0	0	0	0	0	0	0	0	0	0
[5]Yimella	0	0	0	0	0	0	0	0	0.011	0	0	0	0	0	0	0	0	0	0	0	0	0	0.002	0	0	0	0	0	0	0	0	0	0	0	0	0	0	0	0	0	0	0	0	0	0	0	0	0	0.124
[5]Barrientosiimonas	0	0	0	0	0	0	0	0	0.007	0	0	0	0	0	0	0	0	0	0	0	0	0	0.007	0	0	0	0	0	0	0	0	0	0	0	0	0	0	0	0	0.005	0	0	0	0	0	0	0	0	0
[5]Olegusella	0	0	0	0	0	0	0	0	0.004	0	0	0	0	0	0	0	0	0	0	0	0.047	0	0	0	0	0.009	0.007	0.004	0	0	0.018	0	0	0	0	0	0	0	0	0	0	0	0.004	0	0	0	0	0	0
[5]Rummeliibacillus	0	0	0	0	0	0	0	0	0.004	0	0.014	0	0	0	0	0	0.004	0	0	0	0.004	0	0	0	0	0	0	0	0	0	0	0	0	0	0	0	0	0	0	0	0	0	0	0	0	0	0	0	0
[5]Sphingopyxis	0	0	0	0	0	0	0	0	0.004	0	0.007	0	0.389	0.006	0	0	0	0	0	0	0	0	0	0	0	0	0	0.026	0	0	0.009	0	0.009	0	0	0	0	0	0	0.497	0	0	0	1.877	0	0	0	0.279	0
[5]Nitrospira	0	0	0	0	0	0	0	0	0.004	0	0	0	0.008	0.046	0.035	0	0	0.064	0	0	0	0	0.019	0	0	0	0	0	0	0	0	0	0	0	0	0	0	0	0	0	0	0	0	0.454	0.029	0	0	0	0
[5]Desemzia	0	0	0	0	0	0	0	0	0.004	0	0	0	0	0	0	0	0	0.054	0	0	0	0	0	0	0	0.232	0	0	0	0	0	0	0	0	0	0	0	0	0	0	0	0	0	0	0	0	0	0	0
[5]Aquibacillus	0	0	0	0	0	0	0	0	0.004	0	0.002	0	0	0	0	0	0	0	0	0	0	0	0	0	0	0	0.003	0	0	0	0	0	0	0	0	0	0	0.004	0	0	0	0	0	0	0	0	0	0	0
[5]Brassicibacter	0	0	0	0	0	0	0	0	0.004	0.008	0	0	0	0	0	0	0	0	0	0	0	0	0	0	0	0	0	0	0	0	0	0	0	0	0	0	0	0	0	0	0	0	0	0	0	0	0	0	0
[5]Branchiibius	0	0	0	0	0	0	0	0	0.004	0	0	0	0	0	0	0	0	0	0	0	0	0	0	0	0	0	0	0	0	0	0	0	0	0	0	0	0	0	0	0	0	0	0	0	0	0	0	0	0
[5]Methylobacillus	0	0	0	0	0	0	0	0	0.004	0	0	0	0	0	0	0	0	0	0	0	0	0	0	0	0	0	0	0	0	0	0	0	0	0.005	0	0.02	0	0	0	0	0	0	0	0	0	0	0	0	0
[5]Dermacoccus	0	0	0	0	0	0	0	0	0.004	0	0	0	0	0	0	0	0	0	0	0	0	0	0	0	0	0	0	0	0	0	0.041	0	0	0	0	0	0	0.224	0	0	0.348	0	0	0	0.042	0	0	0	0
[5]Noviherbaspirillum	0	0	0	0	0	0	0	0	0.004	0	0	0	0	0	0	0	0	0.015	0	0	0	0	0	0	0	0.004	0	0	0	0	0	0	0	0	0.105	0.01	0	0	0	0	0	0	0	0	0	0	0	0	0
[5]Methylotenera	0	0	0	0	0	0	0	0	0.004	0	0.021	0	0	0	0	0.136	0.008	0.098	0	0	0	0.003	0	0	0.003	0.009	0	0	0	0	0	0	0	0	0.044	0	0.045	0	0	0	0	0	0	0	0	0.005	0	0	0.004
[5]Zhihengliuella	0	0	0	0	0	0	0	0	0.004	0	0.001	0	0	0.006	0	0	0	0	0	0.004	0	0	0	0	0	0	0	0	0	0	0	0	0	0	0	0	0	0	0	0	0	0	0	0	0	0	0	0	0
Cluster 400	0	0	0	0	0	0	0	0	0	0.526	0	0.174	0	0	0	0	0	0	0	0	0	0.161	0	0	0	0	0	0	0.059	0	0	0	0	0	0	0	0	0	0	0	0	0	0	0	0	0	0	0	0
Cluster 84	0	0	0	0	0	0	0	0	0	0.441	0.012	0	0	0	0	0	0	0	0	0	0	0	0	0	0	0	0	0	0	0	0	0	0	0	0	0	0	0	0	0	0	0.381	0	0.722	0	0	0	0	0
[5]Anaerotruncus	0	0	0	0	0	0	0	0	0	0.276	0.097	0	0	0.006	0.039	0	0.148	0	0	0.025	0	0	0	0.143	0.073	0.036	0.029	0	0.117	0.024	0.018	0.002	0	0.217	0.055	0.01	0.089	0	0	0	0.116	0	0.124	0	0.081	0	0.005	0	0.116
Cluster 346	0	0	0	0	0	0	0	0	0	0.216	0	0	0.05	0	0	0	0.216	0.054	0	0	0	0	0.068	0	0	0	0	0	0	0	0	0	0	0.066	0.111	0	0	0	0	0	0	0	0	0	0	0	0	0	0
Cluster 429	0	0	0	0	0	0	0	0	0	0.204	0	0.121	0	0	0.081	0	0	0.088	0	0	0	0	0	0	0	0	0	0	0	0	0	0	0	0	0	0	0	0.148	0	0	0	0	0	0	0.039	0	0	0	0
Cluster 401	0	0	0	0	0	0	0	0	0	0.199	0	0	0	0	0	0	0	0	0	0	0	0.193	0.046	0	0	0	0	0	0	0	0	0	0	0	0	0	0	0	0	0	0	0	0	0	0.023	0	0	0	0
Cluster 163	0	0	0	0	0	0	0	0	0	0.199	0	0	0	0	0	0	0	0	0	0	0	0	0	0	0	0	0.036	0	0	0	0	0	0	0	0	0	0	0	0	0	0	0	0	0.34	0	0	0	0.136	0
Cluster 366	0	0	0	0	0	0	0	0	0	0.174	0	0	0	0	0	0	0	0.078	0	0	0	0	0	0	0	0	0.046	0	0	0	0	0	0	0.147	0	0	0	0.061	0	0	0	0	0	0	0	0	0	0	0.335
[5]Dorea	0	0	0	0	0	0	0	0	0	0.17	0.195	0	0.004	0	0.27	0.183	0.929	0	0	0.011	0	0	0	0	0	0.036	0.039	0	0.039	0	0	0	0	0	0.111	0.005	0.052	0	0	0	0.126	0	0.124	0	0.003	0	1.116	0	0.472
Cluster 360	0	0	0	0	0	0	0	0	0	0.161	0	0	0	0	0	0	0.737	0	0	0	0	0	0	0	0	0	0	0	0	0	0	0	0.054	0	0	0	0	0	0	0	0	0	0	0	0	0	0	0	0
Cluster 359	0	0	0	0	0	0	0	0	0	0.161	0	0	0	0	0	0	0	0	0	0	0	0	0	0	0	0	0	0	0	0	0	0	0	0	0	0	0	0	0	0	0	0	0	0	0.045	0	0	0.161	0
Cluster 343	0	0	0	0	0	0	0	0	0	0.153	0	0.075	0	0	0	0	0.14	0	0	0	0	0	0	0	0	0	0	0	0	0	0	0	0	0.043	0	0	0.096	0	0	0	0	0	0	0	0	0.045	0	0.149	0
Cluster 439	0	0	0	0	0	0	0	0	0	0.14	0	0	0	0	0	0.027	0	0	0	0	0	0.357	0	0	0	0	0.029	0	0	0	0	0	0	0.17	0	0	0	0.025	0	0	0	0	0	0	0.094	0	0	0	0
Cluster 459	0	0	0	0	0	0	0	0	0	0.14	0	0	0	0	0	0.171	0.056	0	0	0	0	0.626	0	0	0	0	0	0	0	0	0	0	0	0	0	0.034	0	0	0	0	0	0	0.115	0	0.039	0	0	0	0
Cluster 142	0	0	0	0	0	0	0	0	0	0.136	0	0.098	0	0	0	0	0.56	0	0	0	0	0	0	0	0	0	0	0	0	0	0	0	0	0	0	0	0	0	0	0.446	0	0	0	0	0.036	0.278	0.275	0	0.53
Cluster 398	0	0	0	0	0	0	0	0	0	0.136	0	0.151	0	0	0	0	0	0	0	0	0	0	0	0	0	0	0	0	0	0	0	0	0.063	0	0	0.054	0.505	0	0	0	0	0	0.03	0	0	0	0	0	0.054
Cluster 123	0	0	0	0	0	0	0	0	0	0.131	0	0.106	0	0.121	0	0	0	0	0	0	0	0	0	0	0	0	0	0	0	0	0	0	0	0	0	0	0	0	0	0	0	0.404	0	0	0	0.197	0	0	0
Cluster 399	0	0	0	0	0	0	0	0	0	0.131	0	0	0	0	0	0.039	0	0	0	0	0	0.075	0	0	0.041	0	0	0	0.073	0	0	0	0	0.118	0	0	0	0	0	0	0	0	0	0	0	0	0	0	0
Cluster 394	0	0	0	0	0	0	0	0	0	0.123	0	0	0	0	0	0.117	0	0	0	0	0	0	0	0	0	0	0	0	0.093	0	0	0	0	0	0	0	0	0	0	0	0	0	0	0	0.029	0	0	0	0
[5]Caproiciproducens	0	0	0	0	0	0	0	0	0	0.123	0.005	0	0	0	0	0	0	0	0	0	0	0	0	0	0	0.004	0	0	0	0	0	0	0	0	0	0	0	0	0	0	0	0	0.187	0	0.036	0	0	0	0
Cluster 466	0	0	0	0	0	0	0	0	0	0.119	0	0	0	0	0	0.07	0	0	0	0	0	0	0	0	0	0	0	0	0	0	0	0	0	0.553	0	0	0.104	0	0	0	0	0	0.043	0	0	0	0	0	0
Cluster 354	0	0	0	0	0	0	0	0	0	0.114	0.006	0	0.203	0	0	0	0	0	0	0	0	0.311	0.044	0	0	0	0	0	0	0	0	0	0	0	0.039	0	0	0	0	0	0	0	0	0	0.169	0	0	0	0.161
Cluster 164	0	0	0	0	0	0	0	0	0	0.11	0	0	0	0	0	0	0	0	0	0	0	0	0.044	0	0	0	0.046	0	0	0	0	0	0.041	0	0	0	0	0	0	0	0	0	0	0	0	0	0	0	0
Cluster 362	0	0	0	0	0	0	0	0	0	0.11	0	0	0	0	0	0.078	0	0	0	0	0	0.023	0.029	0	0	0	0.042	0	0	0	0	0	0.036	0	0	0	0	0	0	0	0	0	0	0	0	0	0	0	0
Cluster 118	0	0	0	0	0	0	0	0	0	0.102	0	0	0	0	0	0	0	0	0	0	0	0	0	0	0	0	0	0	0	0	0	0	0	0	0	0.039	0	0	0	0	0	0	0	0.464	0	0	0	0	0
Cluster 120	0	0	0	0	0	0	0	0	0	0.098	0	0	0	0	0	0	0	0	0	0	0.093	0	0	0	0	0	0	0	0	0	0	0	0	0	0	0	0	0	0	0	0	0	0	0	0	0	0	0	0.343
[5]Sandaracinus	0	0	0	0	0	0	0	0	0	0.098	0	0	0	0.179	0	0.066	0	0	0	0	0	0	0	0	0	0	0	0	0	0	0	0	0	0	0	0	0	0	0	0	0	0	0	0	0	0	0	0	0
Cluster 166	0	0	0	0	0	0	0	0	0	0.098	0	0	0	0	0	0	0	0	0	0	0	0	0	0	0	0	0	0	0	0.102	0	0	0.444	0	0	0.374	0	0	0	0	0	0	0	0	0.029	0	0	0	0
Cluster 157	0	0	0	0	0	0	0	0	0	0.089	0	0	0	0.104	0	0	0	0	0	0	0	0	0	0	0.108	0	0	0	0.063	0	0	0	0.091	0.213	0	0.059	0	0	0	0	0	0	0	0	0	0	0	0	0
Cluster 487	0	0	0	0	0	0	0	0	0	0.089	0	0	0	0	0	0.265	0	0	0	0	0	0	0	0	0.089	0	0	0	0	0	0	0	0	0	0	0	0	0	0	0	0	0	0.038	0	0	0	0	0	0
Cluster 38	0	0	0	0	0	0	0	0	0	0.089	0	0	0	0	0	0.055	0	0	0	0	0	0	0	0	0	0	0	0	0	0	0	0	0	0	0	0	0	0	0	0	0	0	0	0	0.055	0	0	0	0
[5]Lacunisphaera	0	0	0	0	0	0	0	0	0	0.089	0.035	0	0.136	0	0	0.035	0	0	0	0	0	0	0.017	0	0	0	0	0.013	0	0	0	0	0	0	0	0	0	0	0	0	0	0	0	0	0	0	0	0	0
Cluster 357	0	0	0	0	0	0	0	0	0	0.089	0	0	0	0	0	0	0	0	0	0	0	0	0	0	0	0	0	0	0.098	0	0	0	0.032	0	0	0	0	0	0	0	0	0	0	0	0.036	0	0	0	0
Cluster 377	0	0	0	0	0	0	0	0	0	0.089	0	0	0	0	0.069	0	0	0	0	0	0	0	0	0	0.215	0	0	0.165	0	0	0	0	0	0.156	0	0	0	0	0	0	0	0	0	0	0.023	0	0	0	0
Cluster 345	0	0	0	0	0	0	0	0	0	0.085	0	0	0	0	0	0	0.2	0	0	0	0	0	0	0	0	0	0	0	0	0	0	0	0	0.066	0.133	0.044	0.104	0	0	0	0	0	0	0	0	0	0	0	0
Cluster 302	0	0	0	0	0	0	0	0	0	0.085	0	0	0	0.202	0	0	0	0	0	0	0	0	0	0	0	0	0	0	0	0.063	0	0	0	0	0.078	0	0	0	0	0	0.187	0	0	0	0.136	0.131	0.107	0.186	0.108
Cluster 355	0	0	0	0	0	0	0	0	0	0.081	0	0	0	0	0	0	0	0	0	0	0	0.128	0.027	0	0	0	0.033	0	0	0	0	0	0	0	0	0	0	0	0	0	0	0	0	0	0	0.545	0	0	0
Cluster 424	0	0	0	0	0	0	0	0	0	0.076	0	0.075	0	0	0	0	0	0	0	0	0	0	0	0	0	0	0	0	0.034	0	0	0	0	0	0	0	0.074	0	0	0	0	0	0	0	0	0	0	0	0.389
Cluster 171	0	0	0	0	0	0	0	0	0	0.076	0	0	0	0	0.046	0	0	0	0	0	0	0	0	0	0.057	0	0	0	0	0	0	0	0	0	0	0	0	0	0	0	0.358	0	0	0	0	0	0	0	0
Cluster 404	0	0	0	0	0	0	0	0	0	0.076	0	0	0	0	0.093	0	0.196	0	0	0	0	0.036	0	0	0	0	0	0	0.039	0	0	0	0	0	0	0	0.089	0	0	0	0	0	0	0	0	0	0	0	0
Cluster 402	0	0	0	0	0	0	0	0	0	0.076	0	0	0	0	0	0	0	0	0	0	0	0.033	0	0	0	0	0	0	0	0.055	0	0	0.05	0	0	0.034	0	0.13	0	0	0	0	0	0	0.023	0	0	0	0
Cluster 428	0	0	0	0	0	0	0	0	0	0.072	0	0.128	0	0	0.104	0	0.096	0	0	0	0	0	0	0	0	0	0	0	0.088	0	0	0	0	0.109	0	0	0	0	0	0	0	0	0	0	0	0	0	0	0
Cluster 167	0	0	0	0	0	0	0	0	0	0.068	0	0.136	0	0	0	0	0	0	0	0	0	0	0	0	0	0	0.023	0	0.088	0	0	0	0	0	0	0.113	0	0	0	0.718	0	0	0	0	0	0	0	0	0.083
Cluster 103	0	0	0	0	0	0	0	0	0	0.068	0	0	0	0	0	0	0	0	0	0	0.108	0	0	0.136	0	0	0	0	0	0	0	0	0	0	0	0	0	0	0	0	0	0	0	0	0	0	0	0	0
Cluster 333	0	0	0	0	0	0	0	0	0	0.068	0	0	0	0.121	0	0	0.34	0	0	0	0	0.052	0	0	0	0	0	0	0	0	0	0	0	0	0.183	0	0.074	0	0	0	0.081	0	0	0	0	0.55	0	0.167	0.128
Cluster 405	0	0	0	0	0	0	0	0	0	0.068	0	0	0	0	0.054	0	0.252	0	0	0	0	0	0	0	0	0	0	0	0	0	0	0	0	0	0	0	0	0.137	0	0	0	0	0	0	0	0	0	0	1.709
Cluster 101	0	0	0	0	0	0	0	0	0	0.068	0	0	0	0	0	0	0	0	0	0	0	0	0	0	0	0	0	0	0	0	0	0	0	0	0	0	0	0	0.085	0	0	0	0	0	0	0	0	0	0
Cluster 58	0	0	0	0	0	0	0	0	0	0.064	0	0	0	0	0	0	0	0	0	0	0.057	0	0	0	0	0	0	0	0	0	0	0	0	0	0	0.034	0	0	0	0	0	0	0	0.856	0.149	0	0	0	0
[5]Allofustis	0	0	0	0	0	0	0	0	0	0.064	0.052	0	0	0	0	0	0	0	0	0	0	0	0	0	0	0	0	0	0	0	0	0.008	0.086	0	0	0	0	0	0	0	0	0	0	0.206	0	0	0	0	0
Cluster 370	0	0	0	0	0	0	0	0	0	0.064	0	0.226	0	0	0	0	0.18	0	0	0	0	0	0	0	0.288	0	0.254	0	0	0	0	0	0	0	0	0	0	0.242	0	0	0	0	0	0	0	0	0	0.328	0.029
Cluster 396	0	0	0	0	0	0	0	0	0	0.064	0	0	0	0	0	0	0	0	0	0	0	0.049	0	0	0.032	0	0.094	0	0	0	0	0	0.045	0	0	0.084	0	0	0	0	0	0	0.03	0	0	0	0	0	0
Cluster 136	0	0	0	0	0	0	0	0	0	0.064	0	0	0	0	0	0	0	0	0	0	0	0	0.041	0	0	0	0	0	0	0	0	0	0	0	0	0.074	0	0	0	0	0	0	0	0	0	0	0	0	0
Cluster 89	0	0	0	0	0	0	0	0	0	0.064	0	0	0	0	0	0	0	0	0	0	0	0	0	0	0	0	0	0	0	0	0	0	0	0	0	0	0	0	0	0	0	0	0	0	0	0	0	0	0
Cluster 165	0	0	0	0	0	0	0	0	0	0.064	0	0	0	0	0	0	0	0	0	0	0	0	0	0	0	0	0	0	0	0	0	0	0	0.232	0	0	0	0	0	0	0.096	0	0	0	0	0	0	0	0
Cluster 67	0	0	0	0	0	0	0	0	0	0.055	0	0	0	0	0	0	0	0	0	0	0	0	0	0	0	0	0	0	0	0	0	0	0	0	0	0	0	0	0	0	0	0	0	0	0	0	0	0	0.033
Cluster 367	0	0	0	0	0	0	0	0	0	0.051	0	0.121	0	0	0	0	0	0	0	0	0	0	0	0	0	0	0.059	0	0	0	0	0	0	0	0	0	0	0.054	0	0	0	0	0	0	0	0	0	0	0
Cluster 364	0	0	0	0	0	0	0	0	0	0.051	0	0	0	0	0	0	0	0	0	0	0	0	0	0	0	0	0	0	0	0	0	0	0	0	0	0	0	0	0	0	0	0	0	0	0	0	0	0	0
[5]Mangrovibacterium	0	0	0	0	0	0	0	0	0	0.051	0	0	0	0	0	0	0	0	0	0	0	0	0	0	0	0	0	0	0	0	0	0	0	0	0	0	0	0	0	0	0	0	0	0	0	0	0	0	0
[5]Paenarthrobacter	0	0	0	0	0	0	0	0	0	0.047	0	0.219	0.058	0	0	0	0	0	0	0	0	0	0.019	0	0	0	0	0	0.005	0	0	0	0	0	0	0.02	0	0	0	0	0	0	0.089	0	0	0	0	0.111	0
Cluster 169	0	0	0	0	0	0	0	0	0	0.047	0	0	0	0	0	0	0	0	0	0	0	0	0	0	0.032	0	0	0	0	0.102	0	0	1.042	0	0	0.251	0.223	0	0	0	3.721	0	0.03	0	0	0	0	0	0
Cluster 179	0	0	0	0	0	0	0	0	0	0.047	0	0	0	0	0	0	0	0	0	0	0	0	0	0	0	0	0	0	0	0	0	0	0	0.128	0.1	0	0.364	0	0	0	0	0	0	0	0.075	0	0	0	0
Cluster 226	0	0	0	0	0	0	0	0	0	0.042	0	0	0	0	0.232	0.07	0	0	0	0	0	0	0	0	0	0	0	0	0	0	0	0	0	0.047	0	0	0	0.033	0	0	0	1.448	0	0	0	0.116	0.051	0	0
Cluster 368	0	0	0	0	0	0	0	0	0	0.042	0	0	0	0	0	0	0	0	0	0	0	0	0	0	0	0	0	0	0	0.051	0	0	0	0	0	0	0	0.025	0	0	0	0	0	0	0.052	0	0	0	0.12
Cluster 77	0	0	0	0	0	0	0	0	0	0.042	0.007	0	0	0	0	0	0	0	0	0	0	0	0	0	0	0	0	0	0.063	0	0	0	0	0	0	0	0	0	0	0	0	0	0	0	0	0	0	0	0
Cluster 138	0	0	0	0	0	0	0	0	0	0.042	0	0	0.174	0	0	0	0	0	0	0	0	0	0.036	0	0	0	0	0	0	0	0	0	0	0	0	0	0.059	0	0	0	0	0	0	0	0	0	0	0	0
Cluster 176	0	0	0	0	0	0	0	0	0	0.038	0	0	0	0	0	0	0.236	0	0	0	0	0	0	0	0.26	0	0	0	0	0	0	0	0	0	0	0	0	0	0	0	0	0	0	0	0.146	0	0	0	0
Cluster 379	0	0	0	0	0	0	0	0	0	0.038	0	0.053	0	0	0.154	0	0.152	0	0	0	0	0	0	0	0.228	0	0.065	0	0	0	0	0	0	0.113	0	0	0.186	0	0	0	0	0	0.094	0	0	0	0	0	0
Cluster 403	0	0	0	0	0	0	0	0	0	0.038	0	0.083	0	0	0	0	0.332	0	0	0	0	0	0	0	0	0	0	0.031	0	0	0	0	0.045	0	0.094	0	0	0.087	0	0	0	0	0	0	0	0	0	0.087	0
Cluster 502	0	0	0	0	0	0	0	0	0	0.038	0	0	0	0	0	0	0	0	0	0	0	0	0	0	0	0	0	0	0	0	0	0	0	0	0	0	0	0	0	0	0	0	0	0	0	0	0	0	0
Cluster 434	0	0	0	0	0	0	0	0	0	0.038	0	0	0	0	0	0	0.256	0	0	0	0	0.102	0	0	0	0	0	0	0.102	0	0	0	0	0.165	0	0	0.111	0.025	0	0	0	0	0	0	0	0	0	0	0
Cluster 440	0	0	0	0	0	0	0	0	0	0.038	0	0.091	0	0	0	0	0.18	0	0	0	0	0	0	0	0	0	0	0	0	0	0	0	0	0.052	0	0	0	0	0	0	0	0	0.153	0	0.058	0	0	0	0
Cluster 149	0	0	0	0	0	0	0	0	0	0.034	0	0	0	0	0	0	0	0	0	0	0	0	0	0	0	0	0	0	0	0.102	0	0	0	0	0	0	0	0	0	0	0	0	0	0	0	0	0	0	0
Cluster 447	0	0	0	0	0	0	0	0	0	0.034	0	0.083	0	0	0	0.109	0	0	0	0	0	0.023	0	0	0	0	0	0.031	0	0	0	0	0	0	0	0	0	0	0	0	0	0	0.064	0	0	0	0	0	0
Cluster 134	0	0	0	0	0	0	0	0	0	0.034	0	0	0	0	0	0	0	0	0	0	0	0	0	0	0	0	0	0	0	0	0	0	0	0.043	0	0.039	0	0	0.154	0	0.545	0.221	0	1.114	0	0.172	0	0	0
Cluster 139	0	0	0	0	0	0	0	0	0	0.034	0	0	0	0.115	0	0	0	0	0	0	0	0	0	0.072	0	0	0	0	0	0	0	0	0.077	0	0	0	0	0	0	0	0	0	0	1.072	0	0	0.177	0	0
Cluster 414	0	0	0	0	0	0	0	0	0	0.034	0	0.121	0	0	0	0	0	0	0	0	0	0.072	0	0	0	0	0	0	0.063	0.051	0	0	0	0	0	0	0	0	0	0	0	0	0.081	0	0	0	0	0	0
Cluster 62	0	0	0	0	0	0	0	0	0	0.034	0	0	0	0	0	0	0	0.034	0	0	0	0	0	0	0	0	0	0	0	0	0.11	0	0	0.061	0	0	0	0	0	0	0	0	0	0.402	0	0	0	0	0
Cluster 143	0	0	0	0	0	0	0	0	0	0.034	0	0.196	0	0	0	0	0	0.049	0	0	0	0	0	0	0	0	0	0	0	2.088	0	0	0	0	0	0	0	0	0	0	0	0.198	0	0.557	0	0	0	0	0.095
Cluster 145	0	0	0	0	0	0	0	0	0	0.03	0	0.143	0	0	0	0	0	0	0	0	0	0	0	0	0	0	0.055	0	0	0	0	0	0.072	0	0	0	0.119	0	0	0.113	0	0	0	0.103	0	0	0.149	0.415	0
Cluster 168	0	0	0	0	0	0	0	0	0	0.03	0	0	0	0	0	0	0	0	0	0	0	0	0	0	0	0	0	0	0	0.055	0	0	0.041	0	0	0.059	0	0	0	0	0	0	0	0	0	0	0	0.235	0.128
Cluster 135	0	0	0	0	0	0	0	0	0	0.03	0	0	0	0.087	0	0.031	0	0	0	0	0	0	0	0	0	0	0	0	0	0	0	0	0	0	0	0	0	0	0	0	0	0	0	1.072	0	0	0	0	0
Cluster 14	0	0	0	0	0	0	0	0	0	0.03	0	0	0	0.156	0	0	0	0	0	0	0.208	0	0	0	0	0	0	0	0	0	0	0	0	0	0	0	0	0	0	0	0	0	0	0	0	0.596	0	0	0
Cluster 254	0	0	0	0	0	0	0	0	0	0.03	0	0	0	0	0	0	0.196	0	0	0	0	8.479	0	0	0	0	0	0	0	0	0	0	0	0.132	0	0	0	0	0	0	0.061	0	0	0	0	0	0.075	0	0
[5]Phocea	0	0	0	0	0	0	0	0	0	0.03	0.024	0	0	0	0	0	0	0	0	0	0	0	0	0.15	0	0.004	0	0	0	0	0	0	0	0	0	0	0	0	0	0	0	0	0	0	0.016	0	0	0	0
Cluster 71	0	0	0	0	0	0	0	0	0	0.03	0	0	0	0	0	0	0	0	0	0	0	0	0	0	0	0	0	0	0.293	0	0	0	0	0	0	0	0	0	0	0	0	0	0	0	0	0	0	0	0.037
[5]Cellulosilyticum	0	0	0	0	0	0	0	0	0	0.03	0	0	0	0	0	0.627	0	0	0	0	0.086	0	0	0	0	0	0	0	0	0	0	0	0	0	0	0	0	0	0	0	0	0	0	0	0	0	0	0	0
[5]Flavonifractor	0	0	0	0	0	0	0	0	0	0.017	0.001	0	0	0	0	0	0	0	0.003	0	0	0	0	0	0	0	0.033	0.022	0.161	0	0	0	0	0.047	0	0.054	0.007	0	0	0	0	0.008	0	0	0	0	0	0	0
[5]Candidatus Protochlamydia	0	0	0	0	0	0	0	0	0	0.013	0.032	0	0	0	0	0	0	0	0	0	0	0.239	0	0	0	0.009	0	0	0	0	0	0	0	0	0	0	0	0	0	0	0	0	0	0	0	0	0	0	0
[5]Methanocorpusculum	0	0	0	0	0	0	0	0	0	0.013	0.017	0	0	0	0	0	0.096	0	0	0.004	0	0	0	0	0	0.009	0	0	0.02	0	0	0	0	0	0	0	0	0	0	0	0	0	0.009	0	0	0	0	0	0.021
[5]Polynucleobacter	0	0	0	0	0	0	0	0	0	0.008	0	0	0	0	0.035	0	0.06	0.029	0	0	0.051	0	0	0	0.193	0	0	0	0.127	0	0	0	0	0	0.083	0	0	0	0	0.994	0	0.442	0	0	0	0	0	0.118	0
[5]Pseudarcicella	0	0	0	0	0	0	0	0	0	0.008	0	0	0	0.254	0.008	0	0	0	0	0	0	0	0	0	0.165	0	0	0.004	0	0	0.009	0	0	0	0.21	0.039	0	0	0	0.399	0.116	0	0.03	0	0.003	0.484	0	0.768	0
[5]Gulosibacter	0	0	0	0	0	0	0	0	0	0.004	0.028	0	0	0	0	0	0	0	0	0	0.075	0	0	0	0	0	0	0	0	0	0	0	0	0	0	0	0	0	0	0	0	0	0	0	0	0	0	0	0
[5]Saccharomonospora	0	0	0	0	0	0	0	0	0	0.004	0	0	0	0	0	0	0	0	0	0	0	0	0	0	0	0.009	0	0	0.088	0	0	0	0	0	0	0	0	0	0	0	0	0	0	0	0	0	0	0	0
[5]Sedimentibacter	0	0	0	0	0	0	0	0	0	0.004	0	0	0	0	0	0	0	0	0	0	0	0	0	0	0	0.004	0	0	0	0	0	0	0	0	0.006	0	0	0	0	0	0	0	0	0	0	0	0	0	0
[5]Gardnerella	0	0	0	0	0	0	0	0	0	0.004	0	0	0	0	0	0	0	0	0	0	0	0	0	0	0	0	0	0	0	0	0	0	0	0.104	0	0	0	0	0	0	0	0	0	0	0	0	0	0	0
[5]Oceanobacillus	0	0	0	0	0	0	0	0	0	0	2.286	0.151	0.616	0.687	0.633	0.004	1.029	1.435	0	0.036	0.004	0.121	0.211	0	0	0.085	0.618	0	0.215	0.004	0.005	0	0.358	0	0.133	0.118	0.63	1.558	0.41	0.319	0.6	1.44	0.784	0.01	0.058	0	0.042	0	0.186
Cluster 1096	0	0	0	0	0	0	0	0	0	0	0.481	0	0	0	0	0	0	0	0	0	0	0	0	0	0	0	0	0	0	0	0	0	0	0	0	0	0	0	0	0	0	0	0	0	0	0	0	0	0
[5]Myroides	0	0	0	0	0	0	0	0	0	0	0.462	0	0.199	0	0	0.004	0.236	0.103	0	0.014	0	0	0.085	0	0	0.022	0	0	0	0	0	0	0	0	0	0	0.111	0	0	0	0	0	0.068	0	0	0	0	0.006	0
Cluster 2148	0	0	0	0	0	0	0	0	0	0	0.401	0	0	0	0	0	0	0	0	0	0	0	0	0	0	0	0	0	0	0	0	0	0	0	0	0	0	0	0	0	0	0	0	0	0	0	0	0	0
Cluster 880	0	0	0	0	0	0	0	0	0	0	0.39	0	0	0	0	0	0	0	0	0	0	0	0	0	0	0	0	0	0	0	0	0	0	0	0	0	0	0	0	0	0	0	0	0	0	0	0	0	0
[5]Elizabethkingia	0	0	0	0	0	0	0	0	0	0	0.225	0	0.302	0	0	0	0.288	0.127	0	0.021	0	0	0	0	0	0.004	0	0	0	0	0	0	0	0	0	0	0	0.083	0	0	0	0	0	0	0	0	0.135	0.012	0
[5]Ulvibacter	0	0	0	0	0	0	0	0	0	0	0.2	0	0	0	0	0	0	0	0	0.014	0	0	0	0	0	0	0	0	0	0	0	0	0	0	0	0	0	0	0	0	0	0	0	0	0	0	0	0	0.079
[5]Alcanivorax	0	0	0	0	0	0	0	0	0	0	0.192	0.008	0	0	0	0	0.172	0.005	0	0	0	0	0	0.143	0	0	0	0	0	0	0	0	0	0	0	0	0	0	0.046	0	0	0	0	0	0	0	0	0	0
[5]Ornithinibacillus	0	0	0	0	0	0	0	0	0	0	0.187	0	0	0	0	0	0.004	0	0	0	0	0	0	0	0	0	0.003	0	0	0	0	0	0	0	0	0	0.059	0.065	0	0	0	0	0	0	0.016	0	0	0	0.228
[5]Conchiformibius	0	0	0	0	0	0	0	0	0	0	0.157	0	0	0	0	0	0	0	0	0	0	0	0	0	0	0	0	0	0	0	0	0	0	0	0	0	0	0	0	0	0	0	0	0	0	0	0	0	0
Cluster 2053	0	0	0	0	0	0	0	0	0	0	0.156	0	0	0	0	0	0	0	0	0	0	0	0	0	0	0	0	0	0	0	0	0	0	0	0	0	0	0	0	0	0	0	0	0	0	0	0	0	0
Cluster 2161	0	0	0	0	0	0	0	0	0	0	0.147	0	0	0	0	0	0	0	0	0	0	0	0	0	0	0	0	0	0	0	0	0	0	0	0	0	0	0	0	0	0	0	0	0	0	0	0	0	0
[5]Frederiksenia	0	0	0	0	0	0	0	0	0	0	0.139	0	0	0	0	0	0	0	0	0	0	0	0	0	0	0	0	0	0	0	0	0	0	0	0	0	0	0	0	0	0	0	0	0	0	0	0	0	0
Cluster 1108	0	0	0	0	0	0	0	0	0	0	0.139	0	0	0	0	0	0	0	0	0	0	0	0.017	0	0	0	0	0	0	0	0	0	0	0	0	0	0	0	0	0	0	0	0	0	0	0	0	0	0
[5]Pseudogracilibacillus	0	0	0	0	0	0	0	0	0	0	0.135	0	0	0.023	0	0	0	0.171	0	0.004	0	0.003	0.136	0	0	0.009	0.28	0	0.02	0	0	0	0.072	0	0	0	0.059	0.072	0	0	0	0	0	0	0	0	0	0	0
Cluster 2035	0	0	0	0	0	0	0	0	0	0	0.121	0	0	0	0	0	0	0	0	0	0	0	0	0	0	0	0	0	0	0	0	0	0	0	0	0	0	0	0	0	0	0	0	0	0	0	0	0	0
Cluster 2078	0	0	0	0	0	0	0	0	0	0	0.12	0	0	0	0	0	0	0	0	0	0	0	0	0	0	0	0	0	0	0	0	0	0	0	0	0	0	0	0	0	0	0	0	0	0	0	0	0	0
Cluster 2459	0	0	0	0	0	0	0	0	0	0	0.12	0	0	0	0	0	0	0	0	0	0	0	0	0	0	0	0	0	0	0	0	0	0	0	0	0	0	0	0	0	0	0	0	0	0	0	0	0	0
Cluster 1073	0	0	0	0	0	0	0	0	0	0	0.113	0	0	0	0	0	0	0	0	0	0	0	0	0	0	0	0	0	0	0	0	0	0	0	0	0	0	0	0	0	0	0	0	0	0	0	0	0	0
[5]Virgibacillus	0	0	0	0	0	0	0	0	0	0	0.114	0	0	0	0	0.004	0	0	0	0	0	0	0.08	0	0	0.018	0.094	0	0	0	0	0	0.086	0.222	0	0.005	0.074	0.202	0	0	0	0	0	0	0	0	0	0	0
Cluster 2079	0	0	0	0	0	0	0	0	0	0	0.1	0	0	0	0	0	0	0	0	0	0	0	0	0	0	0	0	0	0	0	0	0	0	0	0	0	0	0	0	0	0	0	0	0	0	0	0	0	0
Cluster 2274	0	0	0	0	0	0	0	0	0	0	0.098	0	0	0	0	0	0	0	0	0	0	0	0	0	0	0	0	0	0	0	0	0	0	0	0	0	0	0	0	0	0	0	0	0	0	0	0	0	0
Cluster 2652	0	0	0	0	0	0	0	0	0	0	0.095	0	0	0	0	0	0	0	0	0	0	0	0	0	0	0	0	0	0	0	0	0	0	0	0	0	0	0	0	0	0	0	0	0	0	0	0	0	0
Cluster 253	0	0	0	0	0	0	0	0	0	0	0.094	0	0	0	0	0.339	0	0	0	0	0	0	0	0.114	0	0	0	0	0	0	0	0	0	0	0	0	0	0	0.057	0	0	0	0	0	0	0	0.107	0	0
Cluster 1248	0	0	0	0	0	0	0	0	0	0	0.092	0	0	0	0	0	0	0	0	0	0	0	0	0	0	0	0	0	0	0	0	0	0	0	0	0	0	0	0	0	0	0	0	0	0	0	0	0	0
Cluster 2651	0	0	0	0	0	0	0	0	0	0	0.087	0	0	0	0	0	0	0	0	0	0	0	0	0	0	0	0	0	0	0	0	0	0	0	0	0	0	0	0	0	0	0	0	0	0	0	0	0	0
[5]Desulfitobacterium	0	0	0	0	0	0	0	0	0	0	0.087	0	0	0	0	0	0	0	0	0	0	0.003	0	0	0	0	0	0	0	0	0	0	0	0	0	0	0	0	0	0	0	0	0	0	0	0	0	0	0
[5]Oceanisphaera	0	0	0	0	0	0	0	0	0	0	0.08	0.03	0	0	0	0	0	0.005	0	0	0	0	0	0	0	0	0	0	0.137	0.008	0	0	0	0	0	0	0.134	0.014	0.228	0	0	0	0	0	0	0	0	0	0
Cluster 2964	0	0	0	0	0	0	0	0	0	0	0.08	0	0	0	0	0	0	0	0	0	0	0	0	0	0	0	0	0	0	0	0	0	0	0	0	0	0	0	0	0	0	0	0	0	0	0	0	0	0
Cluster 3015	0	0	0	0	0	0	0	0	0	0	0.077	0	0	0	0	0	0	0	0	0	0	0	0	0	0	0	0	0	0	0	0	0	0	0	0	0	0	0	0	0	0	0	0	0	0	0	0	0	0
[5]Microbulbifer	0	0	0	0	0	0	0	0	0	0	0.077	0.008	0	0	0	0	0	0.005	0	0.021	0	0	0	0	0	0	0	0	0	0	0	0	0	0	0	0	0	0	0	0	0	0	0.034	0	0	0	0	0	0
Cluster 2697	0	0	0	0	0	0	0	0	0	0	0.075	0	0	0	0	0	0	0	0	0	0	0	0	0	0	0	0	0	0	0	0	0	0	0	0	0	0	0	0	0	0	0	0	0	0	0	0	0	0
Cluster 873	0	0	0	0	0	0	0	0	0	0	0.073	0	0	0	0	0	0	0	0	0	0	0	0	0	0	0	0	0	0	0	0	0	0	0	0	0	0	0	0	0	0	0	0	0	0	0	0	0	0
Cluster 2426	0	0	0	0	0	0	0	0	0	0	0.071	0	0	0	0	0	0	0	0	0	0	0	0	0	0	0	0	0	0	0	0	0	0	0	0	0	0	0	0	0	0	0	0	0	0	0	0	0	0
Cluster 1112	0	0	0	0	0	0	0	0	0	0	0.068	0	0	0	0	0	0	0	0	0	0	0	0	0	0	0	0	0	0	0	0	0	0	0	0	0	0	0	0	0	0	0	0	0	0	0	0	0	0
Cluster 896	0	0	0	0	0	0	0	0	0	0	0.067	0	0	0	0	0	0	0	0	0	0	0	0.036	0	0	0	0	0	0	0	0	0	0	0	0	0	0	0	0	0	0	0	0	0	0	0	0	0	0
Cluster 739	0	0	0	0	0	0	0	0	0	0	0.065	0	0	0	0	0	0	0	0	0	0.104	0	0	0	0	0	0	0	0	0	0	0	0	0	0	0	0	0	0	0	0	0	0	0	0	0	0	0	0
[5]Ruminobacter	0	0	0	0	0	0	0	0	0	0	0.063	0	0	0	0	0	0	0	0	0	0	0	0	0	0	0	0	0	0	0	0	0	0	0	0	0	0	0	0	0	0	0	0	0	0	0	0	0	0
[5]Phytohabitans	0	0	0	0	0	0	0	0	0	0	0.061	0	0	0	0	0	0	0	0	0	0	0	0	0	0	0	0	0	0	0	0	0	0	0	0	0	0	0	0	0	0	0	0	0	0	0	0	0	0
Cluster 1994	0	0	0	0	0	0	0	0	0	0	0.06	0	0	0	0	0	0	0	0	0	0	0	0	0	0	0	0	0	0	0	0	0	0	0	0	0	0	0	0	0	0	0	0	0	0	0	0	0	0
Cluster 76	0	0	0	0	0	0	0	0	0	0	0.06	0	0	0	0	0	0	0	0	0	0	0	0	0	0	0	0	0	0	0	0	0	0	0	0	0	0	0	0	0	0	0	0	0	0	0	0	0	0
Cluster 2061	0	0	0	0	0	0	0	0	0	0	0.059	0	0	0	0	0	0	0	0	0	0	0	0	0	0	0	0	0	0	0	0	0	0	0	0	0	0	0	0	0	0	0	0	0	0	0	0	0	0
Cluster 1106	0	0	0	0	0	0	0	0	0	0	0.059	0	0	0	0	0	0	0	0	0	0	0	0	0	0	0	0	0	0	0	0	0	0	0	0	0	0	0	0	0	0	0	0	0	0	0	0	0	0
[5]Leifsonia	0	0	0	0	0	0	0	0	0	0	0.059	0	0.004	0	0	0.004	0	0	0	0	0	0	0	0.007	0.076	0	0	0	0	0	0	0	0	0	0	0	0	0	0	0	0	0	0	0	0	0	0	0	0
Cluster 2095	0	0	0	0	0	0	0	0	0	0	0.059	0	0	0	0	0	0	0	0	0	0	0	0	0	0	0	0	0	0	0	0	0	0	0	0	0	0	0	0	0	0	0	0	0	0	0	0	0	0
[5]Muribaculum	0	0	0	0	0	0	0	0	0	0	0.058	0	0	0	0	0.113	0.204	0	0	0.018	0	0	0.032	0	0.003	0.004	0.052	0.093	0.044	0.028	0.027	0	0	0	0.581	0	0	0	0	0	0	0	0	0	0	0	0	0	0.186
Cluster 2054	0	0	0	0	0	0	0	0	0	0	0.058	0	0	0	0	0	0	0	0	0	0	0	0	0	0	0	0	0	0	0	0	0	0	0	0	0	0	0	0	0	0	0	0	0	0	0	0	0	0
Cluster 2292	0	0	0	0	0	0	0	0	0	0	0.057	0	0	0	0	0	0	0	0	0	0	0	0	0	0	0	0	0	0	0	0	0	0	0	0	0	0	0	0	0	0	0	0	0	0	0	0	0	0
Cluster 1136	0	0	0	0	0	0	0	0	0	0	0.057	0	0	0	0	0	0	0	0	0	0	0	0	0	0	0	0	0	0	0	0	0	0	0	0	0	0	0	0	0	0	0	0	0	0	0	0	0	0
Cluster 2282	0	0	0	0	0	0	0	0	0	0	0.057	0	0	0	0	0	0	0	0	0	0	0	0	0	0	0	0	0	0	0	0	0	0	0	0	0	0	0	0	0	0	0	0	0	0	0	0	0	0
Cluster 939	0	0	0	0	0	0	0	0	0	0	0.056	0	0	0	0	0	0	0	0	0	0	0	0	0	0	0	0	0	0	0	0	0	0	0	0	0	0	0	0	0	0	0	0	0	0	0	0	0	0
Cluster 2442	0	0	0	0	0	0	0	0	0	0	0.055	0	0	0	0	0	0	0	0	0	0	0	0	0	0	0	0	0	0	0	0	0	0	0	0	0	0	0	0	0	0	0	0	0	0	0	0	0	0
Cluster 2430	0	0	0	0	0	0	0	0	0	0	0.055	0	0	0	0	0	0	0	0	0	0	0	0	0	0	0	0	0	0	0	0	0	0	0	0	0	0	0	0	0	0	0	0	0	0	0	0	0	0
Cluster 2290	0	0	0	0	0	0	0	0	0	0	0.054	0	0	0	0	0	0	0	0	0	0	0	0	0	0	0	0	0	0	0	0	0	0	0	0	0	0	0	0	0	0	0	0	0	0	0	0	0	0
Cluster 961	0	0	0	0	0	0	0	0	0	0	0.053	0	0	0	0	0	0	0	0	0	0	0	0.08	0	0	0	0	0	0	0	0	0	0	0	0	0	0	0	0	0	0	0	0	0	0	0	0	0	0
Cluster 916	0	0	0	0	0	0	0	0	0	0	0.053	0	0	0	0	0	0	0	0	0	0	0	0	0	0	0	0	0	0	0	0	0	0	0	0	0	0	0	0	0	0	0	0	0	0	0	0	0	0
[5]Gimesia	0	0	0	0	0	0	0	0	0	0	0.053	0	0	0	0	0	0	0	0	0	0	0	0	0	0	0	0	0	0	0	0	0	0	0	0	0	0	0	0	0	0	0	0	0	0	0	0	0	0
Cluster 2436	0	0	0	0	0	0	0	0	0	0	0.053	0	0	0	0	0	0	0	0	0	0	0	0	0	0	0	0	0	0	0	0	0	0	0	0	0	0	0	0	0	0	0	0	0	0	0	0	0	0
[5]Lachnobacterium	0	0	0	0	0	0	0	0	0	0	0.052	0	0	0	0	0	0	0	0	0	0	0	0	0	0	0	0	0	0	0	0	0	0	0	0	0	0	0	0	0	0	0	0	0	0	0	0	0	0.074
Cluster 2151	0	0	0	0	0	0	0	0	0	0	0.052	0	0	0	0	0	0	0	0	0	0	0	0	0	0	0	0	0	0	0	0	0	0	0	0	0	0	0	0	0	0	0	0	0	0	0	0	0	0
Cluster 950	0	0	0	0	0	0	0	0	0	0	0.052	0	0	0	0	0	0	0	0	0	0	0	0.034	0	0	0	0	0	0	0	0	0	0	0	0	0	0	0	0	0	0	0	0	0	0	0	0	0	0
Cluster 1137	0	0	0	0	0	0	0	0	0	0	0.051	0	0	0	0	0	0	0	0	0	0	0	0	0	0	0	0	0	0	0	0	0	0	0	0	0	0	0	0	0	0	0	0	0	0	0	0	0	0
Cluster 928	0	0	0	0	0	0	0	0	0	0	0.051	0	0	0	0	0	0	0	0	0	0	0	0	0	0	0	0	0	0	0	0	0	0	0	0	0	0	0	0	0	0	0	0	0	0	0	0	0	0
Cluster 2068	0	0	0	0	0	0	0	0	0	0	0.051	0	0	0	0	0	0	0	0	0	0	0	0	0	0	0	0	0	0	0	0	0	0	0	0	0	0	0	0	0	0	0	0	0	0	0	0	0	0
Cluster 2440	0	0	0	0	0	0	0	0	0	0	0.051	0	0	0	0	0	0	0	0	0	0	0	0	0	0	0	0	0	0	0	0	0	0	0	0	0	0	0	0	0	0	0	0	0	0	0	0	0	0
Cluster 2291	0	0	0	0	0	0	0	0	0	0	0.05	0	0	0	0	0	0	0	0	0	0	0	0	0	0	0	0	0	0	0	0	0	0	0	0	0	0	0	0	0	0	0	0	0	0	0	0	0	0
Cluster 2246	0	0	0	0	0	0	0	0	0	0	0.05	0	0	0	0	0	0	0	0	0	0	0	0	0	0	0	0	0	0	0	0	0	0	0	0	0	0	0	0	0	0	0	0	0	0	0	0	0	0
Cluster 2185	0	0	0	0	0	0	0	0	0	0	0.05	0	0	0	0	0	0	0	0	0	0	0	0	0	0	0	0	0	0	0	0	0	0	0	0	0	0	0	0	0	0	0	0	0	0	0	0	0	0
[5]Atopobacter	0	0	0	0	0	0	0	0	0	0	0.049	0	0	0	0	0	0	0	0	0	0	0	0.027	0	0	0	0	0	0	0	0	0	0	0	0	0	0	0	0	0	0	0	0	0	0	0	0	0	0
Cluster 2065	0	0	0	0	0	0	0	0	0	0	0.048	0	0	0	0	0	0	0	0	0	0	0	0	0	0	0	0	0	0	0	0	0	0	0	0	0	0	0	0	0	0	0	0	0	0	0	0	0	0
Cluster 875	0	0	0	0	0	0	0	0	0	0	0.048	0	0	0	0	0	0	0	0	0	0	0	0.034	0	0	0	0	0	0	0	0	0	0	0	0	0	0	0	0	0	0	0	0	0	0	0	0	0	0
Cluster 963	0	0	0	0	0	0	0	0	0	0	0.048	0	0	0	0	0	0	0	0	0	0	0	0	0	0	0	0	0	0	0	0	0	0	0	0	0	0	0	0	0	0	0	0	0	0	0	0	0	0
[5]Hydrogenispora	0	0	0	0	0	0	0	0	0	0	0.047	0	0	0	0.004	0	0	0	0	0	0	0.278	0	0	0	0	0	0	0	0	0	0	0	0	0	0	0	0	0	0	0	0	0	0	0	0	0	0	0
Cluster 1121	0	0	0	0	0	0	0	0	0	0	0.047	0	0	0	0	0	0	0	0	0	0	0	0	0	0	0	0	0	0	0	0	0	0	0	0	0	0	0	0	0	0	0	0	0	0	0	0	0	0
Cluster 1105	0	0	0	0	0	0	0	0	0	0	0.046	0	0	0	0	0	0	0	0	0	0	0	0	0	0	0	0	0	0	0	0	0	0	0	0	0	0	0	0	0	0	0	0	0	0	0	0	0	0
Cluster 2126	0	0	0	0	0	0	0	0	0	0	0.046	0	0	0	0	0	0	0	0	0	0	0	0	0	0	0	0	0	0	0	0	0	0	0	0	0	0	0	0	0	0	0	0	0	0	0	0	0	0
Cluster 2278	0	0	0	0	0	0	0	0	0	0	0.045	0	0	0	0	0	0	0	0	0	0	0	0	0	0	0	0	0	0	0	0	0	0	0	0	0	0	0	0	0	0	0	0	0	0	0	0	0	0
Cluster 2112	0	0	0	0	0	0	0	0	0	0	0.045	0	0	0	0	0	0	0	0	0	0	0	0	0	0	0	0	0	0	0	0	0	0	0	0	0	0	0	0	0	0	0	0	0	0	0	0	0	0
Cluster 2372	0	0	0	0	0	0	0	0	0	0	0.045	0	0	0	0	0	0	0	0	0	0	0	0	0	0	0	0	0	0	0	0	0	0	0	0	0	0	0	0	0	0	0	0	0	0	0	0	0	0
Cluster 2932	0	0	0	0	0	0	0	0	0	0	0.045	0	0	0	0	0	0	0	0	0	0	0	0	0	0	0	0	0	0	0	0	0	0	0	0	0	0	0	0	0	0	0	0	0	0	0	0	0	0
Cluster 1069	0	0	0	0	0	0	0	0	0	0	0.044	0	0	0	0	0	0	0	0	0	0	0	0	0	0	0	0	0	0	0	0	0	0	0	0	0	0	0	0	0	0	0	0	0	0	0	0	0	0
[5]Lentibacillus	0	0	0	0	0	0	0	0	0	0	0.045	0	0	0	0	0	0	0	0	0	0	0	0	0	0	0.004	0.003	0	0	0	0	0	0	0	0	0	0.007	0.156	0.074	0	0	0	0	0	0	0	0	0	0
[5]Ohtaekwangia	0	0	0	0	0	0	0	0	0	0	0.044	0	0	0	0	0	0	0	0	0	0	0	0	0	0	0	0	0	0	0	0	0	0	0	0	0	0	0	0	0	0	0	0	0	0	0	0	0	0
[5]Armatimonas	0	0	0	0	0	0	0	0	0	0	0.042	0	0	0	0	0.023	0	0	0	0	0.115	0	0	0	0	0	0	0.013	0	0	0.018	0	0	0	0	0.054	0	0	0	0	0	0	0	0	0	0	0	0	0
Cluster 2039	0	0	0	0	0	0	0	0	0	0	0.042	0	0	0	0	0	0	0	0	0	0	0	0	0	0	0	0	0	0	0	0	0	0	0	0	0	0	0	0	0	0	0	0	0	0	0	0	0	0
Cluster 2446	0	0	0	0	0	0	0	0	0	0	0.042	0	0	0	0	0	0	0	0	0	0	0	0	0	0	0	0	0	0	0	0	0	0	0	0	0	0	0	0	0	0	0	0	0	0	0	0	0	0
[5]Alysiella	0	0	0	0	0	0	0	0	0	0	0.041	0	0	0	0	0	0	0	0	0	0	0	0	0	0	0.487	0.342	0.044	0.059	0.004	0.082	0	0	0	0.21	0	0	0	0	0	0	0	0	0	0	0	0	0	0
Cluster 1110	0	0	0	0	0	0	0	0	0	0	0.04	0	0	0	0	0	0	0	0	0	0	0	0	0	0	0	0	0	0	0	0	0	0	0	0	0	0	0	0	0	0	0	0	0	0	0	0	0	0
Cluster 2084	0	0	0	0	0	0	0	0	0	0	0.04	0	0	0	0	0	0	0	0	0	0	0	0	0	0	0	0	0	0	0	0	0	0	0	0	0	0	0	0	0	0	0	0	0	0	0	0	0	0
[5]Agrococcus	0	0	0	0	0	0	0	0	0	0	0.039	0	0	0	0.004	0	0	0.015	0	0.004	0	0.016	0.022	0	0	0.013	0	0	0	0	0	0	0	0	0	0.005	0	0	0	0	0	0	0	0	0	0	0	0	0
[5]Pyramidobacter	0	0	0	0	0	0	0	0	0	0	0.04	0	0	0	0	0	0	0	0	0	0	0	0	0	0	0	0	0	0	0	0	0	0	0	0	0	0	0	0	0	0	0	0	0	0	0	0	0	0
Cluster 2166	0	0	0	0	0	0	0	0	0	0	0.039	0	0	0	0	0	0	0	0	0	0	0	0	0	0	0	0	0	0	0	0	0	0	0	0	0	0	0	0	0	0	0	0	0	0	0	0	0	0
Cluster 47	0	0	0	0	0	0	0	0	0	0	0.038	0	0	0	0.069	0	0	0.073	0	0	0	0	0.022	0	0	0	0	0	0	0	0	0	0	0	0	0	0	0	0	0	0	0	0	0	0	0	0	0	0.17
Cluster 749	0	0	0	0	0	0	0	0	0	0	0.038	0	0	0	0	0	0	0	0	0	0	0	0	0	0	0	0	0	0	0	0	0	0	0	0	0	0	0	0	0	0	0	0	0	0	0	0	0	0
[5]Salinimicrobium	0	0	0	0	0	0	0	0	0	0	0.038	0	0	0	0	0	0	0	0	0	0	0	0	0	0.079	0.004	0	0	0	0	0	0	0	0	0	0	0	0	0	0	0	0	0	0	0	0	0	0	0
[5]Aeromicrobium	0	0	0	0	0	0	0	0	0	0	0.038	0.098	0	0	0.181	0.027	0	0	0	0.008	0	0	0	0	0	0.026	0	0	0	0	0	0	0	0	0	0	0	0	0	0	0	0	0	0	0	0	0	0	0.004
Cluster 1062	0	0	0	0	0	0	0	0	0	0	0.037	0	0	0	0	0	0	0	0	0	0	0	0	0	0	0	0	0	0	0	0	0	0	0	0	0	0	0	0	0	0	0	0	0	0	0	0	0	0
Cluster 1853	0	0	0	0	0	0	0	0	0	0	0.037	0	0	0	0	0	0	0	0	0	0	0	0	0	0	0	0	0	0	0	0	0	0	0	0	0	0	0	0	0	0	0	0	0	0	0	0	0	0
Cluster 2521	0	0	0	0	0	0	0	0	0	0	0.037	0	0	0	0	0	0	0	0	0	0	0	0	0	0	0	0	0	0	0	0	0	0	0	0	0	0	0	0	0	0	0	0	0	0	0	0	0	0
[5]Haloactinobacterium	0	0	0	0	0	0	0	0	0	0	0.037	0	0	0	0	0	0	0.02	0	0.018	0	0	0	0	0	0	0	0	0	0	0	0	0	0	0	0	0	0	0	0	0	0	0	0	0	0	0	0	0
[5]Gracilibacter	0	0	0	0	0	0	0	0	0	0	0.037	0	0	0	0	0	0	0	0	0	0	0	0.068	0	0	0	0.01	0	0.005	0	0	0	0	0	0	0.034	0.045	0	0	0	0	0	0	0	0.032	0	0	0	0.004
Cluster 2683	0	0	0	0	0	0	0	0	0	0	0.036	0	0	0	0	0	0	0	0	0	0	0	0	0	0	0	0	0	0	0	0	0	0	0	0	0	0	0	0	0	0	0	0	0	0	0	0	0	0
Cluster 2502	0	0	0	0	0	0	0	0	0	0	0.036	0	0	0	0	0	0	0	0	0	0	0	0	0	0	0	0	0	0	0	0	0	0	0	0	0	0	0	0	0	0	0	0	0	0	0	0	0	0
Cluster 2145	0	0	0	0	0	0	0	0	0	0	0.036	0	0	0	0	0	0	0	0	0	0	0	0	0	0	0	0	0	0	0	0	0	0	0	0	0	0	0	0	0	0	0	0	0	0	0	0	0	0
[5]Pseudohongiella	0	0	0	0	0	0	0	0	0	0	0.036	0	0	0	0	0	0	0	0	0.004	0	0	0	0	0	0	0	0	0	0	0	0	0	0	0	0	0	0	0	0	0	0	0	0	0	0	0	0	0
Cluster 742	0	0	0	0	0	0	0	0	0	0	0.036	0	0	0	0	0	0	0	0	0	0	0	0	0	0	0	0	0	0	0	0	0	0	0	0	0	0	0	0	0	0	0	0	0	0	0	0	0	0
Cluster 2289	0	0	0	0	0	0	0	0	0	0	0.036	0	0	0	0	0	0	0	0	0	0	0	0	0	0	0	0	0	0	0	0	0	0	0	0	0	0	0	0	0	0	0	0	0	0	0	0	0	0
[5]Psychrosinus	0	0	0	0	0	0	0	0	0	0	0.035	0	0	0	0	0	0	0	0	0	0.004	0	0	0	0	0	0	0	0	0	0	0	0	0	0	0	0	0	0	0	0	0	0	0	0	0	0	0	0
[5]Cavicella	0	0	0	0	0	0	0	0	0	0	0.035	0.121	0	0	0	0	0	0.044	0	0	0	0.351	0	0	0.095	0.004	0	0	0	0	0	0	0	0	0	0	0	0	0	0	0	0	0	0	0	0	0	0	0
Cluster 981	0	0	0	0	0	0	0	0	0	0	0.035	0	0	0	0	0	0	0	0	0	0	0	0	0	0	0	0	0	0	0	0	0	0	0	0	0	0	0	0	0	0	0	0	0	0	0	0	0	0
Cluster 2467	0	0	0	0	0	0	0	0	0	0	0.035	0	0	0	0	0	0	0	0	0	0	0	0	0	0	0	0	0	0	0	0	0	0	0	0	0	0	0	0	0	0	0	0	0	0	0	0	0	0
[5]Luteimicrobium	0	0	0	0	0	0	0	0	0	0	0.034	0	0	0	0	0	0	0	0	0	0	0	0	0	0	0	0	0	0	0	0	0	0	0	0	0	0	0	0	0	0	0	0	0	0	0	0	0	0
Cluster 2930	0	0	0	0	0	0	0	0	0	0	0.035	0	0	0	0	0	0	0	0	0	0	0	0	0	0	0	0	0	0	0	0	0	0	0	0	0	0	0	0	0	0	0	0	0	0	0	0	0	0
Cluster 1091	0	0	0	0	0	0	0	0	0	0	0.034	0	0	0	0	0	0	0	0	0	0	0	0	0	0	0	0	0	0	0	0	0	0	0	0	0	0	0	0	0	0	0	0	0	0	0	0	0	0
Cluster 2647	0	0	0	0	0	0	0	0	0	0	0.034	0	0	0	0	0	0	0	0	0	0	0	0	0	0	0	0	0	0	0	0	0	0	0	0	0	0	0	0	0	0	0	0	0	0	0	0	0	0
[5]Rubrobacter	0	0	0	0	0	0	0	0	0	0	0.035	0	0	0	0	0	0	0	0	0	0	0.213	0	0	0	0	0	0	0	0	0	0	0	0	0	0	0	0	0	0	0	0	0	0	0	0	0	0	0
Cluster 1122	0	0	0	0	0	0	0	0	0	0	0.034	0	0	0	0	0	0	0	0	0	0	0	0	0	0	0	0	0	0	0	0	0	0	0	0	0	0	0	0	0	0	0	0	0	0	0	0	0	0
Cluster 1116	0	0	0	0	0	0	0	0	0	0	0.034	0	0	0	0	0	0	0	0	0	0	0	0	0	0	0	0	0	0	0	0	0	0	0	0	0	0	0	0	0	0	0	0	0	0	0	0	0	0
Cluster 1554	0	0	0	0	0	0	0	0	0	0	0.033	0	0	0	0	0	0	0	0	0	0	0	0	0	0	0	0	0	0	0	0	0	0	0	0	0	0	0	0	0	0	0	0	0	0	0	0	0	0
Cluster 2300	0	0	0	0	0	0	0	0	0	0	0.033	0	0	0	0	0	0	0	0	0	0	0	0	0	0	0	0	0	0	0	0	0	0	0	0	0	0	0	0	0	0	0	0	0	0	0	0	0	0
Cluster 61	0	0	0	0	0	0	0	0	0	0	0.033	0	0	0	0	0	0	0	0	0	0	0	0	0	0	0	0	0	0	0	0	0	0	0	0	0	0	0	0	0	0	0	0	0	0	0	0	0	0
Cluster 2581	0	0	0	0	0	0	0	0	0	0	0.032	0	0	0	0	0	0	0	0	0	0	0	0	0	0	0	0	0	0	0	0	0	0	0	0	0	0	0	0	0	0	0	0	0	0	0	0	0	0
Cluster 2294	0	0	0	0	0	0	0	0	0	0	0.032	0	0	0	0	0	0	0	0	0	0	0	0	0	0	0	0	0	0	0	0	0	0	0	0	0	0	0	0	0	0	0	0	0	0	0	0	0	0
Cluster 893	0	0	0	0	0	0	0	0	0	0	0.032	0	0	0	0	0	0	0	0	0	0	0	0	0	0	0	0	0	0	0	0	0	0	0	0	0	0	0	0	0	0	0	0	0	0	0	0	0	0
[5]Rivibacter	0	0	0	0	0	0	0	0	0	0	0.032	0	0	0	0	0	0	0	0	0	0	0	0	0	0	0	0	0	0	0	0	0	0	0	0	0	0	0	0	0	0	0	0	0	0	0	0	0	0
Cluster 901	0	0	0	0	0	0	0	0	0	0	0.032	0	0	0	0	0	0	0	0	0	0	0	0	0	0	0	0	0	0	0	0	0	0	0	0	0	0	0	0	0	0	0	0	0	0	0	0	0	0
[5]Anaerovibrio	0	0	0	0	0	0	0	0	0	0	0.032	0	0	0	0	0	0	0	0	0	0	0	0	0	0.035	0.004	0	0	0.01	0	0	0	0	0	0	0	0	0	0	0	0	0	0	0	0	0	0.079	0	0
Cluster 2072	0	0	0	0	0	0	0	0	0	0	0.032	0	0	0	0	0	0	0	0	0	0	0	0	0	0	0	0	0	0	0	0	0	0	0	0	0	0	0	0	0	0	0	0	0	0	0	0	0	0
[5]Methyloceanibacter	0	0	0	0	0	0	0	0	0	0	0.031	0	0	0	0	0	0	0	0	0	0	0	0	0	0	0	0	0	0	0	0	0	0	0	0	0	0	0	0	0	0	0	0	0	0	0	0	0	0
[5]Slackia	0	0	0	0	0	0	0	0	0	0	0.031	0	0	0	0	0	0	0	0	0.004	0	0	0	0	0	0	0	0	0	0	0	0	0	0	0	0.044	0	0	0	0	0.369	0	0	0	0	0	0	0	0
Cluster 2457	0	0	0	0	0	0	0	0	0	0	0.031	0	0	0	0	0	0	0	0	0	0	0	0	0	0	0	0	0	0	0	0	0	0	0	0	0	0	0	0	0	0	0	0	0	0	0	0	0	0
Cluster 1084	0	0	0	0	0	0	0	0	0	0	0.031	0	0	0	0	0	0	0	0	0	0	0	0	0	0	0	0	0	0	0	0	0	0	0	0	0	0	0	0	0	0	0	0	0	0	0	0	0	0
Cluster 2109	0	0	0	0	0	0	0	0	0	0	0.031	0	0	0	0	0	0	0	0	0	0	0	0	0	0	0	0	0	0	0	0	0	0	0	0	0	0	0	0	0	0	0	0	0	0	0	0	0	0
Cluster 2305	0	0	0	0	0	0	0	0	0	0	0.03	0	0	0	0	0	0	0	0	0	0	0	0	0	0	0	0	0	0	0	0	0	0	0	0	0	0	0	0	0	0	0	0	0	0	0	0	0	0
Cluster 2103	0	0	0	0	0	0	0	0	0	0	0.03	0	0	0	0	0	0	0	0	0	0	0	0	0	0	0	0	0	0	0	0	0	0	0	0	0	0	0	0	0	0	0	0	0	0	0	0	0	0
Cluster 1784	0	0	0	0	0	0	0	0	0	0	0.03	0	0	0	0	0	0	0	0	0	0	0	0	0	0	0	0	0	0	0	0	0	0	0	0	0	0	0	0	0	0	0	0	0	0	0	0	0	0
Cluster 2433	0	0	0	0	0	0	0	0	0	0	0.03	0	0	0	0	0	0	0	0	0	0	0	0	0	0	0	0	0	0	0	0	0	0	0	0	0	0	0	0	0	0	0	0	0	0	0	0	0	0
Cluster 1128	0	0	0	0	0	0	0	0	0	0	0.03	0	0	0	0	0	0	0	0	0	0	0	0	0	0	0	0	0	0	0	0	0	0	0	0	0	0	0	0	0	0	0	0	0	0	0	0	0	0
[5]Kineosporia	0	0	0	0	0	0	0	0	0	0	0.029	0	0	0	0	0.164	0	0	0	0	0.086	0.003	0.048	0	0	0	0	0	0	0	0	0	0	0	0.006	0	0	0	0	0	0	0	0	0	0	0	0	0	0
Cluster 1135	0	0	0	0	0	0	0	0	0	0	0.029	0	0	0	0	0	0	0	0	0	0	0	0	0	0	0	0	0	0	0	0	0	0	0	0	0	0	0	0	0	0	0	0	0	0	0	0	0	0
[5]Bariatricus	0	0	0	0	0	0	0	0	0	0	0.029	0	0	0	0	0	0	0	0	0	0	0	0	0	0	0	0	0	0.005	0	0	0	0	0	0	0	0	0.004	0.006	0	0	0	0	0	0	0	0	0	0
Cluster 1378	0	0	0	0	0	0	0	0	0	0	0.029	0	0	0	0	0	0	0	0	0	0	0	0	0	0	0	0	0	0	0	0	0	0	0	0	0	0	0	0	0	0	0	0	0	0	0	0	0	0
[5]Elusimicrobium	0	0	0	0	0	0	0	0	0	0	0.029	0.287	0	0	0	0	0	0	0	0	0	0.003	0	0	0	0.009	0	0	0	0	0	0	0	0	0	0	0	0	0	0	0	0	0	0	0	0	0	0	0
Cluster 2666	0	0	0	0	0	0	0	0	0	0	0.029	0	0	0	0	0	0	0	0	0	0	0	0	0	0	0	0	0	0	0	0	0	0	0	0	0	0	0	0	0	0	0	0	0	0	0	0	0	0
Cluster 2569	0	0	0	0	0	0	0	0	0	0	0.029	0	0	0	0	0	0	0	0	0	0	0	0	0	0	0	0	0	0	0	0	0	0	0	0	0	0	0	0	0	0	0	0	0	0	0	0	0	0
[5]Paeniglutamicibacter	0	0	0	0	0	0	0	0	0	0	0.029	0	0	0	0	0	0	0	0	0	0	0	0	0	0	0.054	0	0	0	0	0	0	0	0.104	0	0	0.007	0	0	0	0	0	0	0	0	0	0	0	0.004
Cluster 1079	0	0	0	0	0	0	0	0	0	0	0.028	0	0	0	0	0	0	0	0	0	0	0	0	0	0	0	0	0	0	0	0	0	0	0	0	0	0	0	0	0	0	0	0	0	0	0	0	0	0
Cluster 82	0	0	0	0	0	0	0	0	0	0	0.027	0	0	0	0	0	0	0	0	0	0	0	0	0	0	0	0	0	0	0	0	0	0	0	0	0	0	0	0	0	0	0	0	0	0	0	0	0	0
[5]Cellvibrio	0	0	0	0	0	0	0	0	0	0	0.027	0	0.004	0.266	0.035	0	0	0	0	0	0.079	0.121	0.019	0	0.003	0.009	0	0	0.102	0	0.018	0.002	0	0.255	0	0	0	0	0	0	0	0	0	0	0	0	0	0	0
Cluster 2139	0	0	0	0	0	0	0	0	0	0	0.027	0	0	0	0	0	0	0	0	0	0	0	0	0	0	0	0	0	0	0	0	0	0	0	0	0	0	0	0	0	0	0	0	0	0	0	0	0	0
Cluster 2273	0	0	0	0	0	0	0	0	0	0	0.027	0	0	0	0	0	0	0	0	0	0	0	0	0	0	0	0	0	0	0	0	0	0	0	0	0	0	0	0	0	0	0	0	0	0	0	0	0	0
Cluster 2700	0	0	0	0	0	0	0	0	0	0	0.027	0	0	0	0	0	0	0	0	0	0	0	0	0	0	0	0	0	0	0	0	0	0	0	0	0	0	0	0	0	0	0	0	0	0	0	0	0	0
Cluster 315	0	0	0	0	0	0	0	0	0	0	0.027	0	0	0	0	0	0	0	0	0	0	0	0	0	0	0	0	0	0	0	0	0	0	0.043	0	0.049	0.141	0	0	0	0.187	0	0	0	0.058	0.035	0	0	0.178
Cluster 854	0	0	0	0	0	0	0	0	0	0	0.027	0	0	0	0	0	0	0	0	0	0	0	0	0	0	0	0	0	0	0	0	0	0	0	0	0	0	0	0	0	0	0	0	0	0	0	0	0	0
Cluster 2692	0	0	0	0	0	0	0	0	0	0	0.027	0	0	0	0	0	0	0	0	0	0	0	0	0	0	0	0	0	0	0	0	0	0	0	0	0	0	0	0	0	0	0	0	0	0	0	0	0	0
Cluster 2127	0	0	0	0	0	0	0	0	0	0	0.027	0	0	0	0	0	0	0	0	0	0	0	0	0	0	0	0	0	0	0	0	0	0	0	0	0	0	0	0	0	0	0	0	0	0	0	0	0	0
[5]Methylobacter	0	0	0	0	0	0	0	0	0	0	0.027	0	0	0	0	0	0	0	0	0	0	0	0	0	0	0	0	0.004	0	0	0	0	0	0	0	0	0	0	0	0	0	0	0.034	0	0	0	0.005	0	0
[5]Brumimicrobium	0	0	0	0	0	0	0	0	0	0	0.027	0	0	0	0	0	0	0	0	0	0.072	0	0	0	0	0.004	0	0	0	0	0	0	0	0	0	0	0	0	0	0	0	0	0	0	0	0	0	0	0
[5]Amaricoccus	0	0	0	0	0	0	0	0	0	0	0.026	0	0	0	0.004	0	0	0	0	0	0	0	0	0	0	0.004	0	0	0	0	0	0	0	0	0	0	0	0	0	0	0	0	0	0	0	0.414	0	0	0
Cluster 2937	0	0	0	0	0	0	0	0	0	0	0.026	0	0	0	0	0	0	0	0	0	0	0	0	0	0	0	0	0	0	0	0	0	0	0	0	0	0	0	0	0	0	0	0	0	0	0	0	0	0
Cluster 969	0	0	0	0	0	0	0	0	0	0	0.026	0	0	0	0	0	0	0	0	0	0	0	0	0	0	0	0	0	0	0	0	0	0	0	0	0	0	0	0	0	0	0	0	0	0	0	0	0	0
[5]Saccharophagus	0	0	0	0	0	0	0	0	0	0	0.026	0	0	0	0	0	0	0	0	0	0	0	0	0	0	0	0	0	0	0	0	0	0	0	0	0	0	0	0	0	0	0	0	0	0	0	0	0	0
Cluster 2001	0	0	0	0	0	0	0	0	0	0	0.026	0	0	0	0	0	0	0	0	0	0	0	0	0	0	0	0	0	0	0	0	0	0	0	0	0	0	0	0	0	0	0	0	0	0	0	0	0	0
Cluster 2075	0	0	0	0	0	0	0	0	0	0	0.026	0	0	0	0	0	0	0	0	0	0	0	0	0	0	0	0	0	0	0	0	0	0	0	0	0	0	0	0	0	0	0	0	0	0	0	0	0	0
Cluster 1075	0	0	0	0	0	0	0	0	0	0	0.026	0	0	0	0	0	0	0	0	0	0	0	0	0	0	0	0	0	0	0	0	0	0	0	0	0	0	0	0	0	0	0	0	0	0	0	0	0	0
Cluster 1998	0	0	0	0	0	0	0	0	0	0	0.025	0	0	0	0	0	0	0	0	0	0	0	0	0	0	0	0	0	0	0	0	0	0	0	0	0	0	0	0	0	0	0	0	0	0	0	0	0	0
Cluster 745	0	0	0	0	0	0	0	0	0	0	0.025	0	0	0	0	0	0	0	0	0	0	0	0	0	0	0	0	0	0	0	0	0	0	0	0	0	0	0	0	0	0	0	0	0	0	0	0	0	0
[5]Rathayibacter	0	0	0	0	0	0	0	0	0	0	0.026	0	0	0	0.004	0	0	0	0	0	0	0	0	0	0	0	0	0	0.005	0	0	0	0	0	0	0	0.022	0	0.068	0	0	0	0	0	0	0	0	0	0
Cluster 2121	0	0	0	0	0	0	0	0	0	0	0.025	0	0	0	0	0	0	0	0	0	0	0	0	0	0	0	0	0	0	0	0	0	0	0	0	0	0	0	0	0	0	0	0	0	0	0	0	0	0
Cluster 1002	0	0	0	0	0	0	0	0	0	0	0.025	0	0	0	0	0	0	0	0	0	0	0	0	0	0	0	0	0	0	0	0	0	0	0	0	0	0	0	0	0	0	0	0	0	0	0	0	0	0
Cluster 2175	0	0	0	0	0	0	0	0	0	0	0.025	0	0	0	0	0	0	0	0	0	0	0	0	0	0	0	0	0	0	0	0	0	0	0	0	0	0	0	0	0	0	0	0	0	0	0	0	0	0
Cluster 259	0	0	0	0	0	0	0	0	0	0	0.025	0	0	0	0	0	0	0	0	0	0	0	0	0	0	0	0	0	0	0	0	0	0	0	0.044	0	0	0	0	0	0	0	0.102	0	0	0	0	0.136	0
Cluster 2129	0	0	0	0	0	0	0	0	0	0	0.025	0	0	0	0	0	0	0	0	0	0	0	0	0	0	0	0	0	0	0	0	0	0	0	0	0	0	0	0	0	0	0	0	0	0	0	0	0	0
Cluster 381	0	0	0	0	0	0	0	0	0	0	0.025	0.068	0	0	0.031	0.035	0	0	0	0	0	0	0.104	0	0	0	0.039	0	0	0.032	0	0	0.122	0.047	0	0	0	0.112	0	0	0	0	0	0	0	0	0	0	0.037
Cluster 1992	0	0	0	0	0	0	0	0	0	0	0.025	0	0	0	0	0	0	0	0	0	0	0	0	0	0	0	0	0	0	0	0	0	0	0	0	0	0	0	0	0	0	0	0	0	0	0	0	0	0
[5]Micromonospora	0	0	0	0	0	0	0	0	0	0	0.025	0	0	0	0	0	0	0	0	0	0	0	0	0	0	0	0	0	0	0	0.046	0	0	0	0	0	0	0	0	0	0	0	0.06	0	0	0	0	0	0
Cluster 2223	0	0	0	0	0	0	0	0	0	0	0.025	0	0	0	0	0	0	0	0	0	0	0	0	0	0	0	0	0	0	0	0	0	0	0	0	0	0	0	0	0	0	0	0	0	0	0	0	0	0
Cluster 1879	0	0	0	0	0	0	0	0	0	0	0.025	0	0	0	0	0	0	0	0	0	0	0	0	0	0	0	0	0	0	0	0	0	0	0	0	0	0	0	0	0	0	0	0	0	0	0	0	0	0
Cluster 959	0	0	0	0	0	0	0	0	0	0	0.025	0	0	0	0	0	0	0	0	0	0	0	0.036	0	0	0	0	0	0	0	0	0	0	0	0	0	0	0	0	0	0	0	0	0	0	0	0	0	0
Cluster 934	0	0	0	0	0	0	0	0	0	0	0.025	0	0	0	0	0	0	0	0	0	0	0	0	0	0	0	0	0	0	0	0	0	0	0	0	0	0	0	0	0	0	0	0	0	0	0	0	0	0
Cluster 2508	0	0	0	0	0	0	0	0	0	0	0.025	0	0	0	0	0	0	0	0	0	0	0	0	0	0	0	0	0	0	0	0	0	0	0	0	0	0	0	0	0	0	0	0	0	0	0	0	0	0
Cluster 1806	0	0	0	0	0	0	0	0	0	0	0.024	0	0	0	0	0	0	0	0	0	0	0	0	0	0	0	0	0	0	0	0	0	0	0	0	0	0	0	0	0	0	0	0	0	0	0	0	0	0
Cluster 1145	0	0	0	0	0	0	0	0	0	0	0.024	0	0	0	0	0	0	0	0	0	0	0	0	0	0	0	0	0	0	0	0	0	0	0	0	0	0	0	0	0	0	0	0	0	0	0	0	0	0
Cluster 2099	0	0	0	0	0	0	0	0	0	0	0.024	0	0	0	0	0	0	0	0	0	0	0	0	0	0	0	0	0	0	0	0	0	0	0	0	0	0	0	0	0	0	0	0	0	0	0	0	0	0
Cluster 2085	0	0	0	0	0	0	0	0	0	0	0.024	0	0	0	0	0	0	0	0	0	0	0	0	0	0	0	0	0	0	0	0	0	0	0	0	0	0	0	0	0	0	0	0	0	0	0	0	0	0
Cluster 2451	0	0	0	0	0	0	0	0	0	0	0.024	0	0	0	0	0	0	0	0	0	0	0	0	0	0	0	0	0	0	0	0	0	0	0	0	0	0	0	0	0	0	0	0	0	0	0	0	0	0
[5]Sulfuricurvum	0	0	0	0	0	0	0	0	0	0	0.024	0	0	0	0	0	0	0	0	0	0	0	0	0	0	0	0	0	0	0	0	0	0	0	0	0	0	0	0	0	0	0	0	0	0	0	0	0	0
Cluster 1693	0	0	0	0	0	0	0	0	0	0	0.023	0	0	0	0	0	0	0	0	0	0	0	0	0	0	0	0	0	0	0	0	0	0	0	0	0	0	0	0	0	0	0	0	0	0	0	0	0	0
Cluster 2136	0	0	0	0	0	0	0	0	0	0	0.023	0	0	0	0	0	0	0	0	0	0	0	0	0	0	0	0	0	0	0	0	0	0	0	0	0	0	0	0	0	0	0	0	0	0	0	0	0	0
[5]Piscicoccus	0	0	0	0	0	0	0	0	0	0	0.023	0	0	0	0	0	0	0	0	0.004	0	0	0	0	0	0.013	0	0	0	0	0	0	0	0	0	0	0	0	0	0	0	0	0	0	0	0	0	0	0
Cluster 2134	0	0	0	0	0	0	0	0	0	0	0.023	0	0	0	0	0	0	0	0	0	0	0	0	0	0	0	0	0	0	0	0	0	0	0	0	0	0	0	0	0	0	0	0	0	0	0	0	0	0
Cluster 2659	0	0	0	0	0	0	0	0	0	0	0.023	0	0	0	0	0	0	0	0	0	0	0	0	0	0	0	0	0	0	0	0	0	0	0	0	0	0	0	0	0	0	0	0	0	0	0	0	0	0
Cluster 2477	0	0	0	0	0	0	0	0	0	0	0.023	0	0	0	0	0	0	0	0	0	0	0	0	0	0	0	0	0	0	0	0	0	0	0	0	0	0	0	0	0	0	0	0	0	0	0	0	0	0
Cluster 1801	0	0	0	0	0	0	0	0	0	0	0.022	0	0	0	0	0	0	0	0	0	0	0	0	0	0	0	0	0	0	0	0	0	0	0	0	0	0	0	0	0	0	0	0	0	0	0	0	0	0
Cluster 2140	0	0	0	0	0	0	0	0	0	0	0.022	0	0	0	0	0	0	0	0	0	0	0	0	0	0	0	0	0	0	0	0	0	0	0	0	0	0	0	0	0	0	0	0	0	0	0	0	0	0
Cluster 2011	0	0	0	0	0	0	0	0	0	0	0.022	0	0	0	0	0	0	0	0	0	0	0	0	0	0	0	0	0	0	0	0	0	0	0	0	0	0	0	0	0	0	0	0	0	0	0	0	0	0
Cluster 2663	0	0	0	0	0	0	0	0	0	0	0.022	0	0	0	0	0	0	0	0	0	0	0	0	0	0	0	0	0	0	0	0	0	0	0	0	0	0	0	0	0	0	0	0	0	0	0	0	0	0
[5]Gemmatimonas	0	0	0	0	0	0	0	0	0	0	0.022	0.098	0	0	0	0	0	0	0	0	0.065	0	0.107	0	0	0.004	0.003	0.004	0	0	0	0.002	0	0	0	0	0.03	0	0	0	0	0	0.013	0	0	0	0	0	0
Cluster 2069	0	0	0	0	0	0	0	0	0	0	0.022	0	0	0	0	0	0	0	0	0	0	0	0	0	0	0	0	0	0	0	0	0	0	0	0	0	0	0	0	0	0	0	0	0	0	0	0	0	0
Cluster 2089	0	0	0	0	0	0	0	0	0	0	0.022	0	0	0	0	0	0	0	0	0	0	0	0	0	0	0	0	0	0	0	0	0	0	0	0	0	0	0	0	0	0	0	0	0	0	0	0	0	0
Cluster 2310	0	0	0	0	0	0	0	0	0	0	0.022	0	0	0	0	0	0	0	0	0	0	0	0	0	0	0	0	0	0	0	0	0	0	0	0	0	0	0	0	0	0	0	0	0	0	0	0	0	0
Cluster 2684	0	0	0	0	0	0	0	0	0	0	0.022	0	0	0	0	0	0	0	0	0	0	0	0	0	0	0	0	0	0	0	0	0	0	0	0	0	0	0	0	0	0	0	0	0	0	0	0	0	0
Cluster 965	0	0	0	0	0	0	0	0	0	0	0.021	0	0	0	0	0	0	0	0	0	0	0	0	0	0	0	0	0	0	0	0	0	0	0	0	0	0	0	0	0	0	0	0	0	0	0	0	0	0
Cluster 2587	0	0	0	0	0	0	0	0	0	0	0.021	0	0	0	0	0	0	0	0	0	0	0	0	0	0	0	0	0	0	0	0	0	0	0	0	0	0	0	0	0	0	0	0	0	0	0	0	0	0
Cluster 1704	0	0	0	0	0	0	0	0	0	0	0.021	0	0	0	0	0	0	0	0	0	0	0	0	0	0	0	0	0	0	0	0	0	0	0	0	0	0	0	0	0	0	0	0	0	0	0	0	0	0
Cluster 1034	0	0	0	0	0	0	0	0	0	0	0.021	0	0	0	0	0	0	0	0	0	0	0	0	0	0	0	0	0	0	0	0	0	0	0	0	0	0	0	0	0	0	0	0	0	0	0	0	0	0
Cluster 2059	0	0	0	0	0	0	0	0	0	0	0.021	0	0	0	0	0	0	0	0	0	0	0	0	0	0	0	0	0	0	0	0	0	0	0	0	0	0	0	0	0	0	0	0	0	0	0	0	0	0
Cluster 1134	0	0	0	0	0	0	0	0	0	0	0.021	0	0	0	0	0	0	0	0	0	0	0	0	0	0	0	0	0	0	0	0	0	0	0	0	0	0	0	0	0	0	0	0	0	0	0	0	0	0
Cluster 2108	0	0	0	0	0	0	0	0	0	0	0.021	0	0	0	0	0	0	0	0	0	0	0	0	0	0	0	0	0	0	0	0	0	0	0	0	0	0	0	0	0	0	0	0	0	0	0	0	0	0
Cluster 1124	0	0	0	0	0	0	0	0	0	0	0.021	0	0	0	0	0	0	0	0	0	0	0	0	0	0	0	0	0	0	0	0	0	0	0	0	0	0	0	0	0	0	0	0	0	0	0	0	0	0
Cluster 1374	0	0	0	0	0	0	0	0	0	0	0.021	0	0	0	0	0	0	0	0	0	0	0	0	0	0	0	0	0	0	0	0	0	0	0	0	0	0	0	0	0	0	0	0	0	0	0	0	0	0
[5]Adhaeribacter	0	0	0	0	0	0	0	0	0	0	0.021	0	0	0	0	0	0	0	0	0	0	0	0	0	0	0	0	0	0	0	0	0	0	0	0	0	0	0	0	0	0	0	0	0	0	0	0	0	0
Cluster 1333	0	0	0	0	0	0	0	0	0	0	0.021	0	0	0	0	0	0	0	0	0	0	0	0	0	0	0	0	0	0	0	0	0	0	0	0	0	0	0	0	0	0	0	0	0	0	0	0	0	0
Cluster 2279	0	0	0	0	0	0	0	0	0	0	0.021	0	0	0	0	0	0	0	0	0	0	0	0	0	0	0	0	0	0	0	0	0	0	0	0	0	0	0	0	0	0	0	0	0	0	0	0	0	0
Cluster 915	0	0	0	0	0	0	0	0	0	0	0.021	0	0	0	0	0	0	0	0	0	0	0	0	0	0	0	0	0	0	0	0	0	0	0	0	0	0	0	0	0	0	0	0	0	0	0	0	0	0
Cluster 1240	0	0	0	0	0	0	0	0	0	0	0.021	0	0	0	0	0	0	0	0	0	0	0	0	0	0	0	0	0	0	0	0	0	0	0	0	0	0	0	0	0	0	0	0	0	0	0	0	0	0
Cluster 1077	0	0	0	0	0	0	0	0	0	0	0.021	0	0	0	0	0	0	0	0	0	0	0	0	0	0	0	0	0	0	0	0	0	0	0	0	0	0	0	0	0	0	0	0	0	0	0	0	0	0
Cluster 2552	0	0	0	0	0	0	0	0	0	0	0.021	0	0	0	0	0	0	0	0	0	0	0	0	0	0	0	0	0	0	0	0	0	0	0	0	0	0	0	0	0	0	0	0	0	0	0	0	0	0
Cluster 2773	0	0	0	0	0	0	0	0	0	0	0.02	0	0	0	0	0	0	0	0	0	0	0	0	0	0	0	0	0	0	0	0	0	0	0	0	0	0	0	0	0	0	0	0	0	0	0	0	0	0
Cluster 2513	0	0	0	0	0	0	0	0	0	0	0.02	0	0	0	0	0	0	0	0	0	0	0	0	0	0	0	0	0	0	0	0	0	0	0	0	0	0	0	0	0	0	0	0	0	0	0	0	0	0
Cluster 2460	0	0	0	0	0	0	0	0	0	0	0.02	0	0	0	0	0	0	0	0	0	0	0	0	0	0	0	0	0	0	0	0	0	0	0	0	0	0	0	0	0	0	0	0	0	0	0	0	0	0
Cluster 1129	0	0	0	0	0	0	0	0	0	0	0.02	0	0	0	0	0	0	0	0	0	0	0	0	0	0	0	0	0	0	0	0	0	0	0	0	0	0	0	0	0	0	0	0	0	0	0	0	0	0
Cluster 2469	0	0	0	0	0	0	0	0	0	0	0.02	0	0	0	0	0	0	0	0	0	0	0	0	0	0	0	0	0	0	0	0	0	0	0	0	0	0	0	0	0	0	0	0	0	0	0	0	0	0
Cluster 2479	0	0	0	0	0	0	0	0	0	0	0.02	0	0	0	0	0	0	0	0	0	0	0	0	0	0	0	0	0	0	0	0	0	0	0	0	0	0	0	0	0	0	0	0	0	0	0	0	0	0
Cluster 998	0	0	0	0	0	0	0	0	0	0	0.02	0	0	0	0	0	0	0	0	0	0	0	0	0	0	0	0	0	0	0	0	0	0	0	0	0	0	0	0	0	0	0	0	0	0	0	0	0	0
Cluster 886	0	0	0	0	0	0	0	0	0	0	0.02	0	0	0	0	0	0	0	0	0	0	0	0	0	0	0	0	0	0	0	0	0	0	0	0	0	0	0	0	0	0	0	0	0	0	0	0	0	0
Cluster 1051	0	0	0	0	0	0	0	0	0	0	0.02	0	0	0	0	0	0	0	0	0	0	0	0	0	0	0	0	0	0	0	0	0	0	0	0	0	0	0	0	0	0	0	0	0	0	0	0	0	0
Cluster 1999	0	0	0	0	0	0	0	0	0	0	0.02	0	0	0	0	0	0	0	0	0	0	0	0	0	0	0	0	0	0	0	0	0	0	0	0	0	0	0	0	0	0	0	0	0	0	0	0	0	0
Cluster 1144	0	0	0	0	0	0	0	0	0	0	0.019	0	0	0	0	0	0	0	0	0	0	0	0	0	0	0	0	0	0	0	0	0	0	0	0	0	0	0	0	0	0	0	0	0	0	0	0	0	0
Cluster 2653	0	0	0	0	0	0	0	0	0	0	0.019	0	0	0	0	0	0	0	0	0	0	0	0	0	0	0	0	0	0	0	0	0	0	0	0	0	0	0	0	0	0	0	0	0	0	0	0	0	0
Cluster 2093	0	0	0	0	0	0	0	0	0	0	0.019	0	0	0	0	0	0	0	0	0	0	0	0	0	0	0	0	0	0	0	0	0	0	0	0	0	0	0	0	0	0	0	0	0	0	0	0	0	0
Cluster 2711	0	0	0	0	0	0	0	0	0	0	0.019	0	0	0	0	0	0	0	0	0	0	0	0	0	0	0	0	0	0	0	0	0	0	0	0	0	0	0	0	0	0	0	0	0	0	0	0	0	0
[5]Litorilinea	0	0	0	0	0	0	0	0	0	0	0.019	0	0	0	0	0	0	0	0.003	0	0	0	0	0	0	0	0	0	0	0	0	0	0	0	0	0	0	0	0	0	0	0.008	0	0	0	0	0	0	0
Cluster 1246	0	0	0	0	0	0	0	0	0	0	0.019	0	0	0	0	0	0	0	0	0	0	0	0	0	0	0	0	0	0	0	0	0	0	0	0	0	0	0	0	0	0	0	0	0	0	0	0	0	0
Cluster 1993	0	0	0	0	0	0	0	0	0	0	0.019	0	0	0	0	0	0	0	0	0	0	0	0	0	0	0	0	0	0	0	0	0	0	0	0	0	0	0	0	0	0	0	0	0	0	0	0	0	0
Cluster 912	0	0	0	0	0	0	0	0	0	0	0.019	0	0	0	0	0	0	0	0	0	0	0	0	0	0	0	0	0	0	0	0	0	0	0	0	0	0	0	0	0	0	0	0	0	0	0	0	0	0
Cluster 2354	0	0	0	0	0	0	0	0	0	0	0.019	0	0	0	0	0	0	0	0	0	0	0	0	0	0	0	0	0	0	0	0	0	0	0	0	0	0	0	0	0	0	0	0	0	0	0	0	0	0
Cluster 2704	0	0	0	0	0	0	0	0	0	0	0.019	0	0	0	0	0	0	0	0	0	0	0	0	0	0	0	0	0	0	0	0	0	0	0	0	0	0	0	0	0	0	0	0	0	0	0	0	0	0
[5]Defluviitalea	0	0	0	0	0	0	0	0	0	0	0.019	0	0	0	0	0	0	0	0	0.004	0	0	0	0	0	0.018	0	0	0	0	0	0	0	0.128	0	0	0	0	0	0	0	0	0	0	0	0	0	0	0
Cluster 2066	0	0	0	0	0	0	0	0	0	0	0.019	0	0	0	0	0	0	0	0	0	0	0	0	0	0	0	0	0	0	0	0	0	0	0	0	0	0	0	0	0	0	0	0	0	0	0	0	0	0
Cluster 2006	0	0	0	0	0	0	0	0	0	0	0.019	0	0	0	0	0	0	0	0	0	0	0	0	0	0	0	0	0	0	0	0	0	0	0	0	0	0	0	0	0	0	0	0	0	0	0	0	0	0
Cluster 937	0	0	0	0	0	0	0	0	0	0	0.018	0	0	0	0	0	0	0	0	0	0	0	0	0	0	0	0	0	0	0	0	0	0	0	0	0	0	0	0	0	0	0	0	0	0	0	0	0	0
Cluster 2943	0	0	0	0	0	0	0	0	0	0	0.018	0	0	0	0	0	0	0	0	0	0	0	0	0	0	0	0	0	0	0	0	0	0	0	0	0	0	0	0	0	0	0	0	0	0	0	0	0	0
Cluster 976	0	0	0	0	0	0	0	0	0	0	0.018	0	0	0	0	0	0	0	0	0	0	0	0.019	0	0	0	0	0	0	0	0	0	0	0	0	0	0	0	0	0	0	0	0	0	0	0	0	0	0
Cluster 86	0	0	0	0	0	0	0	0	0	0	0.018	0	0	0	0	0	0	0	0	0	0	0	0	0	0	0	0	0	0	0	0	0	0	0	0	0	0	0	0	0	0	0	0	0	0	0	0	0	0
Cluster 1141	0	0	0	0	0	0	0	0	0	0	0.018	0	0	0	0	0	0	0	0	0	0	0	0	0	0	0	0	0	0	0	0	0	0	0	0	0	0	0	0	0	0	0	0	0	0	0	0	0	0
Cluster 1991	0	0	0	0	0	0	0	0	0	0	0.018	0	0	0	0	0	0	0	0	0	0	0	0	0	0	0	0	0	0	0	0	0	0	0	0	0	0	0	0	0	0	0	0	0	0	0	0	0	0
Cluster 989	0	0	0	0	0	0	0	0	0	0	0.018	0	0	0	0	0	0	0	0	0	0	0	0	0	0	0	0	0	0	0	0	0	0	0	0	0	0	0	0	0	0	0	0	0	0	0	0	0	0
Cluster 1156	0	0	0	0	0	0	0	0	0	0	0.018	0	0	0	0	0	0	0	0	0	0	0	0	0	0	0	0	0	0	0	0	0	0	0	0	0	0	0	0	0	0	0	0	0	0	0	0	0	0
Cluster 2428	0	0	0	0	0	0	0	0	0	0	0.018	0	0	0	0	0	0	0	0	0	0	0	0	0	0	0	0	0	0	0	0	0	0	0	0	0	0	0	0	0	0	0	0	0	0	0	0	0	0
[5]Thermomonas	0	0	0	0	0	0	0	0	0	0	0.018	0	0	0	0.004	0.004	0	0	0	0	0	0.331	0	0	0	0	0	0	0	0	0	0	0	0	0	0	0	0	0	0	0	0	0	0	0	0	0	0	0
Cluster 2362	0	0	0	0	0	0	0	0	0	0	0.018	0	0	0	0	0	0	0	0	0	0	0	0	0	0	0	0	0	0	0	0	0	0	0	0	0	0	0	0	0	0	0	0	0	0	0	0	0	0
Cluster 2116	0	0	0	0	0	0	0	0	0	0	0.018	0	0	0	0	0	0	0	0	0	0	0	0	0	0	0	0	0	0	0	0	0	0	0	0	0	0	0	0	0	0	0	0	0	0	0	0	0	0
Cluster 2115	0	0	0	0	0	0	0	0	0	0	0.018	0	0	0	0	0	0	0	0	0	0	0	0	0	0	0	0	0	0	0	0	0	0	0	0	0	0	0	0	0	0	0	0	0	0	0	0	0	0
Cluster 1153	0	0	0	0	0	0	0	0	0	0	0.018	0	0	0	0	0	0	0	0	0	0	0	0	0	0	0	0	0	0	0	0	0	0	0	0	0	0	0	0	0	0	0	0	0	0	0	0	0	0
Cluster 2067	0	0	0	0	0	0	0	0	0	0	0.018	0	0	0	0	0	0	0	0	0	0	0	0	0	0	0	0	0	0	0	0	0	0	0	0	0	0	0	0	0	0	0	0	0	0	0	0	0	0
Cluster 2132	0	0	0	0	0	0	0	0	0	0	0.017	0	0	0	0	0	0	0	0	0	0	0	0	0	0	0	0	0	0	0	0	0	0	0	0	0	0	0	0	0	0	0	0	0	0	0	0	0	0
Cluster 2167	0	0	0	0	0	0	0	0	0	0	0.017	0	0	0	0	0	0	0	0	0	0	0	0	0	0	0	0	0	0	0	0	0	0	0	0	0	0	0	0	0	0	0	0	0	0	0	0	0	0
[5]Aliivibrio	0	0	0	0	0	0	0	0	0	0	0.017	0	0	0	0	0	0	0	0	0	0	0	0	0	0	0	0	0	0	0	0	0	0	0	0	0	0	0	0	0	0	0	0	0	0	0	0	0	0
Cluster 755	0	0	0	0	0	0	0	0	0	0	0.017	0	0	0	0	0	0	0	0	0	0	0	0.058	0	0	0	0	0	0	0	0	0	0	0	0	0	0	0	0	0	0	0	0	0	0	0	0	0	0
Cluster 2123	0	0	0	0	0	0	0	0	0	0	0.017	0	0	0	0	0	0	0	0	0	0	0	0	0	0	0	0	0	0	0	0	0	0	0	0	0	0	0	0	0	0	0	0	0	0	0	0	0	0
[5]Longibaculum	0	0	0	0	0	0	0	0	0	0	0.017	0	0	0	0	0	0	0	0	0	0	0	0.007	0	0	0.013	0	0.009	0	0	0.027	0	0.199	0	0	0	0	0.119	0.245	0	0	0	0.145	0	0	0	0.556	0	0.012
Cluster 2133	0	0	0	0	0	0	0	0	0	0	0.017	0	0	0	0	0	0	0	0	0	0	0	0	0	0	0	0	0	0	0	0	0	0	0	0	0	0	0	0	0	0	0	0	0	0	0	0	0	0
Cluster 1808	0	0	0	0	0	0	0	0	0	0	0.017	0	0	0	0	0	0	0	0	0	0	0	0	0	0	0	0	0	0	0	0	0	0	0	0	0	0	0	0	0	0	0	0	0	0	0	0	0	0
Cluster 2454	0	0	0	0	0	0	0	0	0	0	0.017	0	0	0	0	0	0	0	0	0	0	0	0	0	0	0	0	0	0	0	0	0	0	0	0	0	0	0	0	0	0	0	0	0	0	0	0	0	0
Cluster 2098	0	0	0	0	0	0	0	0	0	0	0.017	0	0	0	0	0	0	0	0	0	0	0	0	0	0	0	0	0	0	0	0	0	0	0	0	0	0	0	0	0	0	0	0	0	0	0	0	0	0
Cluster 2470	0	0	0	0	0	0	0	0	0	0	0.017	0	0	0	0	0	0	0	0	0	0	0	0	0	0	0	0	0	0	0	0	0	0	0	0	0	0	0	0	0	0	0	0	0	0	0	0	0	0
Cluster 2082	0	0	0	0	0	0	0	0	0	0	0.017	0	0	0	0	0	0	0	0	0	0	0	0	0	0	0	0	0	0	0	0	0	0	0	0	0	0	0	0	0	0	0	0	0	0	0	0	0	0
Cluster 2447	0	0	0	0	0	0	0	0	0	0	0.017	0	0	0	0	0	0	0	0	0	0	0	0	0	0	0	0	0	0	0	0	0	0	0	0	0	0	0	0	0	0	0	0	0	0	0	0	0	0
Cluster 141	0	0	0	0	0	0	0	0	0	0	0.017	0	0	0	0	0	0.28	0	0	0	0	0	0	0	0	0	0	0	0	0	0	0	0	0	0	0	0	0	0	0	0	0	0	0	0	0	0	0	0
Cluster 2057	0	0	0	0	0	0	0	0	0	0	0.017	0	0	0	0	0	0	0	0	0	0	0	0	0	0	0	0	0	0	0	0	0	0	0	0	0	0	0	0	0	0	0	0	0	0	0	0	0	0
Cluster 2094	0	0	0	0	0	0	0	0	0	0	0.017	0	0	0	0	0	0	0	0	0	0	0	0	0	0	0	0	0	0	0	0	0	0	0	0	0	0	0	0	0	0	0	0	0	0	0	0	0	0
Cluster 1115	0	0	0	0	0	0	0	0	0	0	0.017	0	0	0	0	0	0	0	0	0	0	0	0	0	0	0	0	0	0	0	0	0	0	0	0	0	0	0	0	0	0	0	0	0	0	0	0	0	0
Cluster 1366	0	0	0	0	0	0	0	0	0	0	0.017	0	0	0	0	0	0	0	0	0	0	0	0	0	0	0	0	0	0	0	0	0	0	0	0	0	0	0	0	0	0	0	0	0	0	0	0	0	0
Cluster 1053	0	0	0	0	0	0	0	0	0	0	0.017	0	0	0	0	0	0	0	0	0	0	0	0	0	0	0	0	0	0	0	0	0	0	0	0	0	0	0	0	0	0	0	0	0	0	0	0	0	0
Cluster 752	0	0	0	0	0	0	0	0	0	0	0.017	0	0	0	0	0	0	0	0	0	0.129	0	0	0	0	0	0	0	0	0	0	0	0	0	0	0	0	0	0	0	0	0	0	0	0	0	0	0	0
[5]Planomicrobium	0	0	0	0	0	0	0	0	0	0	0.017	0.038	0	0	0	0	0.004	0	0	0.025	0	0	0	0	0.003	0.018	0	0	0.083	0	0.023	0	0	0.066	0	0	0	0	0	1.224	0.343	0	0.051	0	0	0	0	0	0
Cluster 765	0	0	0	0	0	0	0	0	0	0	0.017	0	0	0	0	0	0	0	0	0	0	0	0	0	0	0	0	0	0	0	0	0	0	0	0	0	0	0	0	0	0	0	0	0	0	0	0	0	0
[5]Methyloversatilis	0	0	0	0	0	0	0	0	0	0	0.017	0	0	0.156	0	0	0	0	0	0	0	0	0.01	0	0.076	0.027	0	0	0	0	0	0	0	0.17	0	0	0	0	0	0	0	0	0	0	0	0	0.047	0	0
Cluster 2297	0	0	0	0	0	0	0	0	0	0	0.016	0	0	0	0	0	0	0	0	0	0	0	0	0	0	0	0	0	0	0	0	0	0	0	0	0	0	0	0	0	0	0	0	0	0	0	0	0	0
Cluster 2276	0	0	0	0	0	0	0	0	0	0	0.016	0	0	0	0	0	0	0	0	0	0	0	0	0	0	0	0	0	0	0	0	0	0	0	0	0	0	0	0	0	0	0	0	0	0	0	0	0	0
[5]Thermoleophilum	0	0	0	0	0	0	0	0	0	0	0.016	0	0	0	0	0	0	0	0	0	0	0.079	0	0	0	0	0	0	0	0	0	0	0	0	0	0	0	0	0	0.005	0	0	0	0	0	0	0	0	0
Cluster 2719	0	0	0	0	0	0	0	0	0	0	0.016	0	0	0	0	0	0	0	0	0	0	0	0	0	0	0	0	0	0	0	0	0	0	0	0	0	0	0	0	0	0	0	0	0	0	0	0	0	0
Cluster 2804	0	0	0	0	0	0	0	0	0	0	0.016	0	0	0	0	0	0	0	0	0	0	0	0	0	0	0	0	0	0	0	0	0	0	0	0	0	0	0	0	0	0	0	0	0	0	0	0	0	0
Cluster 2733	0	0	0	0	0	0	0	0	0	0	0.016	0	0	0	0	0	0	0	0	0	0	0	0	0	0	0	0	0	0	0	0	0	0	0	0	0	0	0	0	0	0	0	0	0	0	0	0	0	0
Cluster 2086	0	0	0	0	0	0	0	0	0	0	0.016	0	0	0	0	0	0	0	0	0	0	0	0	0	0	0	0	0	0	0	0	0	0	0	0	0	0	0	0	0	0	0	0	0	0	0	0	0	0
[5]Ammoniphilus	0	0	0	0	0	0	0	0	0	0	0.016	0	0	0	0	0	0	0	0	0	0	0	0	0	0	0.013	0	0	0	0	0	0	0	0	0	0	0	0	0	0	0	0	0	0	0	0	0	0	0
[5]Timonella	0	0	0	0	0	0	0	0	0	0	0.016	0	0	0	0	0	0	0	0	0	0.014	0	0	0	0	0	0	0	0	0	0	0	0	0	0	0	0	0	0	0	0	0	0	0	0	0	0	0	0
Cluster 2842	0	0	0	0	0	0	0	0	0	0	0.016	0	0	0	0	0	0	0	0	0	0	0	0	0	0	0	0	0	0	0	0	0	0	0	0	0	0	0	0	0	0	0	0	0	0	0	0	0	0
[5]Dechloromonas	0	0	0	0	0	0	0	0	0	0	0.016	0	0	0	0	0.039	0.004	0	0	0	0.108	0	0	0	0	0.018	0	0	0	0	0	0	0	0	0	0	0	0.004	0	0	0	0.404	0	0	0	0	0	0	0
Cluster 2673	0	0	0	0	0	0	0	0	0	0	0.015	0	0	0	0	0	0	0	0	0	0	0	0	0	0	0	0	0	0	0	0	0	0	0	0	0	0	0	0	0	0	0	0	0	0	0	0	0	0
Cluster 2681	0	0	0	0	0	0	0	0	0	0	0.015	0	0	0	0	0	0	0	0	0	0	0	0	0	0	0	0	0	0	0	0	0	0	0	0	0	0	0	0	0	0	0	0	0	0	0	0	0	0
[5]Acetanaerobacterium	0	0	0	0	0	0	0	0	0	0	0.015	0	0	0	0	0	0	0	0	0.007	0	0	0	0	0	0	0	0	0.039	0.008	0	0	0	0	0.011	0.049	0.015	0.069	0	0	0	0	0.089	0	0.055	0	0	0	0.149
Cluster 1038	0	0	0	0	0	0	0	0	0	0	0.015	0	0	0	0	0	0	0	0	0	0	0	0	0	0	0	0	0	0	0	0	0	0	0	0	0	0	0	0	0	0	0	0	0	0	0	0	0	0
Cluster 2486	0	0	0	0	0	0	0	0	0	0	0.015	0	0	0	0	0	0	0	0	0	0	0	0	0	0	0	0	0	0	0	0	0	0	0	0	0	0	0	0	0	0	0	0	0	0	0	0	0	0
Cluster 2515	0	0	0	0	0	0	0	0	0	0	0.015	0	0	0	0	0	0	0	0	0	0	0	0	0	0	0	0	0	0	0	0	0	0	0	0	0	0	0	0	0	0	0	0	0	0	0	0	0	0
Cluster 2931	0	0	0	0	0	0	0	0	0	0	0.015	0	0	0	0	0	0	0	0	0	0	0	0	0	0	0	0	0	0	0	0	0	0	0	0	0	0	0	0	0	0	0	0	0	0	0	0	0	0
Cluster 997	0	0	0	0	0	0	0	0	0	0	0.015	0	0	0	0	0	0	0	0	0	0	0	0	0	0	0	0	0	0	0	0	0	0	0	0	0	0	0	0	0	0	0	0	0	0	0	0	0	0
[5]Oceanicoccus	0	0	0	0	0	0	0	0	0	0	0.015	0	0	0	0	0	0	0	0	0	0	0	0.027	0	0	0	0	0	0	0	0	0	0	0	0	0	0	0	0	0	0	0	0	0	0	0	0	0	0
Cluster 1119	0	0	0	0	0	0	0	0	0	0	0.015	0	0	0	0	0	0	0	0	0	0	0	0	0	0	0	0	0	0	0	0	0	0	0	0	0	0	0	0	0	0	0	0	0	0	0	0	0	0
Cluster 2018	0	0	0	0	0	0	0	0	0	0	0.015	0	0	0	0	0	0	0	0	0	0	0	0	0	0	0	0	0	0	0	0	0	0	0	0	0	0	0	0	0	0	0	0	0	0	0	0	0	0
Cluster 2708	0	0	0	0	0	0	0	0	0	0	0.015	0	0	0	0	0	0	0	0	0	0	0	0	0	0	0	0	0	0	0	0	0	0	0	0	0	0	0	0	0	0	0	0	0	0	0	0	0	0
Cluster 2524	0	0	0	0	0	0	0	0	0	0	0.015	0	0	0	0	0	0	0	0	0	0	0	0	0	0	0	0	0	0	0	0	0	0	0	0	0	0	0	0	0	0	0	0	0	0	0	0	0	0
Cluster 2474	0	0	0	0	0	0	0	0	0	0	0.015	0	0	0	0	0	0	0	0	0	0	0	0	0	0	0	0	0	0	0	0	0	0	0	0	0	0	0	0	0	0	0	0	0	0	0	0	0	0
Cluster 1008	0	0	0	0	0	0	0	0	0	0	0.014	0	0	0	0	0	0	0	0	0	0	0	0	0	0	0	0	0	0	0	0	0	0	0	0	0	0	0	0	0	0	0	0	0	0	0	0	0	0
Cluster 931	0	0	0	0	0	0	0	0	0	0	0.014	0	0	0	0	0	0	0	0	0	0	0	0	0	0	0	0	0	0	0	0	0	0	0	0	0	0	0	0	0	0	0	0	0	0	0	0	0	0
Cluster 2543	0	0	0	0	0	0	0	0	0	0	0.014	0	0	0	0	0	0	0	0	0	0	0	0	0	0	0	0	0	0	0	0	0	0	0	0	0	0	0	0	0	0	0	0	0	0	0	0	0	0
Cluster 2691	0	0	0	0	0	0	0	0	0	0	0.014	0	0	0	0	0	0	0	0	0	0	0	0	0	0	0	0	0	0	0	0	0	0	0	0	0	0	0	0	0	0	0	0	0	0	0	0	0	0
Cluster 1150	0	0	0	0	0	0	0	0	0	0	0.014	0	0	0	0	0	0	0	0	0	0	0	0	0	0	0	0	0	0	0	0	0	0	0	0	0	0	0	0	0	0	0	0	0	0	0	0	0	0
Cluster 2453	0	0	0	0	0	0	0	0	0	0	0.014	0	0	0	0	0	0	0	0	0	0	0	0	0	0	0	0	0	0	0	0	0	0	0	0	0	0	0	0	0	0	0	0	0	0	0	0	0	0
Cluster 2715	0	0	0	0	0	0	0	0	0	0	0.014	0	0	0	0	0	0	0	0	0	0	0	0	0	0	0	0	0	0	0	0	0	0	0	0	0	0	0	0	0	0	0	0	0	0	0	0	0	0
Cluster 1132	0	0	0	0	0	0	0	0	0	0	0.014	0	0	0	0	0	0	0	0	0	0	0	0	0	0	0	0	0	0	0	0	0	0	0	0	0	0	0	0	0	0	0	0	0	0	0	0	0	0
Cluster 2008	0	0	0	0	0	0	0	0	0	0	0.014	0	0	0	0	0	0	0	0	0	0	0	0	0	0	0	0	0	0	0	0	0	0	0	0	0	0	0	0	0	0	0	0	0	0	0	0	0	0
Cluster 1823	0	0	0	0	0	0	0	0	0	0	0.014	0	0	0	0	0	0	0	0	0	0	0	0	0	0	0	0	0	0	0	0	0	0	0	0	0	0	0	0	0	0	0	0	0	0	0	0	0	0
Cluster 2463	0	0	0	0	0	0	0	0	0	0	0.014	0	0	0	0	0	0	0	0	0	0	0	0	0	0	0	0	0	0	0	0	0	0	0	0	0	0	0	0	0	0	0	0	0	0	0	0	0	0
Cluster 2117	0	0	0	0	0	0	0	0	0	0	0.014	0	0	0	0	0	0	0	0	0	0	0	0	0	0	0	0	0	0	0	0	0	0	0	0	0	0	0	0	0	0	0	0	0	0	0	0	0	0
Cluster 1885	0	0	0	0	0	0	0	0	0	0	0.014	0	0	0	0	0	0	0	0	0	0	0	0	0	0	0	0	0	0	0	0	0	0	0	0	0	0	0	0	0	0	0	0	0	0	0	0	0	0
[5]Proteiniborus	0	0	0	0	0	0	0	0	0	0	0.014	0	0	0	0	0	0	0	0	0	0	0	0	0	0	0	0	0	0	0	0	0	0	0	0	0	0.03	0	0	0	0	0	0	0	0	0	0	0	0
Cluster 1802	0	0	0	0	0	0	0	0	0	0	0.014	0	0	0	0	0	0	0	0	0	0	0	0	0	0	0	0	0	0	0	0	0	0	0	0	0	0	0	0	0	0	0	0	0	0	0	0	0	0
Cluster 1789	0	0	0	0	0	0	0	0	0	0	0.013	0	0	0	0	0	0	0	0	0	0	0	0	0	0	0	0	0	0	0	0	0	0	0	0	0	0	0	0	0	0	0	0	0	0	0	0	0	0
Cluster 761	0	0	0	0	0	0	0	0	0	0	0.013	0	0	0	0	0	0	0	0	0	0	0	0.034	0	0	0	0	0	0	0	0	0	0	0	0	0	0	0	0	0	0	0	0	0	0	0	0	0	0
[5]Auraticoccus	0	0	0	0	0	0	0	0	0	0	0.013	0	0	0	0	0	0	0.01	0	0	0	0	0	0	0	0	0	0	0	0	0	0	0	0	0	0	0	0	0	0	0	0	0	0	0	0	0	0	0
Cluster 2444	0	0	0	0	0	0	0	0	0	0	0.013	0	0	0	0	0	0	0	0	0	0	0	0	0	0	0	0	0	0	0	0	0	0	0	0	0	0	0	0	0	0	0	0	0	0	0	0	0	0
Cluster 2491	0	0	0	0	0	0	0	0	0	0	0.013	0	0	0	0	0	0	0	0	0	0	0	0	0	0	0	0	0	0	0	0	0	0	0	0	0	0	0	0	0	0	0	0	0	0	0	0	0	0
Cluster 2130	0	0	0	0	0	0	0	0	0	0	0.013	0	0	0	0	0	0	0	0	0	0	0	0	0	0	0	0	0	0	0	0	0	0	0	0	0	0	0	0	0	0	0	0	0	0	0	0	0	0
Cluster 2110	0	0	0	0	0	0	0	0	0	0	0.013	0	0	0	0	0	0	0	0	0	0	0	0	0	0	0	0	0	0	0	0	0	0	0	0	0	0	0	0	0	0	0	0	0	0	0	0	0	0
Cluster 920	0	0	0	0	0	0	0	0	0	0	0.013	0	0	0	0	0	0	0	0	0	0	0	0	0	0	0	0	0	0	0	0	0	0	0	0	0	0	0	0	0	0	0	0	0	0	0	0	0	0
Cluster 2462	0	0	0	0	0	0	0	0	0	0	0.013	0	0	0	0	0	0	0	0	0	0	0	0	0	0	0	0	0	0	0	0	0	0	0	0	0	0	0	0	0	0	0	0	0	0	0	0	0	0
Cluster 2156	0	0	0	0	0	0	0	0	0	0	0.013	0	0	0	0	0	0	0	0	0	0	0	0	0	0	0	0	0	0	0	0	0	0	0	0	0	0	0	0	0	0	0	0	0	0	0	0	0	0
Cluster 2595	0	0	0	0	0	0	0	0	0	0	0.013	0	0	0	0	0	0	0	0	0	0	0	0	0	0	0	0	0	0	0	0	0	0	0	0	0	0	0	0	0	0	0	0	0	0	0	0	0	0
[5]Methyloligella	0	0	0	0	0	0	0	0	0	0	0.013	0	0	0	0	0	0	0	0	0	0	0	0	0	0	0	0	0	0	0	0	0	0	0	0	0	0	0	0	0	0	0	0	0	0	0	0	0	0
Cluster 2498	0	0	0	0	0	0	0	0	0	0	0.013	0	0	0	0	0	0	0	0	0	0	0	0	0	0	0	0	0	0	0	0	0	0	0	0	0	0	0	0	0	0	0	0	0	0	0	0	0	0
Cluster 2783	0	0	0	0	0	0	0	0	0	0	0.013	0	0	0	0	0	0	0	0	0	0	0	0	0	0	0	0	0	0	0	0	0	0	0	0	0	0	0	0	0	0	0	0	0	0	0	0	0	0
Cluster 2490	0	0	0	0	0	0	0	0	0	0	0.013	0	0	0	0	0	0	0	0	0	0	0	0	0	0	0	0	0	0	0	0	0	0	0	0	0	0	0	0	0	0	0	0	0	0	0	0	0	0
Cluster 2950	0	0	0	0	0	0	0	0	0	0	0.013	0	0	0	0	0	0	0	0	0	0	0	0	0	0	0	0	0	0	0	0	0	0	0	0	0	0	0	0	0	0	0	0	0	0	0	0	0	0
Cluster 2789	0	0	0	0	0	0	0	0	0	0	0.013	0	0	0	0	0	0	0	0	0	0	0	0	0	0	0	0	0	0	0	0	0	0	0	0	0	0	0	0	0	0	0	0	0	0	0	0	0	0
Cluster 2005	0	0	0	0	0	0	0	0	0	0	0.013	0	0	0	0	0	0	0	0	0	0	0	0	0	0	0	0	0	0	0	0	0	0	0	0	0	0	0	0	0	0	0	0	0	0	0	0	0	0
Cluster 2237	0	0	0	0	0	0	0	0	0	0	0.013	0	0	0	0	0	0	0	0	0	0	0	0	0	0	0	0	0	0	0	0	0	0	0	0	0	0	0	0	0	0	0	0	0	0	0	0	0	0
Cluster 856	0	0	0	0	0	0	0	0	0	0	0.012	0	0	0	0	0	0	0	0	0	0	0	0	0	0	0	0	0	0	0	0	0	0	0	0	0	0	0	0	0	0	0	0	0	0	0	0	0	0
Cluster 2759	0	0	0	0	0	0	0	0	0	0	0.012	0	0	0	0	0	0	0	0	0	0	0	0	0	0	0	0	0	0	0	0	0	0	0	0	0	0	0	0	0	0	0	0	0	0	0	0	0	0
Cluster 2321	0	0	0	0	0	0	0	0	0	0	0.012	0	0	0	0	0	0	0	0	0	0	0	0	0	0	0	0	0	0	0	0	0	0	0	0	0	0	0	0	0	0	0	0	0	0	0	0	0	0
Cluster 1867	0	0	0	0	0	0	0	0	0	0	0.012	0	0	0	0	0	0	0	0	0	0	0	0	0	0	0	0	0	0	0	0	0	0	0	0	0	0	0	0	0	0	0	0	0	0	0	0	0	0
[5]Anaerobacterium	0	0	0	0	0	0	0	0	0	0	0.012	0	0.004	0	0	0	0	0.02	0	0.004	0	0	0.002	0	0	0.009	0	0.009	0.088	0	0	0	0	0	0	0.039	0	0	0	0.882	0	0	0.085	0	0	0	0	0	0.314
Cluster 2287	0	0	0	0	0	0	0	0	0	0	0.012	0	0	0	0	0	0	0	0	0	0	0	0	0	0	0	0	0	0	0	0	0	0	0	0	0	0	0	0	0	0	0	0	0	0	0	0	0	0
Cluster 2014	0	0	0	0	0	0	0	0	0	0	0.012	0	0	0	0	0	0	0	0	0	0	0	0	0	0	0	0	0	0	0	0	0	0	0	0	0	0	0	0	0	0	0	0	0	0	0	0	0	0
Cluster 75	0	0	0	0	0	0	0	0	0	0	0.012	0	0	0	0	0	0	0	0	0	0	0	0	0	0	0	0	0	0	0	0	0	0	0	0	0	0	0.061	0	0	0	0	0.26	0	0	0	0	0	0
[5]Actinomycetospora	0	0	0	0	0	0	0	0	0	0	0.011	0.053	0	0	0.027	0	0	0	0	0.004	0	0	0.019	0	0	0	0	0	0	0	0	0	0	0	0	0	0	0.108	0	0	0	0	0	0	0	0	0	0	0
Cluster 940	0	0	0	0	0	0	0	0	0	0	0.011	0	0	0	0	0	0	0	0	0	0	0	0	0	0	0	0	0	0	0	0	0	0	0	0	0	0	0	0	0	0	0	0	0	0	0	0	0	0
Cluster 2480	0	0	0	0	0	0	0	0	0	0	0.011	0	0	0	0	0	0	0	0	0	0	0	0	0	0	0	0	0	0	0	0	0	0	0	0	0	0	0	0	0	0	0	0	0	0	0	0	0	0
Cluster 2667	0	0	0	0	0	0	0	0	0	0	0.011	0	0	0	0	0	0	0	0	0	0	0	0	0	0	0	0	0	0	0	0	0	0	0	0	0	0	0	0	0	0	0	0	0	0	0	0	0	0
Cluster 2386	0	0	0	0	0	0	0	0	0	0	0.011	0	0	0	0	0	0	0	0	0	0	0	0	0	0	0	0	0	0	0	0	0	0	0	0	0	0	0	0	0	0	0	0	0	0	0	0	0	0
[5]Holdemania	0	0	0	0	0	0	0	0	0	0	0.011	0	0	0	0	0	0	0.132	2.018	0	0	0	0.005	0	0	0.094	0.251	0.703	0	0	0.21	0	0	0	0	0.015	0	0	0	0	0	0	0	0	0.029	0.01	0	0	0
Cluster 1068	0	0	0	0	0	0	0	0	0	0	0.011	0	0	0	0	0	0	0	0	0	0	0	0	0	0	0	0	0	0	0	0	0	0	0	0	0	0	0	0	0	0	0	0	0	0	0	0	0	0
[5]Bulleidia	0	0	0	0	0	0	0	0	0	0	0.011	0	0	0	0	0	0	0	0	0	0	0	0	0	0	0	0	0	0.137	0	0	0	0	0	0	0	0	0	0	0	0.015	0	0	0	0	0	0	0	0
Cluster 1827	0	0	0	0	0	0	0	0	0	0	0.011	0	0	0	0	0	0	0	0	0	0	0	0	0	0	0	0	0	0	0	0	0	0	0	0	0	0	0	0	0	0	0	0	0	0	0	0	0	0
Cluster 892	0	0	0	0	0	0	0	0	0	0	0.011	0	0	0	0	0	0	0	0	0	0	0	0	0	0	0	0	0	0	0	0	0	0	0	0	0	0	0	0	0	0	0	0	0	0	0	0	0	0
Cluster 1018	0	0	0	0	0	0	0	0	0	0	0.011	0	0	0	0	0	0	0	0	0	0	0	0	0	0	0	0	0	0	0	0	0	0	0	0	0	0	0	0	0	0	0	0	0	0	0	0	0	0
Cluster 2162	0	0	0	0	0	0	0	0	0	0	0.01	0	0	0	0	0	0	0	0	0	0	0	0	0	0	0	0	0	0	0	0	0	0	0	0	0	0	0	0	0	0	0	0	0	0	0	0	0	0
Cluster 2318	0	0	0	0	0	0	0	0	0	0	0.01	0	0	0	0	0	0	0	0	0	0	0	0	0	0	0	0	0	0	0	0	0	0	0	0	0	0	0	0	0	0	0	0	0	0	0	0	0	0
Cluster 1170	0	0	0	0	0	0	0	0	0	0	0.01	0	0	0	0	0	0	0	0	0	0	0	0	0	0	0	0	0	0	0	0	0	0	0	0	0	0	0	0	0	0	0	0	0	0	0	0	0	0
Cluster 2567	0	0	0	0	0	0	0	0	0	0	0.01	0	0	0	0	0	0	0	0	0	0	0	0	0	0	0	0	0	0	0	0	0	0	0	0	0	0	0	0	0	0	0	0	0	0	0	0	0	0
Cluster 2482	0	0	0	0	0	0	0	0	0	0	0.01	0	0	0	0	0	0	0	0	0	0	0	0	0	0	0	0	0	0	0	0	0	0	0	0	0	0	0	0	0	0	0	0	0	0	0	0	0	0
Cluster 2182	0	0	0	0	0	0	0	0	0	0	0.01	0	0	0	0	0	0	0	0	0	0	0	0	0	0	0	0	0	0	0	0	0	0	0	0	0	0	0	0	0	0	0	0	0	0	0	0	0	0
[5]Demequina	0	0	0	0	0	0	0	0	0	0	0.01	0	0	0	0	0	0	0	0	0	0	0	0.032	0	0	0	0	0	0	0	0	0	0	0	0	0	0	0	0	0	0	0	0	0	0	0	0	0	0.004
Cluster 2249	0	0	0	0	0	0	0	0	0	0	0.01	0	0	0	0	0	0	0	0	0	0	0	0	0	0	0	0	0	0	0	0	0	0	0	0	0	0	0	0	0	0	0	0	0	0	0	0	0	0
Cluster 2004	0	0	0	0	0	0	0	0	0	0	0.01	0	0	0	0	0	0	0	0	0	0	0	0	0	0	0	0	0	0	0	0	0	0	0	0	0	0	0	0	0	0	0	0	0	0	0	0	0	0
Cluster 130	0	0	0	0	0	0	0	0	0	0	0.01	0	0.418	0	0	0	0	0	0	0	0	0	0	0	0	0	0	0	0	0	0	0	0	0	0	0	0	0	0	0	0	0	0	0.103	0.052	0	0	0.223	0
Cluster 2135	0	0	0	0	0	0	0	0	0	0	0.01	0	0	0	0	0	0	0	0	0	0	0	0	0	0	0	0	0	0	0	0	0	0	0	0	0	0	0	0	0	0	0	0	0	0	0	0	0	0
Cluster 2062	0	0	0	0	0	0	0	0	0	0	0.01	0	0	0	0	0	0	0	0	0	0	0	0	0	0	0	0	0	0	0	0	0	0	0	0	0	0	0	0	0	0	0	0	0	0	0	0	0	0
Cluster 1724	0	0	0	0	0	0	0	0	0	0	0.01	0	0	0	0	0	0	0	0	0	0	0	0	0	0	0	0	0	0	0	0	0	0	0	0	0	0	0	0	0	0	0	0	0	0	0	0	0	0
Cluster 2786	0	0	0	0	0	0	0	0	0	0	0.01	0	0	0	0	0	0	0	0	0	0	0	0	0	0	0	0	0	0	0	0	0	0	0	0	0	0	0	0	0	0	0	0	0	0	0	0	0	0
Cluster 1824	0	0	0	0	0	0	0	0	0	0	0.01	0	0	0	0	0	0	0	0	0	0	0	0	0	0	0	0	0	0	0	0	0	0	0	0	0	0	0	0	0	0	0	0	0	0	0	0	0	0
Cluster 2154	0	0	0	0	0	0	0	0	0	0	0.01	0	0	0	0	0	0	0	0	0	0	0	0	0	0	0	0	0	0	0	0	0	0	0	0	0	0	0	0	0	0	0	0	0	0	0	0	0	0
[5]Marinimicrobium	0	0	0	0	0	0	0	0	0	0	0.01	0	0	0	0	0	0	0	0	0	0	0	0	0	0	0	0	0	0	0	0	0	0	0	0	0	0	0	0	0	0	0	0	0	0	0	0	0	0
Cluster 2487	0	0	0	0	0	0	0	0	0	0	0.01	0	0	0	0	0	0	0	0	0	0	0	0	0	0	0	0	0	0	0	0	0	0	0	0	0	0	0	0	0	0	0	0	0	0	0	0	0	0
Cluster 1996	0	0	0	0	0	0	0	0	0	0	0.01	0	0	0	0	0	0	0	0	0	0	0	0	0	0	0	0	0	0	0	0	0	0	0	0	0	0	0	0	0	0	0	0	0	0	0	0	0	0
[5]Mobilitalea	0	0	0	0	0	0	0	0	0	0	0.01	0	0	0	0	0	0	0	0	0	0.018	0	0.005	0.043	0	0	0	0	0	0	0	0	0	0	0	0	0	0	0.006	0	0	0	0	0	0	0	0	0	0
Cluster 53	0	0	0	0	0	0	0	0	0	0	0.01	0	0.095	0	0	0.214	0	0	0	0	0	0	0	0	0	0	0	0	0	0	0	0	0	0	0	0	0	0	0	0	0	0	0	0	0	0	0	0	0.145
Cluster 1000	0	0	0	0	0	0	0	0	0	0	0.01	0	0	0	0	0	0	0	0	0	0	0	0	0	0	0	0	0	0	0	0	0	0	0	0	0	0	0	0	0	0	0	0	0	0	0	0	0	0
Cluster 2013	0	0	0	0	0	0	0	0	0	0	0.01	0	0	0	0	0	0	0	0	0	0	0	0	0	0	0	0	0	0	0	0	0	0	0	0	0	0	0	0	0	0	0	0	0	0	0	0	0	0
Cluster 2374	0	0	0	0	0	0	0	0	0	0	0.01	0	0	0	0	0	0	0	0	0	0	0	0	0	0	0	0	0	0	0	0	0	0	0	0	0	0	0	0	0	0	0	0	0	0	0	0	0	0
Cluster 1114	0	0	0	0	0	0	0	0	0	0	0.01	0	0	0	0	0	0	0	0	0	0	0	0	0	0	0	0	0	0	0	0	0	0	0	0	0	0	0	0	0	0	0	0	0	0	0	0	0	0
Cluster 3058	0	0	0	0	0	0	0	0	0	0	0.01	0	0	0	0	0	0	0	0	0	0	0	0	0	0	0	0	0	0	0	0	0	0	0	0	0	0	0	0	0	0	0	0	0	0	0	0	0	0
Cluster 3158	0	0	0	0	0	0	0	0	0	0	0.01	0	0	0	0	0	0	0	0	0	0	0	0	0	0	0	0	0	0	0	0	0	0	0	0	0	0	0	0	0	0	0	0	0	0	0	0	0	0
Cluster 2483	0	0	0	0	0	0	0	0	0	0	0.01	0	0	0	0	0	0	0	0	0	0	0	0	0	0	0	0	0	0	0	0	0	0	0	0	0	0	0	0	0	0	0	0	0	0	0	0	0	0
Cluster 2505	0	0	0	0	0	0	0	0	0	0	0.01	0	0	0	0	0	0	0	0	0	0	0	0	0	0	0	0	0	0	0	0	0	0	0	0	0	0	0	0	0	0	0	0	0	0	0	0	0	0
Cluster 1146	0	0	0	0	0	0	0	0	0	0	0.01	0	0	0	0	0	0	0	0	0	0	0	0	0	0	0	0	0	0	0	0	0	0	0	0	0	0	0	0	0	0	0	0	0	0	0	0	0	0
[5]Algitalea	0	0	0	0	0	0	0	0	0	0	0.01	0	0	0	0	0	0	0	0	0	0	0	0	0	0	0	0	0	0	0	0	0	0	0	0	0	0	0	0	0	0	0	0	0	0	0	0	0	0
Cluster 2207	0	0	0	0	0	0	0	0	0	0	0.01	0	0	0	0	0	0	0	0	0	0	0	0	0	0	0	0	0	0	0	0	0	0	0	0	0	0	0	0	0	0	0	0	0	0	0	0	0	0
Cluster 2734	0	0	0	0	0	0	0	0	0	0	0.01	0	0	0	0	0	0	0	0	0	0	0	0	0	0	0	0	0	0	0	0	0	0	0	0	0	0	0	0	0	0	0	0	0	0	0	0	0	0
Cluster 2509	0	0	0	0	0	0	0	0	0	0	0.01	0	0	0	0	0	0	0	0	0	0	0	0	0	0	0	0	0	0	0	0	0	0	0	0	0	0	0	0	0	0	0	0	0	0	0	0	0	0
[5]Yeosuana	0	0	0	0	0	0	0	0	0	0	0.01	0	0	0	0	0	0	0	0	0	0	0	0	0	0	0	0	0	0	0	0	0	0	0	0	0	0	0	0	0	0	0	0	0	0	0	0	0	0
Cluster 1198	0	0	0	0	0	0	0	0	0	0	0.01	0	0	0	0	0	0	0	0	0	0	0	0	0	0	0	0	0	0	0	0	0	0	0	0	0	0	0	0	0	0	0	0	0	0	0	0	0	0
Cluster 2284	0	0	0	0	0	0	0	0	0	0	0.01	0	0	0	0	0	0	0	0	0	0	0	0	0	0	0	0	0	0	0	0	0	0	0	0	0	0	0	0	0	0	0	0	0	0	0	0	0	0
[5]Salana	0	0	0	0	0	0	0	0	0	0	0.01	0	0	0	0	0	0	0	0	0	0	0	0	0	0	0.004	0	0	0	0	0	0	0	0	0	0	0	0	0	0	0	0	0	0	0	0	0	0	0
Cluster 930	0	0	0	0	0	0	0	0	0	0	0.01	0	0	0	0	0	0	0	0	0	0	0	0	0	0	0	0	0	0	0	0	0	0	0	0	0	0	0	0	0	0	0	0	0	0	0	0	0	0
[5]Eoetvoesia	0	0	0	0	0	0	0	0	0	0	0.01	0	0	0	0	0.074	0	0	0	0.004	0	0	0	0	0	0	0	0	0	0	0	0	0	0	0	0	0	0	0	0	0	0	0.009	0	0	0	0	0	0
Cluster 2432	0	0	0	0	0	0	0	0	0	0	0.009	0	0	0	0	0	0	0	0	0	0	0	0	0	0	0	0	0	0	0	0	0	0	0	0	0	0	0	0	0	0	0	0	0	0	0	0	0	0
Cluster 1160	0	0	0	0	0	0	0	0	0	0	0.009	0	0	0	0	0	0	0	0	0	0	0	0	0	0	0	0	0	0	0	0	0	0	0	0	0	0	0	0	0	0	0	0	0	0	0	0	0	0
Cluster 2091	0	0	0	0	0	0	0	0	0	0	0.009	0	0	0	0	0	0	0	0	0	0	0	0	0	0	0	0	0	0	0	0	0	0	0	0	0	0	0	0	0	0	0	0	0	0	0	0	0	0
Cluster 2000	0	0	0	0	0	0	0	0	0	0	0.009	0	0	0	0	0	0	0	0	0	0	0	0	0	0	0	0	0	0	0	0	0	0	0	0	0	0	0	0	0	0	0	0	0	0	0	0	0	0
Cluster 68	0	0	0	0	0	0	0	0	0	0	0.009	0	0	0	0	0	0	0	0	0	0	0	0	0	0	0	0	0	0.034	0	0	0	0	0	0	0	0	0	0	0	0	0	0	0	0	0	0	0	0
Cluster 2656	0	0	0	0	0	0	0	0	0	0	0.009	0	0	0	0	0	0	0	0	0	0	0	0	0	0	0	0	0	0	0	0	0	0	0	0	0	0	0	0	0	0	0	0	0	0	0	0	0	0
[5]Thermoactinomyces	0	0	0	0	0	0	0	0	0	0	0.009	0	0.004	0	0	0.152	0.004	0	0	0	0.399	0	0	0	0	0	0.026	0	0	0	0.009	0	0	0	0	0	0	0	0	0	0	0	0	0	0	0	0	0	0
[5]Succiniclasticum	0	0	0	0	0	0	0	0	0	0	0.009	0	0	0	0	0	0	0	0	0	0	0	0	0	0	0	0	0	0	0	0	0	0	0	0	0	0	0	0	0	0	0	0	0	0	0	0	0	0
Cluster 1809	0	0	0	0	0	0	0	0	0	0	0.009	0	0	0	0	0	0	0	0	0	0	0	0	0	0	0	0	0	0	0	0	0	0	0	0	0	0	0	0	0	0	0	0	0	0	0	0	0	0
[5]Anaeromassilibacillus	0	0	0	0	0	0	0	0	0	0	0.009	0	0	0	0	0	0	0	0	0.004	0	0	0	0	0	0.004	0	0	0.054	0	0	0.002	0	0.118	0	0	0	0	0	0	0	0	0	0	0	0	0	0	0.199
Cluster 2071	0	0	0	0	0	0	0	0	0	0	0.009	0	0	0	0	0	0	0	0	0	0	0	0	0	0	0	0	0	0	0	0	0	0	0	0	0	0	0	0	0	0	0	0	0	0	0	0	0	0
Cluster 2242	0	0	0	0	0	0	0	0	0	0	0.009	0	0	0	0	0	0	0	0	0	0	0	0	0	0	0	0	0	0	0	0	0	0	0	0	0	0	0	0	0	0	0	0	0	0	0	0	0	0
Cluster 2528	0	0	0	0	0	0	0	0	0	0	0.009	0	0	0	0	0	0	0	0	0	0	0	0	0	0	0	0	0	0	0	0	0	0	0	0	0	0	0	0	0	0	0	0	0	0	0	0	0	0
[5]Tatlockia	0	0	0	0	0	0	0	0	0	0	0.009	0	0	0	0	0	0	0	0	0	0	0	0	0	0	0	0	0	0	0	0	0	0	0	0	0	0	0	0	0	0	0	0	0	0	0	0	0	0
[5]Giesbergeria	0	0	0	0	0	0	0	0	0	0	0.009	0	0	0.029	0	0	0	0	0	0	0	0	0	0	0	0	0	0	0	0	0	0	0	0	0	0	0	0	0	0	0	0	0	0	0	0	0	0	0
Cluster 2532	0	0	0	0	0	0	0	0	0	0	0.009	0	0	0	0	0	0	0	0	0	0	0	0	0	0	0	0	0	0	0	0	0	0	0	0	0	0	0	0	0	0	0	0	0	0	0	0	0	0
Cluster 2149	0	0	0	0	0	0	0	0	0	0	0.009	0	0	0	0	0	0	0	0	0	0	0	0	0	0	0	0	0	0	0	0	0	0	0	0	0	0	0	0	0	0	0	0	0	0	0	0	0	0
Cluster 2572	0	0	0	0	0	0	0	0	0	0	0.009	0	0	0	0	0	0	0	0	0	0	0	0	0	0	0	0	0	0	0	0	0	0	0	0	0	0	0	0	0	0	0	0	0	0	0	0	0	0
Cluster 2183	0	0	0	0	0	0	0	0	0	0	0.009	0	0	0	0	0	0	0	0	0	0	0	0	0	0	0	0	0	0	0	0	0	0	0	0	0	0	0	0	0	0	0	0	0	0	0	0	0	0
Cluster 1327	0	0	0	0	0	0	0	0	0	0	0.009	0	0	0	0	0	0	0	0	0	0	0	0	0	0	0	0	0	0	0	0	0	0	0	0	0	0	0	0	0	0	0	0	0	0	0	0	0	0
Cluster 787	0	0	0	0	0	0	0	0	0	0	0.009	0	0	0	0	0	0	0	0	0	0	0	0	0	0	0	0	0	0	0	0	0	0	0	0	0	0	0	0	0	0	0	0	0	0	0	0	0	0
Cluster 2494	0	0	0	0	0	0	0	0	0	0	0.009	0	0	0	0	0	0	0	0	0	0	0	0	0	0	0	0	0	0	0	0	0	0	0	0	0	0	0	0	0	0	0	0	0	0	0	0	0	0
Cluster 1832	0	0	0	0	0	0	0	0	0	0	0.008	0	0	0	0	0	0	0	0	0	0	0	0	0	0	0	0	0	0	0	0	0	0	0	0	0	0	0	0	0	0	0	0	0	0	0	0	0	0
Cluster 2102	0	0	0	0	0	0	0	0	0	0	0.008	0	0	0	0	0	0	0	0	0	0	0	0	0	0	0	0	0	0	0	0	0	0	0	0	0	0	0	0	0	0	0	0	0	0	0	0	0	0
[5]Segetibacter	0	0	0	0	0	0	0	0	0	0	0.008	0	0	0	0	0	0	0	0	0	0	0	0	0	0	0	0	0.009	0	0	0	0	0	0	0	0	0	0	0	0	0	0	0	0	0	0	0	0	0
Cluster 1152	0	0	0	0	0	0	0	0	0	0	0.008	0	0	0	0	0	0	0	0	0	0	0	0	0	0	0	0	0	0	0	0	0	0	0	0	0	0	0	0	0	0	0	0	0	0	0	0	0	0
Cluster 2500	0	0	0	0	0	0	0	0	0	0	0.008	0	0	0	0	0	0	0	0	0	0	0	0	0	0	0	0	0	0	0	0	0	0	0	0	0	0	0	0	0	0	0	0	0	0	0	0	0	0
Cluster 2007	0	0	0	0	0	0	0	0	0	0	0.008	0	0	0	0	0	0	0	0	0	0	0	0	0	0	0	0	0	0	0	0	0	0	0	0	0	0	0	0	0	0	0	0	0	0	0	0	0	0
Cluster 3057	0	0	0	0	0	0	0	0	0	0	0.008	0	0	0	0	0	0	0	0	0	0	0	0	0	0	0	0	0	0	0	0	0	0	0	0	0	0	0	0	0	0	0	0	0	0	0	0	0	0
Cluster 2361	0	0	0	0	0	0	0	0	0	0	0.008	0	0	0	0	0	0	0	0	0	0	0	0	0	0	0	0	0	0	0	0	0	0	0	0	0	0	0	0	0	0	0	0	0	0	0	0	0	0
[5]Fusibacter	0	0	0	0	0	0	0	0	0	0	0.008	0	0	0	0	0	0	0	0	0	0	0	0.036	0	0	0.013	0.023	0	0.341	0	0.064	0.008	0.172	0.132	0.122	0	0	0	0	0	0	0	0	0	0	0	0	0	0
Cluster 2159	0	0	0	0	0	0	0	0	0	0	0.008	0	0	0	0	0	0	0	0	0	0	0	0	0	0	0	0	0	0	0	0	0	0	0	0	0	0	0	0	0	0	0	0	0	0	0	0	0	0
[5]Kitasatospora	0	0	0	0	0	0	0	0	0	0	0.007	0	0	0	0	0	0	0	0	0	0	0	0	0	0	0	0	0	0	0	0	0	0	0	0	0	0	0	0	0	0	0	0	0	0	0	0	0	0.116
Cluster 2015	0	0	0	0	0	0	0	0	0	0	0.007	0	0	0	0	0	0	0	0	0	0	0	0	0	0	0	0	0	0	0	0	0	0	0	0	0	0	0	0	0	0	0	0	0	0	0	0	0	0
Cluster 2530	0	0	0	0	0	0	0	0	0	0	0.007	0	0	0	0	0	0	0	0	0	0	0	0	0	0	0	0	0	0	0	0	0	0	0	0	0	0	0	0	0	0	0	0	0	0	0	0	0	0
Cluster 2021	0	0	0	0	0	0	0	0	0	0	0.007	0	0	0	0	0	0	0	0	0	0	0	0	0	0	0	0	0	0	0	0	0	0	0	0	0	0	0	0	0	0	0	0	0	0	0	0	0	0
Cluster 2076	0	0	0	0	0	0	0	0	0	0	0.007	0	0	0	0	0	0	0	0	0	0	0	0	0	0	0	0	0	0	0	0	0	0	0	0	0	0	0	0	0	0	0	0	0	0	0	0	0	0
Cluster 1337	0	0	0	0	0	0	0	0	0	0	0.007	0	0	0	0	0	0	0	0	0	0	0	0	0	0	0	0	0	0	0	0	0	0	0	0	0	0	0	0	0	0	0	0	0	0	0	0	0	0
Cluster 904	0	0	0	0	0	0	0	0	0	0	0.007	0	0	0	0	0	0	0	0	0	0	0	0	0	0	0	0	0	0	0	0	0	0	0	0	0	0	0	0	0	0	0	0	0	0	0	0	0	0
Cluster 2473	0	0	0	0	0	0	0	0	0	0	0.007	0	0	0	0	0	0	0	0	0	0	0	0	0	0	0	0	0	0	0	0	0	0	0	0	0	0	0	0	0	0	0	0	0	0	0	0	0	0
Cluster 2706	0	0	0	0	0	0	0	0	0	0	0.007	0	0	0	0	0	0	0	0	0	0	0	0	0	0	0	0	0	0	0	0	0	0	0	0	0	0	0	0	0	0	0	0	0	0	0	0	0	0
Cluster 1151	0	0	0	0	0	0	0	0	0	0	0.007	0	0	0	0	0	0	0	0	0	0	0	0	0	0	0	0	0	0	0	0	0	0	0	0	0	0	0	0	0	0	0	0	0	0	0	0	0	0
Cluster 1155	0	0	0	0	0	0	0	0	0	0	0.007	0	0	0	0	0	0	0	0	0	0	0	0	0	0	0	0	0	0	0	0	0	0	0	0	0	0	0	0	0	0	0	0	0	0	0	0	0	0
Cluster 3246	0	0	0	0	0	0	0	0	0	0	0.007	0	0	0	0	0	0	0	0	0	0	0	0	0	0	0	0	0	0	0	0	0	0	0	0	0	0	0	0	0	0	0	0	0	0	0	0	0	0
[5]Nocardiopsis	0	0	0	0	0	0	0	0	0	0	0.008	0	0	0	0	0	0	0	0	0.004	0	0	0	0	0	0	0	0	0	0	0	0	0	0	0	0	0	0	0	0	0	0	0	0	0	0	0	0	0
Cluster 3065	0	0	0	0	0	0	0	0	0	0	0.007	0	0	0	0	0	0	0	0	0	0	0	0	0	0	0	0	0	0	0	0	0	0	0	0	0	0	0	0	0	0	0	0	0	0	0	0	0	0
Cluster 2738	0	0	0	0	0	0	0	0	0	0	0.007	0	0	0	0	0	0	0	0	0	0	0	0	0	0	0	0	0	0	0	0	0	0	0	0	0	0	0	0	0	0	0	0	0	0	0	0	0	0
Cluster 342	0	0	0	0	0	0	0	0	0	0	0.007	0	0	0	0	0	0.188	0	0	0	0	0	0.046	0	0	0	0	0	0	0.13	0	0	0	0.085	0	0	0	0	0	0	0	0	0	0	0	0	0	0	0.103
Cluster 2338	0	0	0	0	0	0	0	0	0	0	0.007	0	0	0	0	0	0	0	0	0	0	0	0	0	0	0	0	0	0	0	0	0	0	0	0	0	0	0	0	0	0	0	0	0	0	0	0	0	0
Cluster 2461	0	0	0	0	0	0	0	0	0	0	0.007	0	0	0	0	0	0	0	0	0	0	0	0	0	0	0	0	0	0	0	0	0	0	0	0	0	0	0	0	0	0	0	0	0	0	0	0	0	0
Cluster 2527	0	0	0	0	0	0	0	0	0	0	0.007	0	0	0	0	0	0	0	0	0	0	0	0	0	0	0	0	0	0	0	0	0	0	0	0	0	0	0	0	0	0	0	0	0	0	0	0	0	0
Cluster 2701	0	0	0	0	0	0	0	0	0	0	0.007	0	0	0	0	0	0	0	0	0	0	0	0	0	0	0	0	0	0	0	0	0	0	0	0	0	0	0	0	0	0	0	0	0	0	0	0	0	0
Cluster 767	0	0	0	0	0	0	0	0	0	0	0.007	0	0	0	0	0	0	0	0	0	0.061	0	0.07	0	0	0	0	0	0	0	0	0	0	0	0	0	0	0	0	0	0	0	0	0	0	0	0	0	0
[5]Granulibacter	0	0	0	0	0	0	0	0	0	0	0.007	0	0	0	0	0	0	0	0	0	0	0	0	0	0	0	0	0	0	0	0	0	0	0	0	0	0	0	0	0	0	0	0	0	0	0	0	0	0
[5]Silanimonas	0	0	0	0	0	0	0	0	0	0	0.007	0	0	0	0	0.004	0	0	0	0	0	0	0.002	0	0	0	0	0	0	0	0	0	0	0	0	0	0	0	0	0	0	0	0	0	0	0	0	0	0
Cluster 2398	0	0	0	0	0	0	0	0	0	0	0.006	0	0	0	0	0	0	0	0	0	0	0	0	0	0	0	0	0	0	0	0	0	0	0	0	0	0	0	0	0	0	0	0	0	0	0	0	0	0
Cluster 2168	0	0	0	0	0	0	0	0	0	0	0.006	0	0	0	0	0	0	0	0	0	0	0	0	0	0	0	0	0	0	0	0	0	0	0	0	0	0	0	0	0	0	0	0	0	0	0	0	0	0
Cluster 2512	0	0	0	0	0	0	0	0	0	0	0.006	0	0	0	0	0	0	0	0	0	0	0	0	0	0	0	0	0	0	0	0	0	0	0	0	0	0	0	0	0	0	0	0	0	0	0	0	0	0
Cluster 1828	0	0	0	0	0	0	0	0	0	0	0.006	0	0	0	0	0	0	0	0	0	0	0	0	0	0	0	0	0	0	0	0	0	0	0	0	0	0	0	0	0	0	0	0	0	0	0	0	0	0
Cluster 2131	0	0	0	0	0	0	0	0	0	0	0.006	0	0	0	0	0	0	0	0	0	0	0	0	0	0	0	0	0	0	0	0	0	0	0	0	0	0	0	0	0	0	0	0	0	0	0	0	0	0
Cluster 2452	0	0	0	0	0	0	0	0	0	0	0.006	0	0	0	0	0	0	0	0	0	0	0	0	0	0	0	0	0	0	0	0	0	0	0	0	0	0	0	0	0	0	0	0	0	0	0	0	0	0
Cluster 2456	0	0	0	0	0	0	0	0	0	0	0.006	0	0	0	0	0	0	0	0	0	0	0	0	0	0	0	0	0	0	0	0	0	0	0	0	0	0	0	0	0	0	0	0	0	0	0	0	0	0
Cluster 2024	0	0	0	0	0	0	0	0	0	0	0.006	0	0	0	0	0	0	0	0	0	0	0	0	0	0	0	0	0	0	0	0	0	0	0	0	0	0	0	0	0	0	0	0	0	0	0	0	0	0
Cluster 106	0	0	0	0	0	0	0	0	0	0	0.006	0	0	0	0	0	0	0.059	0	0	0	0	0	0	0	0	0	0	0	0	0	0	0	0	0	0	0	0	0.057	0	0	0	0	0	0	0	0	0	0
Cluster 2309	0	0	0	0	0	0	0	0	0	0	0.006	0	0	0	0	0	0	0	0	0	0	0	0	0	0	0	0	0	0	0	0	0	0	0	0	0	0	0	0	0	0	0	0	0	0	0	0	0	0
[5]Cytophaga	0	0	0	0	0	0	0	0	0	0	0.006	0	0	0	0	0.07	0.02	0	0	0	0	0	0	0	0	0	0	0	0	0	0	0	0	0	0	0.01	0	0	0	0	0	0	0	0	0	0	0	0	0
Cluster 2383	0	0	0	0	0	0	0	0	0	0	0.006	0	0	0	0	0	0	0	0	0	0	0	0	0	0	0	0	0	0	0	0	0	0	0	0	0	0	0	0	0	0	0	0	0	0	0	0	0	0
Cluster 2111	0	0	0	0	0	0	0	0	0	0	0.006	0	0	0	0	0	0	0	0	0	0	0	0	0	0	0	0	0	0	0	0	0	0	0	0	0	0	0	0	0	0	0	0	0	0	0	0	0	0
Cluster 2535	0	0	0	0	0	0	0	0	0	0	0.006	0	0	0	0	0	0	0	0	0	0	0	0	0	0	0	0	0	0	0	0	0	0	0	0	0	0	0	0	0	0	0	0	0	0	0	0	0	0
Cluster 1862	0	0	0	0	0	0	0	0	0	0	0.006	0	0	0	0	0	0	0	0	0	0	0	0	0	0	0	0	0	0	0	0	0	0	0	0	0	0	0	0	0	0	0	0	0	0	0	0	0	0
Cluster 1175	0	0	0	0	0	0	0	0	0	0	0.006	0	0	0	0	0	0	0	0	0	0	0	0	0	0	0	0	0	0	0	0	0	0	0	0	0	0	0	0	0	0	0	0	0	0	0	0	0	0
[5]Sporanaerobacter	0	0	0	0	0	0	0	0	0	0	0.006	0	0	0	0	0	0	0	0	0	0.061	0	0	0	0	0	0	0	0	0	0	0	0	0	0	0	0	0	0	0	0	0	0	0	0	0	0	0	0
Cluster 2332	0	0	0	0	0	0	0	0	0	0	0.006	0	0	0	0	0	0	0	0	0	0	0	0	0	0	0	0	0	0	0	0	0	0	0	0	0	0	0	0	0	0	0	0	0	0	0	0	0	0
Cluster 2003	0	0	0	0	0	0	0	0	0	0	0.006	0	0	0	0	0	0	0	0	0	0	0	0	0	0	0	0	0	0	0	0	0	0	0	0	0	0	0	0	0	0	0	0	0	0	0	0	0	0
Cluster 108	0	0	0	0	0	0	0	0	0	0	0.006	0	0	0	0	0	0	0	0	0	0	0	0	0	0	0	0	0	0	0	0	0	0	0	0	0	0	0	0	0	0	0	0	0	0	0	0	0	0
Cluster 2142	0	0	0	0	0	0	0	0	0	0	0.006	0	0	0	0	0	0	0	0	0	0	0	0	0	0	0	0	0	0	0	0	0	0	0	0	0	0	0	0	0	0	0	0	0	0	0	0	0	0
Cluster 2125	0	0	0	0	0	0	0	0	0	0	0.006	0	0	0	0	0	0	0	0	0	0	0	0	0	0	0	0	0	0	0	0	0	0	0	0	0	0	0	0	0	0	0	0	0	0	0	0	0	0
[5]Verrucomicrobium	0	0	0	0	0	0	0	0	0	0	0.006	0	0	0	0	0	0	0	0	0	0	0	0	0	0	0	0	0	0	0	0	0	0	0	0	0	0	0	0	0	0	0	0	0	0	0	0	0.037	0
Cluster 2330	0	0	0	0	0	0	0	0	0	0	0.006	0	0	0	0	0	0	0	0	0	0	0	0	0	0	0	0	0	0	0	0	0	0	0	0	0	0	0	0	0	0	0	0	0	0	0	0	0	0
Cluster 2780	0	0	0	0	0	0	0	0	0	0	0.006	0	0	0	0	0	0	0	0	0	0	0	0	0	0	0	0	0	0	0	0	0	0	0	0	0	0	0	0	0	0	0	0	0	0	0	0	0	0
Cluster 2250	0	0	0	0	0	0	0	0	0	0	0.006	0	0	0	0	0	0	0	0	0	0	0	0	0	0	0	0	0	0	0	0	0	0	0	0	0	0	0	0	0	0	0	0	0	0	0	0	0	0
Cluster 2481	0	0	0	0	0	0	0	0	0	0	0.006	0	0	0	0	0	0	0	0	0	0	0	0	0	0	0	0	0	0	0	0	0	0	0	0	0	0	0	0	0	0	0	0	0	0	0	0	0	0
Cluster 2695	0	0	0	0	0	0	0	0	0	0	0.006	0	0	0	0	0	0	0	0	0	0	0	0	0	0	0	0	0	0	0	0	0	0	0	0	0	0	0	0	0	0	0	0	0	0	0	0	0	0
Cluster 2471	0	0	0	0	0	0	0	0	0	0	0.006	0	0	0	0	0	0	0	0	0	0	0	0	0	0	0	0	0	0	0	0	0	0	0	0	0	0	0	0	0	0	0	0	0	0	0	0	0	0
Cluster 2030	0	0	0	0	0	0	0	0	0	0	0.006	0	0	0	0	0	0	0	0	0	0	0	0	0	0	0	0	0	0	0	0	0	0	0	0	0	0	0	0	0	0	0	0	0	0	0	0	0	0
Cluster 2496	0	0	0	0	0	0	0	0	0	0	0.006	0	0	0	0	0	0	0	0	0	0	0	0	0	0	0	0	0	0	0	0	0	0	0	0	0	0	0	0	0	0	0	0	0	0	0	0	0	0
Cluster 407	0	0	0	0	0	0	0	0	0	0	0.006	0	0	0	0	0	0.336	0	0	0	0	0	0	0	0	0	0	0	0	0	0	0	0	0	0	0	0	0	0	0	0	0	0	0	0	0	0	0	0
Cluster 2450	0	0	0	0	0	0	0	0	0	0	0.006	0	0	0	0	0	0	0	0	0	0	0	0	0	0	0	0	0	0	0	0	0	0	0	0	0	0	0	0	0	0	0	0	0	0	0	0	0	0
[5]Dongia	0	0	0	0	0	0	0	0	0	0	0.006	0	0	0	0	0	0	0	0	0	0	0.278	0.027	0	0	0.004	0	0	0	0	0.005	0	0	0	0	0	0.015	0	0	0	0.015	0	0	0	0	0	0	0	0
Cluster 2601	0	0	0	0	0	0	0	0	0	0	0.006	0	0	0	0	0	0	0	0	0	0	0	0	0	0	0	0	0	0	0	0	0	0	0	0	0	0	0	0	0	0	0	0	0	0	0	0	0	0
[5]Trichocoleus	0	0	0	0	0	0	0	0	0	0	0.006	0	0	0	0	0	0	0	0	0	0	0	0	0	0	0	0	0	0	0	0	0	0	0	0	0	0	0	0	0	0	0	0	0	0	0	0	0	0
Cluster 1698	0	0	0	0	0	0	0	0	0	0	0.006	0	0	0	0	0	0	0	0	0	0	0	0	0	0	0	0	0	0	0	0	0	0	0	0	0	0	0	0	0	0	0	0	0	0	0	0	0	0
Cluster 2726	0	0	0	0	0	0	0	0	0	0	0.006	0	0	0	0	0	0	0	0	0	0	0	0	0	0	0	0	0	0	0	0	0	0	0	0	0	0	0	0	0	0	0	0	0	0	0	0	0	0
Cluster 2240	0	0	0	0	0	0	0	0	0	0	0.006	0	0	0	0	0	0	0	0	0	0	0	0	0	0	0	0	0	0	0	0	0	0	0	0	0	0	0	0	0	0	0	0	0	0	0	0	0	0
Cluster 897	0	0	0	0	0	0	0	0	0	0	0.006	0	0	0	0	0	0	0	0	0	0	0	0	0	0	0	0	0	0	0	0	0	0	0	0	0	0	0	0	0	0	0	0	0	0	0	0	0	0
Cluster 2522	0	0	0	0	0	0	0	0	0	0	0.006	0	0	0	0	0	0	0	0	0	0	0	0	0	0	0	0	0	0	0	0	0	0	0	0	0	0	0	0	0	0	0	0	0	0	0	0	0	0
[5]Bergeyella	0	0	0	0	0	0	0	0	0	0	0.005	0	0	0	0	0	0	0	0	0	0	0	0	0	0	0	0	0	0	0	0	0	0	0	0	0	0	0	0	0	0	0	0	0	0	0	0	0	0
[5]Hespellia	0	0	0	0	0	0	0	0	0	0	0.005	0	0	0.04	0	0	0	0	0	0	0	0	0	0	0	0	0	0.004	0	0	0	0	0	0	0	0	0	0.008	0	0	0	0	0	0	0	0	0	0	0.149
[5]Tsukamurella	0	0	0	0	0	0	0	0	0	0	0.004	0	0	0.006	0	0	0	0	0	0	0	0.003	0	0	0.003	0	0	0	0	0	0	0	0	0	0	0	0	0	0	0	0	0	0	0	0	0	0	0	0
[5]Aggregatibacter	0	0	0	0	0	0	0	0	0	0	0.004	0	0	0	0	0	0	0	0	0	0.004	0.03	0	0	0	0	0	0	0	0.004	0	0	0	0.024	0	0	0	0	0	0	0	0	0	0	0	0	0	0	0
[5]Cereibacter	0	0	0	0	0	0	0	0	0	0	0.004	0	0	0	0	0	0	0	0	0	0	0	0	0	0	0	0	0	0	0	0	0	0	0	0	0	0	0	0	0	0	0	0	0	0	0	0	0	0
[5]Alkalilactibacillus	0	0	0	0	0	0	0	0	0	0	0.004	0	0.008	0	0	0	0	0	0	0	0	0	0	0	0	0	0	0	0	0	0	0	0	0	0	0	0	0.004	0	0	0	0	0	0	0	0	0	0	0
[5]Xanthomonas	0	0	0	0	0	0	0	0	0	0	0.004	0	0	0	0	0	0	0	0	0	0	0	0	0	0	0	0	0	0	0	0	0	0	0	0	0	0	0	0	0	0	0	0	0	0	0.272	0	0	0
[5]Selenomonas	0	0	0	0	0	0	0	0	0	0	0.004	0	0	0	0	0	0	0	0	0	0	0	0	0	0	0	0	0	0	0	0	0	0	0	0	0	0	0	0	0	0	0	0.038	0	0	0	0	0	0
[5]Sporocytophaga	0	0	0	0	0	0	0	0	0	0	0.004	0	0	0	0	0	0	0	0	0	0	0	0	0	0	0.004	0	0	0	0	0	0	0	0	0	0	0	0	0	0	0	0	0	0	0	0	0	0	0
[5]Lacibacterium	0	0	0	0	0	0	0	0	0	0	0.004	0	0	0	0	0	0	0	0	0	0.036	0.115	0	0	0	0	0	0	0	0	0	0	0	0	0	0	0.022	0	0	0	0	0	0	0	0	0	0	0	0
[5]Tellurimicrobium	0	0	0	0	0	0	0	0	0	0	0.003	0	0	0	0	0	0.116	0	0	0	0	0	0	0	0	0	0	0	0	0	0	0	0	0	0	0	0	0	0.006	0	0	0	0	0	0	0	0	0	0
[5]Bellilinea	0	0	0	0	0	0	0	0	0	0	0.003	0	0	0	0	0	0	0	0	0	0.1	0	0	0	0	0	0	0	0	0	0.014	0	0	0	0	0	0.037	0	0	0	0	0	0	0	0	0	0	0	0
[5]Fimbriimonas	0	0	0	0	0	0	0	0	0	0	0.003	0	0	0	0	0	0	0	0	0	0.104	0.026	0	0	0	0	0	0	0	0	0	0	0	0	0	0	0.022	0	0	0	0	0	0	0	0	0	0	0	0
[5]Acetatifactor	0	0	0	0	0	0	0	0	0	0	0.003	0	0	0.006	0	0	0	0	0	0.004	0	0	0	0	0	0	0.046	0	0.059	0.004	0	0	0	0	0	0	0	0	0	0	0	0	0	0	0	0	0.005	0	0.066
[5]Imtechella	0	0	0	0	0	0	0	0	0	0	0.002	0	0.004	0	0	0	0	0	0	0	0	0	0	0	0	0	0	0	0	0	0	0	0	0	0	0	0	0	0	0	0	0	0	0	0	0	0	0	0
[5]Hypnocyclicus	0	0	0	0	0	0	0	0	0	0	0.002	0	0	0	0	0	0	0	0	0	0	0	0	0	0	0	0	0	0	0	0	0	0	0	0	0	0	0	0.085	0	0	0	0	0	0	0	0.005	0	0
[5]Cryptosporangium	0	0	0	0	0	0	0	0	0	0	0.002	0	0	0	0	0	0	0	0	0	0	0	0	0	0	0	0	0	0	0	0	0	0	0	0	0	0	0	0	0	0	0	0	0	0	0.005	0	0	0
[5]Paraliobacillus	0	0	0	0	0	0	0	0	0	0	0.002	0	0.004	0	0	0	0	0	0	0	0	0	0.002	0	0	0	0.003	0	0	0	0	0	0	0	0	0	0	0	0	0.005	0	0.008	0	0	0	0	0	0	0
[5]Kaistia	0	0	0	0	0	0	0	0	0	0	0.002	0	0	0	0	0	0	0	0	0	0	0	0	0	0	0	0	0	0	0	0	0	0	0	0	0	0	0	0	0.005	0	0	0	0	0	0	0	0	0
[5]Sphingosinicella	0	0	0	0	0	0	0	0	0	0	0.002	0	0	0	0	0	0	0	0	0	0	0	0	0	0	0	0	0	0	0	0	0	0	0	0	0	0	0	0	0	0	0	0	0	0	0	0	0	0
[5]Alkalibaculum	0	0	0	0	0	0	0	0	0	0	0.002	0	0	0	0	0	0	0	0	0	0	0	0	0	0	0	0	0	0	0	0	0	0	0	0	0	0	0	0	0	0	0	0	0	0.003	0	0	0	0
[5]Pullulanibacillus	0	0	0	0	0	0	0	0	0	0	0.002	0	0	0	0	0	0	0	0	0	0	0	0	0	0	0	0	0	0	0	0	0	0	0	0	0	0	0	0	0	0	0	0	0	0	0	0	0	0
[5]Caryophanon	0	0	0	0	0	0	0	0	0	0	0.002	0	0	0	0	0.206	0	0	0	0	0	0	0.061	0	0	0	0.104	0	0	0	0	0	0	0	0	0	0	0	0	0	0	0	0	0	0	0.424	0.009	0	0
[5]Sinorhizobium	0	0	0	0	0	0	0	0	0	0	0.002	0	0	0	0	0	0	0.005	0	0	0	0	0	0	0	0	0	0	0	0	0	0	0	0	0	0	0	0	0	0	0	0	0	0	0	0.005	0	0	0
[5]Ignavibacterium	0	0	0	0	0	0	0	0	0	0	0.002	0	0	0	0	0	0	0	0	0	0	0	0	0	0	0	0	0	0	0	0	0	0	0	0	0	0	0	0	0	0	0	0	0	0	0	0	0	0
[5]Novibacillus	0	0	0	0	0	0	0	0	0	0	0.002	0	0	0	0	0	0.004	0	0	0	0	0	0	0	0	0	0	0	0	0	0	0	0	0	0	0	0	0	0	0	0	0	0	0	0	0	0	0	0
[5]Curtobacterium	0	0	0	0	0	0	0	0	0	0	0.002	0	0	0	0	0	0	0	0	0	0	0	0	0.007	0.003	0	0	0	0	0	0	0	0	0	0	0	0	0	0	0	0	0	0	0	0	0	0	0	0
[5]Desulfoluna	0	0	0	0	0	0	0	0	0	0	0.002	0	0	0	0	0	0	0	0	0	0	0	0	0	0	0	0	0	0	0	0	0	0	0	0	0	0	0	0	0	0	0	0	0	0	0	0	0	0
[5]Gillisia	0	0	0	0	0	0	0	0	0	0	0.002	0	0	0	0	0	0	0	0	0	0	0	0	0	0	0.018	0	0	0	0	0	0	0	0	0	0	0	0	0	0	0	0	0	0	0	0	0	0	0
[5]Frondihabitans	0	0	0	0	0	0	0	0	0	0	0.002	0	0	0	0	0	0	0	0	0	0	0	0.174	0	0	0	0	0	0	0	0	0	0	0	0	0	0	0	0	0	0	0	0	0	0	0	0	0	0
[5]Cuneatibacter	0	0	0	0	0	0	0	0	0	0	0.002	0	0	0	0	0	0	0	0	0	0	0	0	0	0	0	0.003	0	0	0	0	0	0	0	0	0	0	0	0	0	0	0	0	0	0	0	0	0	0
[5]Methylophaga	0	0	0	0	0	0	0	0	0	0	0.002	0.008	0	0	0	0	0	0	0	0	0	0	0	0	0	0	0	0	0	0	0	0	0	0	0	0	0	0	0	0	0	0	0	0	0	0	0	0	0
[5]Eionea	0	0	0	0	0	0	0	0	0	0	0.002	0	0	0	0	0	0	0.005	0	0	0	0	0	0	0	0	0	0	0	0	0	0	0	0	0	0	0	0	0	0	0	0	0	0	0	0	0	0	0
[5]Labrys	0	0	0	0	0	0	0	0	0	0	0.002	0	0	0	0	0	0	0	0	0	0	0	0.017	0	0	0.004	0	0	0	0	0	0	0	0	0	0	0	0	0	0	0	0	0	0	0	0	0	0	0
[5]Rodentibacter	0	0	0	0	0	0	0	0	0	0	0.001	0	0	0	0	0	0	0	0	0	0	0	0	0	0	0	0	0	0	0	0	0	0	0	0	0	0	0	0	0	0	0	0	0	0	0	0	0	0
[5]Shigella	0	0	0	0	0	0	0	0	0	0	0.001	0	0.046	0	0	0	0	0	0	0	0	0	0	0.007	0	0	0	0	0	1.099	0	0	0.005	0	0	0	0	0	0	0	0	0	0	0	0	0.01	0	0	0
[5]Pelagirhabdus	0	0	0	0	0	0	0	0	0	0	0.001	0	0	0	0	0	0	0	0	0	0	0	0	0	0	0	0	0	0	0	0	0	0	0	0	0	0	0	0	0	0	0	0	0	0	0	0	0	0
[5]Saccharopolyspora	0	0	0	0	0	0	0	0	0	0	0.001	0	0	0	0	0	0	0	0	0	0	0	0	0	0	0	0.02	0	0.049	0	0	0	0	0	0	0	0	0	0	0	0	0	0	0	0	0	0	0	0
[5]Muribacter	0	0	0	0	0	0	0	0	0	0	0.001	0	0	0	0	0	0	0	0	0	0	0	0	0	0	0	0	0	0	0	0	0	0	0	0	0	0	0	0	0	0	0	0	0	0	0	0	0	0
[5]Leptospira	0	0	0	0	0	0	0	0	0	0	0.001	0	0	0	0	0	0	0	0	0	0	0	0	0	0	0	0	0	0.01	0	0	0	0	0	0	0	0	0	0	0	0	0	0	0	0	0	0	0	0
[5]Thalassolituus	0	0	0	0	0	0	0	0	0	0	0.001	0	0	0	0	0	0	0	0	0	0	0	0	0	0	0	0	0	0	0	0	0	0	0	0	0	0	0	0	0	0	0	0	0	0	0	0	0	0
[5]Sinobaca	0	0	0	0	0	0	0	0	0	0	0.001	0	0	0	0	0	0	0	0	0	0	0	0	0	0	0.009	0	0	0	0	0	0	0	0	0	0	0	0	0	0	0	0	0	0	0	0	0	0	0
[5]Azotobacter	0	0	0	0	0	0	0	0	0	0	0.001	0	0	0	0	0	0	0	0	0	0	0	0	0	0	0	0	0	0	0	0	0	0	0	0	0	0	0	0	0	0	0	0	0	0	0	0	0	0
[5]Oceanirhabdus	0	0	0	0	0	0	0	0	0	0	0.001	0	0	0	0	0	0	0	0	0	0	0	0	0	0	0	0	0	0	0	0	0	0	0	0	0.005	0	0	0	0	0	0	0	0	0	0	0	0	0
[5]Acidothermus	0	0	0	0	0	0	0	0	0	0	0.001	0	0	0	0	0	0	0	0	0	0	0	0.002	0	0	0	0	0	0	0	0	0	0	0	0	0	0	0	0	0	0	0	0	0	0	0	0	0	0
[5]Methyloparacoccus	0	0	0	0	0	0	0	0	0	0	0.001	0	0	0	0	0	0	0	0	0	0	0	0	0	0	0	0	0	0	0	0	0	0	0	0	0.03	0	0	0	0	0	0	0	0	0	0	0	0	0
[5]Porticoccus	0	0	0	0	0	0	0	0	0	0	0.001	0	0	0	0	0	0	0	0	0	0	0	0	0	0	0	0	0	0	0	0	0	0	0	0	0	0	0	0	0	0	0	0	0	0	0	0	0	0
[5]Paraprevotella	0	0	0	0	0	0	0	0	0	0	0.001	0	0	0	0	0	0.649	0.005	0	0	0.018	0	0	0	0.079	0	0.036	0	0	0	0	0	0	0	0	0	0	0	0	0	0	0	0	0	0	0	0	0	0.252
[5]Arenibacter	0	0	0	0	0	0	0	0	0	0	0.001	0	0	0	0	0.004	0	0	0	0	0	0	0	0	0	0	0	0	0	0	0	0	0	0	0	0	0	0	0	0	0	0	0	0	0	0	0	0	0
[5]Amycolatopsis	0	0	0	0	0	0	0	0	0	0	0.001	0	0	0	0	0	0	0	0	0	0	0	0	0	0	0	0	0	0	0	0	0	0	0	0	0	0	0	0	0	0	0	0	0	0	0	0	0	0
[5]Propioniferax	0	0	0	0	0	0	0	0	0	0	0.001	0	0	0	0	0	0	0	0	0	0	0	0	0	0	0	0	0	0	0	0	0	0	0	0	0	0	0	0	0	0	0	0	0	0	0	0	0	0
[5]Pelobacter	0	0	0	0	0	0	0	0	0	0	0.001	0	0	0	0	0	0	0	0	0	0	0	0	0	0	0	0	0	0	0	0	0	0	0	0	0	0	0	0	0	0	0	0	0	0	0	0	0	0
[5]Cellulophaga	0	0	0	0	0	0	0	0	0	0	0.001	0	0	0	0	0	0	0	0	0	0	0	0	0	0	0	0	0	0	0	0	0	0	0	0	0	0	0	0	0	0	0	0	0	0	0	0	0	0
[5]Sanguibacter	0	0	0	0	0	0	0	0	0	0	0.001	0	0	0	0	0	0	0	0	0	0	0	0	0	0	0.004	0	0	0	0	0	0	0	0	0	0	0	0	0	0	0	0	0	0	0	0	0	0	0
[5]Melghiribacillus	0	0	0	0	0	0	0	0	0	0	0.001	0	0	0	0	0	0	0	0	0	0	0	0	0	0	0	0	0	0	0	0	0	0	0	0	0	0	0	0	0	0	0	0	0	0	0	0	0	0
[5]Acetitomaculum	0	0	0	0	0	0	0	0	0	0	0.001	0	0	0	0	0	0	0	0	0	0	0	0	0	0	0	0	0	0	0	0	0	0	0	0	0	0	0	0	0	0	0	0	0	0	0	0	0	0
[5]Ponticoccus	0	0	0	0	0	0	0	0	0	0	0.001	0	0	0	0	0	0	0	0	0.018	0	0	0	0	0	0	0	0	0	0	0	0	0	0	0	0	0	0	0	0	0	0	0	0	0	0	0	0	0
[5]Alkalibacter	0	0	0	0	0	0	0	0	0	0	0.001	0.008	0	0	0	0	0	0	0	0	0	0	0	0	0	0	0	0	0	0	0	0	0	0	0	0	0	0	0	0	0	0	0	0	0	0	0	0	0
[5]Okeania	0	0	0	0	0	0	0	0	0	0	0.001	0	0	0	0	0	0	0	0	0	0	0	0	0	0	0	0	0	0	0	0	0	0	0	0	0	0	0	0	0	0	0	0	0	0	0	0	0	0
[5]Sutterella	0	0	0	0	0	0	0	0	0	0	0.001	0	0	0	0	0	0	0	0	0	0	0	0	0	0	0	0	0	0	0	0	0	0	0	0	0	0.03	0	0	0	0	0	0.038	0	0	0	0	0	0
[5]Candidimonas	0	0	0	0	0	0	0	0	0	0	0.001	0	0	0	0	0	0	0	0	0	0	0	0	0	0	0	0	0	0	0	0	0	0	0	0	0	0	0	0	0	0	0	0	0	0	0	0	0	0
[5]Aquincola	0	0	0	0	0	0	0	0	0	0	0.001	0	0	0	0	0	0	0	0	0	0	0	0	0	0	0	0	0	0	0	0	0	0	0	0	0	0	0	0	0	0	0	0	0	0	0	0	0	0
[5]Catenuloplanes	0	0	0	0	0	0	0	0	0	0	0.001	0	0	0	0	0	0	0	0	0	0	0	0	0	0	0	0	0	0	0	0	0	0.054	0	0	0	0	0	0	0	0	0	0	0	0	0	0	0	0
[5]Natronocella	0	0	0	0	0	0	0	0	0	0	0.001	0	0	0	0	0	0	0	0	0	0	0	0	0	0	0	0	0	0	0	0	0	0	0	0	0	0	0	0	0	0	0	0	0	0	0	0	0	0
[5]Aquimonas	0	0	0	0	0	0	0	0	0	0	0.001	0	0	0	0	0	0	0	0	0	0	0	0	0	0	0	0	0	0	0	0	0	0	0	0	0	0	0	0	0	0	0	0	0	0	0	0	0	0
[5]Kutzneria	0	0	0	0	0	0	0	0	0	0	0.001	0	0	0	0	0	0	0	0	0	0	0	0	0	0	0	0	0	0	0	0	0	0	0	0	0	0	0	0	0	0	0	0	0	0	0	0	0	0
[5]Canibacter	0	0	0	0	0	0	0	0	0	0	0.001	0.279	0	0	0	0	0	0	0	0.004	0	0	0	0	0	0	0	0	0	0	0.014	0	0	0	0	0	0	0	0	0	0	0	0	0	0	0	0	0	0
[5]Kosakonia	0	0	0	0	0	0	0	0	0	0	0.001	0	0	0	0	0	0	0	0	0	0	0	0	0	0	0	0	0	0	0	0	0	0	0	0	0	0	0	0	0	0	0	0	0	0	0	0	0	0
[5]Rhodovulum	0	0	0	0	0	0	0	0	0	0	0.001	0	0	0	0	0	0	0	0	0	0	0	0	0.143	0	0	0	0	0	0	0	0	0	0	0	0	0	0	0	0	0	0	0	0	0	0	0	0	0
[5]Oceanimonas	0	0	0	0	0	0	0	0	0	0	0.001	0	0	0	0	0.012	0	0	0	0	0	0	0	0	0	0	0	0	0	0	0	0	0	0	0	0	0	0	0	0	0	0	0	0	0	0	0	0	0
[5]Thalassotalea	0	0	0	0	0	0	0	0	0	0	0.001	0	0	0	0	0	0	0	0	0	0	0	0.002	0	0.003	0	0	0	0	0	0	0	0	0	0	0	0	0	0	0	0	0	0	0	0	0	0	0	0
[5]Catellicoccus	0	0	0	0	0	0	0	0	0	0	0.001	0	0	0	0	0	0.004	0	0	0	0	0	0	0	0	0.013	0	0	0	0	0	0	0	0	0	0	0	0	0	0	0	0	0	0	0	0	0	0	0
[5]Albidovulum	0	0	0	0	0	0	0	0	0	0	0.001	0	0	0	0	0	0.004	0	0	0	0	0	0	0.007	0	0	0	0	0	0	0	0	0	0	0	0	0	0	0	0	0	0	0	0	0	0	0	0	0
[5]Saliterribacillus	0	0	0	0	0	0	0	0	0	0	0.001	0	0	0	0	0	0	0	0	0	0	0	0	0	0	0	0	0	0	0	0	0	0	0	0	0	0	0	0	0	0	0	0	0	0	0	0	0	0
[5]Mycetocola	0	0	0	0	0	0	0	0	0	0	0.001	0	0	0	0	0	0	0	0	0	0	0	0	0	0	0	0	0	0	0	0	0	0	0	0	0	0	0	0	0	0	0	0	0	0	0	0	0	0
[5]Fodinicola	0	0	0	0	0	0	0	0	0	0	0.001	0	0	0	0	0	0	0	0	0	0	0	0	0	0	0	0	0	0	0	0	0	0	0	0	0	0	0	0	0	0	0	0	0	0	0	0	0	0
[5]Negadavirga	0	0	0	0	0	0	0	0	0	0	0.001	0	0	0	0	0	0	0	0	0	0	0	0	0	0	0	0	0	0	0	0	0	0	0	0	0	0	0	0	0	0	0	0	0	0	0	0	0	0
[5]Ruania	0	0	0	0	0	0	0	0	0	0	0.001	0	0	0	0	0	0	0	0	0	0	0	0	0	0	0.004	0	0	0	0	0	0	0	0	0	0	0	0	0	0	0	0	0	0	0	0	0	0	0
[5]Frigidibacter	0	0	0	0	0	0	0	0	0	0	0.001	0	0	0	0.004	0	0.376	0	0	0	0	0	0	0	0	0	0	0	0	0	0	0	0	0	0	0	0	0	0	0	0	0	0	0	0	0	0	0	0
[5]Subdoligranulum	0	0	0	0	0	0	0	0	0	0	0.001	0	0	0	0	0	0	0	0	0	0	0	0	0	0	0	0	0	0	0	0	0	0.005	0	0	0	0	0	0	0	0	0	0	0	0	0	0	0	0.004
[5]Tindallia	0	0	0	0	0	0	0	0	0	0	0.001	0	0	0	0	0	0	0	0	0.004	0	0	0	0	0	0	0	0	0.068	0	0	0	0	0	0	0	0	0	0	0	0	0	0	0	0.003	0	0	0	0
[5]Anaerofilum	0	0	0	0	0	0	0	0	0	0	0.001	0	0	0	0	0	0	0	0	0.004	0	0	0	0	0	0.013	0	0	0.088	0	0	0	0	0	0	0	0	0	0	0	0	0	0	0	0	0	0	0	0
[5]Herminiimonas	0	0	0	0	0	0	0	0	0	0	0.001	0	0	0.063	0	0	0.216	0	0	0	0	0	0	0	0	0	0	0	0	0	0	0	0	0	0	0	0	0	0	0	0	0	0	0	0	0.081	0	0	0
[5]Advenella	0	0	0	0	0	0	0	0	0	0	0.001	0	0	0	0	0	0	0	0	0	0.129	0	0	0	0	0	0	0	0	0	0	0	0	0	0	0	0	0	0	0	0	0	0	0	0	0	0	0	0
Cluster 107	0	0	0	0	0	0	0	0	0	0	0	1.072	0	0	0	0	0	0	0	0	0	0	0	0	0	0	0	0	0	0	0	0	0	0	0	0	0	0	0	0	0	0	0	0.536	0	0	0	0	0
Cluster 423	0	0	0	0	0	0	0	0	0	0	0	0.649	0	0	0.054	0.156	0	0	0	0	0	0.033	0	0	0	0	0	0	0.049	0	0	0	0.104	0	0	0	0.052	0.04	0	0	0	0	0	0	0	0	0	0	0
Cluster 443	0	0	0	0	0	0	0	0	0	0	0	0.34	0	0	0	0	0	0	0	0	0.115	1.104	0	0	0	0	0	0	0	0	0	0	0	0.142	0	0	0	0	0	0	0	0	0	0	0	0	0	0	0.186
Cluster 387	0	0	0	0	0	0	0	0	0	0	0	0.294	0	0	0	0	0	0	0	0	0	0	0.017	0	0.19	0	1.505	0	0	0	0	0	0	0	0	0	0.089	0	0	0	0	0	0	0	0	0	0	0	0.054
[5]Butyricimonas	0	0	0	0	0	0	0	0	0	0	0	0.242	0	0	0	0	0.004	0	0	0	0	0	0	0	0	0	0.085	0.058	0	0	0	0	0	0	0	0	0	0	0	0	0	0	0	0	0.052	0	0	0	0
[5]Methylophilus	0	0	0	0	0	0	0	0	0	0	0	0.226	0	0	0.019	0	0.004	0	0	0	0.148	0.062	0	0	0.177	0	0	0.004	0.073	0	0	0	0.077	0.005	0	0	0	0	0	2.74	0	0.206	0	0.382	0	0.383	0.065	0.34	0
[5]Rhodoluna	0	0	0	0	0	0	0	0	0	0	0	0.196	0.087	0	0.015	0	0.028	0	0.033	0	0	0	0	0.451	0	0	0.039	0.036	0.054	0.004	0	0	0.009	0.118	0.044	0	0	0	0	0.005	0.227	0	0.06	1.289	0	0	0.215	0.749	0.046
Cluster 127	0	0	0	0	0	0	0	0	0	0	0	0.189	0	0	0	0	0	0	0	0	0	0	0	0	0	0	0	0	0	0	0	0	0	0	0	59.779	0	0	0	0	0	0	0	0.134	0	0	0	0	0.223
Cluster 105	0	0	0	0	0	0	0	0	0	0	0	0.189	0	0	0	0	0	0	0	0	0	0	0	0	0	0	0	0	0	0	0	0	0	0	0.166	0	0	0	0	0	0	0	0	0	0	0	0	0	0
Cluster 33	0	0	0	0	0	0	0	0	0	0	0	0.166	0	0	0	0.261	0	0	0	0	0.029	0	0.041	0	0	0	0	0	0	0	0	0	0	0	0	0	0	0.137	0	0	0	0	0	0	0	0	0	0	0
Cluster 383	0	0	0	0	0	0	0	0	0	0	0	0.159	0	0	0.069	0.199	0	0	0	0	0	0.229	0	0	0	0	0	0	0	0	0	0	0	0.043	0	0	0	0.112	0	0	0.141	0	0	0	0.055	0	0	0	0
Cluster 375	0	0	0	0	0	0	0	0	0	0	0	0.159	0	0	0	0	0.112	0.059	0	0	0	0	0	0	0.092	0	0	0	0.034	0	0	0	0	0	0.188	0	0	0.314	0	0	0.066	0	0	0	0	0	0	0.087	0
Cluster 146	0	0	0	0	0	0	0	0	0	0	0	0.159	0	0	0	0	0	0	0	0	0	0	0	0	0	0	0	0	0	0.028	0	0	0	0	0	0	0.096	0	0	0	0	0	0	0.412	0	0	0.149	0	0
Cluster 426	0	0	0	0	0	0	0	0	0	0	0	0.151	0	0	0	0	0.128	0	0	0	0	0.134	0	0	0	0	0	0	0	0	0	0	0.041	0	0	0	0.096	0	0	0	0	0	0.06	0	0	0	0	0	0
Cluster 121	0	0	0	0	0	0	0	0	0	0	0	0.136	0	0	0	0	0	0	0	0	0	0	0	0	0	0	0	0	0	0	0	0	0	0	0	0	0.074	0	0	0	0	0	0	0	0	0	0	0	0
Cluster 436	0	0	0	0	0	0	0	0	0	0	0	0.128	0	0	0.031	0	0.028	0	0	0	0	0.36	0	0	0	0	0	0	0.044	0	0	0	0	0	0	0	0	0.051	0	0	0	0	0	0	0	0	0	0	0
Cluster 325	0	0	0	0	0	0	0	0	0	0	0	0.128	0	0	0	0.148	0	0	0	0	0	0	0	0	0	0	0	0	0	0	0	0	0	0	0	0	0	0	0	0	0.172	0	0	0	0	0	0	0	0
Cluster 318	0	0	0	0	0	0	0	0	0	0	0	0.128	0	0	0	0	0	0	0	0	0	0	0	0	0	0	0	0	0	0.028	0	0	0	0	0.172	0	0	0	0	0	0	0	0	0	0	0	0	0	0
[5]Roseovarius	0	0	0	0	0	0	0	0	0	0	0	0.121	0	0	0	0	0	0	0	0	0	0	0	0	0	0	0	0	0	0	0	0	0	0	0	0	0	0	0	0	0	0	0	0	0	0	0	0	0
[5]Kallotenue	0	0	0	0	0	0	0	0	0	0	0	0.113	0	0	0	0	0	0	0	0	0	0	0	0	0	0	0	0	0	0	0	0	0	0	0	0	0	0	0	0	0	0	0	0	0	0	0	0	0
Cluster 425	0	0	0	0	0	0	0	0	0	0	0	0.106	0	0	0.031	0	0	0.083	0	0	0	0	0	0	0	0	0	0	0.049	0	0	0	0	0	0	0	0	0	0	0	0	0	0	0	0	0	0	0	0
Cluster 102	0	0	0	0	0	0	0	0	0	0	0	0.106	0	0	0	0	0	0	0	0	0	0	0	0	0	0	0	0	0	0	0	0	0	0	0	0	0	0	0.211	0	0	0	0	0.98	0	0	0	0	0
Cluster 341	0	0	0	0	0	0	0	0	0	0	0	0.098	0	0	0	0	0.04	0	0	0	0	0	0.029	0	0	0	0	0	0	0	0	0	0	0	0.947	0	0	0.04	0	0	0.096	0	0	0	0	0	0	0.371	0.294
Cluster 409	0	0	0	0	0	0	0	0	0	0	0	0.098	0	0	0	0	0	0	0	0	0	0	0	0	0	0	0.033	0	0.083	0	0	0	0	0.118	0	0	0	0.036	0	0	0	0	0.043	0	0	0	0	0	0.074
Cluster 324	0	0	0	0	0	0	0	0	0	0	0	0.091	0.207	0.11	0.077	0	0	0	0	0	0	0	0	0	0	0	0	0	0	0	0	0	0	0.033	0	0	0	0	0	1.398	0.192	0	0	0	0.032	0.066	0	0.198	0
Cluster 79	0	0	0	0	0	0	0	0	0	0	0	0.091	0	0	0.131	0	0	0	0.05	0	0	0	0	0	0	0	0.039	0	0	0	0	0	0	0	0	0	0	0	0	0	0	0	0	0	0	0	0	0	0
Cluster 321	0	0	0	0	0	0	0	0	0	0	0	0.091	0.447	0.277	0	0	0	0	0	0	0	0	0.019	0	0	0	0	0	0	0	0	0	0	0	0.039	0	0	0	0	0.263	0	0	0	0	0	0.172	0	0	0.368
Cluster 261	0	0	0	0	0	0	0	0	0	0	0	0.091	0	0	0	0.183	0	0	0	0	0	0	0	0	0	0	0	0	0	0	0	0	0	0	0.05	0	0	0	0	0	0	0.488	0.124	0	0	0	0.047	0	0
[5]Collimonas	0	0	0	0	0	0	0	0	0	0	0	0.091	0	0	0	0	0	0.005	0	0	0	0	0	0	0.038	0	0	0	0	0	0	0	0	0.208	0.083	0	0	0	0	0	0	0	0	0	0	0	0	0	0
Cluster 371	0	0	0	0	0	0	0	0	0	0	0	0.083	0	0	0	0	0	0	0	0	0.029	0	0	0	0	0	0	0	0	0	0	0	0	0	0.155	0	0	0.058	0	0	0	0	0	0	0	0	0	0.124	0
[5]Thermobacillus	0	0	0	0	0	0	0	0	0	0	0	0.075	0	0	0	0	0	0	0	0	0	0	0	0	0	0.009	0	0	0	0	0	0	0	0	0	0	0	0	0	0	0	0	0	0	0	0	0	0	0
Cluster 251	0	0	0	0	0	0	0	0	0	0	0	0.075	0	0.242	0	0.07	0	0	0	0	0	0	0	0	0	0	0	0	0	0	0	0.035	0	0	0	0	0	0	0	0	0.056	0	0	0	0	0	0	0.489	0
Cluster 150	0	0	0	0	0	0	0	0	0	0	0	0.075	0	0	0	0	0.645	0	0	0	0	0	0	0	0	0	0	0	0	0	0	0	0	0.142	0	0	0	0	0	0	0	0	0	0	0	0	0	0.111	0
Cluster 374	0	0	0	0	0	0	0	0	0	0	0	0.068	0	0	0	0	0.1	0.064	0	0	0	0	0	0	0	0	0	0	0	0	0	0	0	0.151	0	0	0	0	0	0	0	0	0	0	0	0	0	0.155	0
Cluster 114	0	0	0	0	0	0	0	0	0	0	0	0.068	0	0	0	0	0	0	0	0	0	0.036	0	0.608	0	0	0	0	0	0	0	0	0	0	0	0	0	0	0	0	0	0	0	0.309	0.376	0	0	0	0
Cluster 458	0	0	0	0	0	0	0	0	0	0	0	0.068	0	0	0	0	0	0.093	0	0	0	0.069	0	0	0	0	0	0	0	0	0	0	0	0.038	0	0	0.089	0	0	0	0	0	0.06	0	0	0	0	0	0
Cluster 190	0	0	0	0	0	0	0	0	0	0	0	0.068	0	0	0	0	0	0	0	0	0	0	0	0	0	0	0	0	0.059	0.028	0	0	0	0	0	0	0	0	0	0	0	0	0	0	0.032	0	0.089	0	0
Cluster 510	0	0	0	0	0	0	0	0	0	0	0	0.06	0	0	0	0	0	0	0	0	0	0	0	0	0.25	0	0	0	0	0	0	0	0	0.142	0	0	0	0	0	0	0	0	0	0	0	0	0	0	0
Cluster 397	0	0	0	0	0	0	0	0	0	0	0	0.06	0	0	0	0	0	0	0	0	0	0.108	0	0	0.184	0	0	0	0	0	0	0	0	0	0	0	0	0	0	0	0	0	0	0	0.039	0	0	0	0
Cluster 415	0	0	0	0	0	0	0	0	0	0	0	0.053	0	0	0	0	0	0.078	0	0	0	0.161	0	0	0	0	0	0	0.044	0	0	0	0	0.132	0	0	0	1.69	0	0	0	0	0	0	0	0	0	0	0.207
[5]Arenimonas	0	0	0	0	0	0	0	0	0	0	0	0.038	0	0	0	0	0	0	0	0.032	0.05	0.183	0.005	0	0	0	0	0	0	0	0	0	0	0	0	0	0	0	0	0	0	0	0	0	0	0.01	0	0	0
[5]Candidatus Planktoluna	0	0	0	0	0	0	0	0	0	0	0	0.008	0	0	0	0	0	0.005	0	0	0	0	0	0	0	0	0	0	0	0	0	0	0	0	0	0	0	0	0	0	0	0.358	0	0	0	0	0	0	0
[5]Ensifer	0	0	0	0	0	0	0	0	0	0	0	0.008	0.004	0	1.111	0	0.004	0	0	0	0	0	0	0	0	0	0	0	0	0	0	0	0	0	0	0	0	0	0	0	0	0	0	0	0	0	0	0	0
[5]Actinotalea	0	0	0	0	0	0	0	0	0	0	0	0.008	0	0	0	0	0	0	0	0	0	0	0	0	0	0.004	0	0	0	0	0	0	0	0	0	0	0	0	0	0	0	0	0	0	0	0	0	0	0
[5]Methylocella	0	0	0	0	0	0	0	0	0	0	0	0.008	0	0	0	0	0	0	0	0	0	0	0	0	0	0	0	0	0	0	0	0	0	0	0	0	0	0	0	0	0	0	0	0	0	0	0	0	0
[5]Gallionella	0	0	0	0	0	0	0	0	0	0	0	0.008	0	0	0.004	0	0.004	0	0	0	0	0	0	0	0	0	0	0	0	0	0.014	0	0	0	0	0	0	0	0	0	0	0	0	0	0	0	0	0	0
[0]Bacteria;[1]Proteobacteria;[2]Gammaproteobacteria;[3]null;[4]null;[5]null	0	0	0	0	0	0	0	0	0	0	0	0.008	0	0	0	0	0	0	0	0	0	0	0	0	0	0.004	0	0	0	0	0	0	0	0.038	0	0	0	0	0	0	0	0	0	0	0	0	0	0	0
[5]Agromyces	0	0	0	0	0	0	0	0	0	0	0	0	0.765	0	0	0	0	0.005	0	0	0	0	0	0	0	0	0	0	0	0	0.009	0	0	0	0	0	0	0	0	0	0	0	0	0	0	0	0	0	0
Cluster 223	0	0	0	0	0	0	0	0	0	0	0	0	0.393	0	0	0	0	0	0	0	0	0	0	0	0	0	0	0	0	0	0	0	0	0	0	0	0	0	0	0.038	0	0	0.038	0	0	0.172	0	0	0
Cluster 220	0	0	0	0	0	0	0	0	0	0	0	0	0.294	0	0	0	0.288	0	0	0	0	0	0	0	0	0	0	0	0	0	0	0	0	0	0	0	0	0	0	0	0	0.815	0	0	2.198	0	0	0	0
Cluster 306	0	0	0	0	0	0	0	0	0	0	0	0	0.257	0.046	0	0	0	0	0	0	0.043	0	0	0	0	0	0	0	0	0	0	0	0	0	0	0	0	0	0	0	0	0	0	0	0	0	0	0	0
Cluster 218	0	0	0	0	0	0	0	0	0	0	0	0	0.253	0	0	0	0	0	0	0	0	0	0	0	0	0	0	0	0	0	0	0	0	0	0	0	0	0	0	0.033	0	0	0	0	0	0	0	0	0
[5]Parachlamydia	0	0	0	0	0	0	0	0	0	0	0	0	0.248	0.006	0	0	0	0	0	0	0	0	0	0	0	0	0	0	0	0	0	0	0.014	0	0	0	0.045	0	0	0	0	0	0	0	0	0	0	0	0
Cluster 204	0	0	0	0	0	0	0	0	0	0	0	0	0.224	0	0	0	0.22	0	0	0	0	0.272	0	0	0	0	0	0	0.034	0	0	0	0	0	0	0	0	0.076	0	0	0	0.114	0	0	2.098	0	0	0	0
Cluster 274	0	0	0	0	0	0	0	0	0	0	0	0	0.215	0	0	0	0	0	0	0	0	0	0	0	0	0	0	0	0	0	0	0	0	0	0.044	0.054	0	0	0	0	0.071	0	0.03	0	0	0	0	0	0
Cluster 271	0	0	0	0	0	0	0	0	0	0	0	0	0.211	0	0	0	0	0	0	0	0.047	0	0	0	0	0	0	0	0	0	0	0	0	0	0.116	0	0	0	0	0	0.222	0	0	0	0	0	0.056	0	0
[5]Terracoccus	0	0	0	0	0	0	0	0	0	0	0	0	0.211	0.26	0	0.004	0	0	0	0.004	0	0	0	0	0	0	0	0	0.024	0	0	0	0	0.024	0	0	0	0	0	0	0	0	0	0	0	0	0.112	0	0
Cluster 182	0	0	0	0	0	0	0	0	0	0	0	0	0.199	0	0	0	0	0	0.066	0	0	0	0	0	0.152	0	0.023	0	0	0	0	0	0	0.061	0	0	0	0	0	0	0.207	0	0	0	0	0.368	0	0	0
Cluster 323	0	0	0	0	0	0	0	0	0	0	0	0	0.195	0.34	0	0	0	0	0	0	0	0	0	0	0	0	0.078	0	0	0	0	0	0	0	0.21	0	0.052	0	0	0.038	0	0	0	0	0.026	0.101	0.163	0	0
Cluster 232	0	0	0	0	0	0	0	0	0	0	0	0	0.182	0	0	0	0.316	0	0	0	0	0	0	0	0	0	0	0	0.063	0	0	0	0	0	0	0	0	0	0	0	0	0.076	0	0	0	0	0.107	0	0
Cluster 293	0	0	0	0	0	0	0	0	0	0	0	0	0.178	0	0	0	0.052	0	0	0	0	0.115	0	0	0.041	0	0	0	0.112	0	0	0	0	0	0	0	0	0	0	0	0	0	0	0	0.023	0	0	0.056	0
[5]Paeniclostridium	0	0	0	0	0	0	0	0	0	0	0	0	0.153	0	0	0	0	0.005	0	0	0	0	0.007	0	0	0	0	0	0	0	0	0	0	0	0	0	0	0	0	0	0	0	0.004	0	0	0	0	0	0.004
[5]Kytococcus	0	0	0	0	0	0	0	0	0	0	0	0	0.12	0	0	0	0	0	0	0	0	0	0	0	0	0	0	0	0	0	0	0	0	0	0	0	0	0	0	0	0	0	0	0	0	0	0	0	0
[5]Centipeda	0	0	0	0	0	0	0	0	0	0	0	0	0.103	0	0	0	0	0	0	0	0	0	0	0	0	0	0	0	0	0	0	0	0	0	0	0	0	0	0	0	0	0	0	0	0	0	0	0	0
Cluster 281	0	0	0	0	0	0	0	0	0	0	0	0	0.095	0.225	0	0.058	0.116	0	0	0	0	0	0	0	0	0	0	0	0	0	0	0	0	0	0	0	0	0	0	0	0.086	0	0	0	0.029	0.237	0	0.402	0
Cluster 279	0	0	0	0	0	0	0	0	0	0	0	0	0.091	0	0	0.183	0	0	0	0	0	0	0	0	0	0	0	0	0	0	0	0	0	0	0	0	0	0	0	0	0	0	0	0	0	0.328	0	0	0
Cluster 235	0	0	0	0	0	0	0	0	0	0	0	0	0.091	0	0	0	0	0.054	0	0	0	0	0	0	0	0	0	0	0.098	0	0	0	0	0.118	0.083	0	0	0	0	0	0	0	0	0	0	0	0	0	0
Cluster 8	0	0	0	0	0	0	0	0	0	0	0	0	0.087	0.138	0	0	0	0.088	0	0	0.183	0	0	0	0	0	0	0	0	0	0.037	0	0	0.35	0	0.054	0	0	0	0	0	0	0	0	0	0	0	0.353	0.182
Cluster 154	0	0	0	0	0	0	0	0	0	0	0	0	0.079	0	0	0	0.164	0	0	0	0	0	0.048	0	0	0	0	0	0	0	0	0	0	0	0	0	0	0	0	0	0	0	0	0	0	0	0	0	0
Cluster 267	0	0	0	0	0	0	0	0	0	0	0	0	0.062	0.767	0	0	0	0	0	0	0	0	0	0	0	0	0	0	0	0	0	0	0	0	0	0.054	0	0.188	0	0	0.116	0	0.043	0	0	0.237	4.944	0	0
Cluster 23	0	0	0	0	0	0	0	0	0	0	0	0	0.046	0	0	0	0	0	0	0	0	0	0	0	0	0	0	0	0	0	0	0	0	0	0	0	0	0	0	0	0	0	0	0	0	0	0	0	0
Cluster 214	0	0	0	0	0	0	0	0	0	0	0	0	0.033	0	0	0	0	0.069	0	0	0	0.21	0	0	0	0	0	0	0	0	0	0	0	0	0.161	0	0	0	0	0.047	0	0.632	0	0	0	0	0	0	0
[5]Edaphobacter	0	0	0	0	0	0	0	0	0	0	0	0	0.033	0	0	0	0	0	0	0	0	0	0	0	0	0	0	0	0	0	0	0	0	0	0	0	0	0	0	0	0	0	0	0	0	0	0	0	0
Cluster 298	0	0	0	0	0	0	0	0	0	0	0	0	0.029	0	0	0.269	0	0	0	0	0.047	0	0	0	0	0	0	0	0	0	0	0	0	0	0	0.039	0	0	0	0	0.081	0	0.077	0	0	0	0	0	0
[5]Streptomonospora	0	0	0	0	0	0	0	0	0	0	0	0	0.025	0	0	0	0	0	0	0	0	0	0	0	0	0	0	0	0	0	0	0	0	0	0	0	0	0	0	0	0	0	0	0	0	0	0	0	0
[5]Dokdonella	0	0	0	0	0	0	0	0	0	0	0	0	0.004	0	0	0.004	0	0	0	0.004	0.004	0	0	0	0	0	0.003	0	0	0	0	0	0	0	0	0	0	0	0	0	0	0	0	0	0	0.974	0	0	0
[5]Actinosynnema	0	0	0	0	0	0	0	0	0	0	0	0	0.004	0	0	0	0	0	0	0	0	0	0	0	0	0	0	0	0	0	0	0	0	0	0	0	0	0	0	0	0	0	0	0	0	0	0	0	0
[5]Thioclava	0	0	0	0	0	0	0	0	0	0	0	0	0.004	0	0	0	0	0	0	0	0	0	0	0	0	0	0	0	0	0	0	0	0	0	0	0	0	0	0	0	0	0	0	0	0	0	0	0	0
[5]Methylorosula	0	0	0	0	0	0	0	0	0	0	0	0	0.004	0	0	0	0	0	0	0	0	0	0	0	0	0	0	0	0	0	0	0	0	0	0	0	0	0	0	0	0	0	0	0	0	0	0	0	0
[5]Defluviimonas	0	0	0	0	0	0	0	0	0	0	0	0	0.004	0	0	0	0.008	0	0	0	0	0	0	0	0	0	0	0	0	0	0	0	0	0	0	0	0	0	0	0	0	0	0	0	0	0	0	0	0
[5]Proteiniphilum	0	0	0	0	0	0	0	0	0	0	0	0	0.004	0	0	0	0	0	0	0.011	0.004	0	0.005	0	0	0.045	0	0	0	0	0.005	0	0.005	0	0	0	0	0	0	0	0	0	0	0	0	0	0	0	0
[5]Pseudaeromonas	0	0	0	0	0	0	0	0	0	0	0	0	0.004	0	0	0	0	0	0	0	0	0	0	0	0	0	0	0	0	0	0	0	0	0	0	0	0	0	0	0	0	0	0	0	0	0	0	0	0
[5]Halalkalibacillus	0	0	0	0	0	0	0	0	0	0	0	0	0.004	0	0	0	0	0	0	0	0	0	0	0	0	0	0	0	0	0	0	0	0	0	0	0	0	0	0	0	0	0	0	0	0	0	0	0	0
Cluster 312	0	0	0	0	0	0	0	0	0	0	0	0	0	1.523	0	0	0	0	0	0	0.057	0	0.024	0	0	0	0	0	0	0	0	0	0	0	0	0	0.059	0	0	0	0	0	0	0	0	0	0	0	0
Cluster 295	0	0	0	0	0	0	0	0	0	0	0	0	0	0.871	0	0	0	0	0	0	0	0	0	0	0	0	0	0	0	0	0	0	0	0	0.138	0	0	0	0	0	0	0	0	0	0	0.161	0	0	0
[5]Nitrospirillum	0	0	0	0	0	0	0	0	0	0	0	0	0	0.277	0.039	0	0	0	0	0	0.011	0.085	0	0	0	0	0	0	0	0	0	0	0	0	0	0	0	0	0	0	0	0	0	0	0	0	0	0	0
[5]Gemmata	0	0	0	0	0	0	0	0	0	0	0	0	0	0.271	0	0	0	0	0	0	0	0	0	0	0	0.013	0	0	0	0	0	0	0	0	0	0	0	0	0	0	0	0	0	0	0	0	0	0	0
Cluster 299	0	0	0	0	0	0	0	0	0	0	0	0	0	0.26	0	0.066	0	0	0	0	0	0.033	0	0	0	0	0	0	0	0.032	0	0	0	0.099	0.116	0.039	0	0	0	0	0	0	0	0	0.062	0.247	0	0	0
Cluster 301	0	0	0	0	0	0	0	0	0	0	0	0	0	0.248	0	0	0	0	0	0	0	0.056	0.068	0	0	0	0	0	0	0	0	0	0	0.071	0.044	0	0	0	0	0	0.116	0	0	0	0.13	0	0.121	0.161	0
[5]Rubrivivax	0	0	0	0	0	0	0	0	0	0	0	0	0	0.219	0	0	0	0.005	0	0	0	0	0	0	0.003	0	0	0	0	0	0	0	0	0	0	0	0	0	0	0	0	0.069	0	0	0	0	0	0.006	0
Cluster 265	0	0	0	0	0	0	0	0	0	0	0	0	0	0.202	0	0	0	0	0	0	0	0	0	0	0	0	0	0	0	0	0	0	0	0	0.089	0	0	0	0	0	0	0	0	0	0	0	0	0.093	0
Cluster 322	0	0	0	0	0	0	0	0	0	0	0	0	0	0.173	0	0	0	0	0	0	0	0	0	0	0	0	0	0	0	0	0	0	0	0	0.055	0	0	0	0	0.736	0	0	0	0	0	0.136	0	0.452	0.108
Cluster 382	0	0	0	0	0	0	0	0	0	0	0	0	0	0.162	0	0	0.128	0	0	0	0	0	0	0	0	0	0.072	0	0.068	0	0	0	0.045	0.147	0.061	0	0	0	0	0	0	0	0	0	0	0	0	0	0
[5]Nevskia	0	0	0	0	0	0	0	0	0	0	0	0	0	0.138	0	0	0	0	0	0	0	0	0	0	0	0	0	0	0	0	0	0	0	0	0	0	0	0	0	0	0	0	0	0	0	0	0	0	0
Cluster 352	0	0	0	0	0	0	0	0	0	0	0	0	0	0.121	0	0	0.036	0	0	0	0	0	0	0	0	0	0	0	0	0	0	0	0	0.038	0.127	0.069	0	0	0	0	0	0	0	0	0	0	0	0	0.033
Cluster 156	0	0	0	0	0	0	0	0	0	0	0	0	0	0.115	0	0	0.308	0	0	0	0	0	0	0.3	0.035	0	0	0.645	0	0	0	0	1.527	1.139	0	0	0	0	0	0	0	1.402	0	0	0	0	0	0.186	0.174
Cluster 109	0	0	0	0	0	0	0	0	0	0	0	0	0	0.11	0	0	0	0	0.019	0	0.036	0	0	0	0	0	0	0	0	0	0	0	0	0	1.041	0	0	0	0	0	0	0.274	0	0	0	0	0.275	0	0
Cluster 288	0	0	0	0	0	0	0	0	0	0	0	0	0	0.087	0	0.413	0	0	0	0	0	0	0	0	0	0	0	0	0	0	0	0	0	0	0	0	0	0	0	0	0	0	0	0	0.036	0	0.112	0.043	0
Cluster 284	0	0	0	0	0	0	0	0	0	0	0	0	0	0.069	0	0.292	0.128	0	0	0	0	0	0	0	0	0	0	0	0	0	0	0	0	0	0.083	0	0	0	0	0	0.035	0	0	0	0	0.116	0.084	0.384	0
Cluster 337	0	0	0	0	0	0	0	0	0	0	0	0	0	0.069	0	0	0.504	0	0	0	0	0	0	0	0	0	0	0	0	0	0	0	0	0	0	0	0	0.072	0	0	0	0	0	0	0	0	0	0	0.058
Cluster 192	0	0	0	0	0	0	0	0	0	0	0	0	0	0.052	0.112	0	0	0	0	0	0	0	0	0	0	0	0	0	0	0.032	0	0	0	0.09	0	0	0.082	0	0	0	0	0	0	0	0	0	0	0	0.058
Cluster 175	0	0	0	0	0	0	0	0	0	0	0	0	0	0.046	0.035	0	0	0	0	0	0	0	0	0	0	0	0.026	0	0	0	0	0	0	0	0	0.039	0	0	0	0	0.157	0	0	0	0.023	0	0	0	0
Cluster 124	0	0	0	0	0	0	0	0	0	0	0	0	0	0.046	0	0	0	0	0	0	0	0	0	0	0	0	0	0	0	0	0	0	0	0	0	0	0.052	0	0	0	0	0.693	0	0	0.379	0	0	0	0.141
Cluster 230	0	0	0	0	0	0	0	0	0	0	0	0	0	0.04	0	0	0	0	0	0	0.061	0	0	0	0.108	0	0	0	0	0	0	0	0	0	0.039	0	0	0	0.046	0	0	0	0	0	0	0	0.07	0	0
[5]Actinoalloteichus	0	0	0	0	0	0	0	0	0	0	0	0	0	0.012	0	0	0	0	0	0	0	0	0	0	0	0	0	0	0	0	0	0	0	0	0	0	0	0	0	0	0	0	0	0	0	0	0	0	0
[5]Aquipuribacter	0	0	0	0	0	0	0	0	0	0	0	0	0	0.006	0	0	0	0	0	0	0	0	0	0	0	0	0	0	0	0	0	0	0	0	0	0	0	0	0	0	0	0	0	0	0	0	0	0	0
[5]Kurthia	0	0	0	0	0	0	0	0	0	0	0	0	0	0.006	0	0	0	0	0	0	0	0	0	0	0	0	0	0	0	0	0	0	0	0	0	0	0	0	0	0	0	0	0	0	0	0	0	0	0
Cluster 484	0	0	0	0	0	0	0	0	0	0	0	0	0	0	0.791	0.047	0	0	0	0	0	0	0	0	0	0	0	0	0	0	0	0	0	0.099	0	0	0	0	0	0	0	0	0	0	0	0	0	0	0
Cluster 6	0	0	0	0	0	0	0	0	0	0	0	0	0	0	0.536	0	0	0	0	0	0	0	0	0	0	0	0	0	0	0	0	0	0	0	0.548	0	0	0	0.057	0.628	0	0.259	0	0.608	0	0	0	0	0
[5]Moheibacter	0	0	0	0	0	0	0	0	0	0	0	0	0	0	0.378	0	0	0	0	0.366	0	0	0	0.594	0	0.004	0	0	0	0	0	0	0	0	0	0	0	0	0	0	0	0	0	0	0	0	0	0	0
Cluster 2	0	0	0	0	0	0	0	0	0	0	0	0	0	0	0.274	0	0	0	0	0	0	0.2	0	0	0	0	0	0	0	0	0	0	0	0	0	0	0	0	0	0	0	0.358	0	0	0	0.338	0	0	0
[5]Ottowia	0	0	0	0	0	0	0	0	0	0	0	0	0	0	0.27	0.004	0	0	0	0.007	0	0.161	0	0	0	0	0	0	0	0	0	0	0	0	0	0	0	0	0	0	0	0	0	0	0	0	0	0	0
[5]Flavitalea	0	0	0	0	0	0	0	0	0	0	0	0	0	0	0.27	0	0	0	0	0	0.007	0.075	0.032	0	0	0.009	0	0	0	0	0	0	0	0	0.05	0	0	0	0	0	0.005	0	0	0	0	0	0	0	0
Cluster 378	0	0	0	0	0	0	0	0	0	0	0	0	0	0	0.247	0	0.128	0	0	0	0	0	0	0	0.174	0	0	0.04	0	0	0	0	0	0	0	0	0	0.069	0	0	0	0	0.098	0	0	0	0	0	0
[5]Tepidimonas	0	0	0	0	0	0	0	0	0	0	0	0	0	0	0.22	0	0	0	0	0	0	0	0	0.78	0	0	0	0	0.083	0	0	0	0.032	0	0.066	0	0.007	0	0	0.314	0.005	0	0	0	0	0	0	0	0
Cluster 380	0	0	0	0	0	0	0	0	0	0	0	0	0	0	0.185	0.051	0.16	0	0	0	0	0	0.107	0	0	0	0	0.076	0	0	0	0	0.154	0	0	0	0.156	0	0	0	0.162	0	0	0	0	0	0.14	0	0
Cluster 193	0	0	0	0	0	0	0	0	0	0	0	0	0	0	0.15	0	0	0	0	0	0	0.121	0	0	0	0	0	0	0	0.071	0	0	0	0.18	0	0	0	0	0	0	0	0	0	0	0	0	0	0	0.095
[5]Tuberibacillus	0	0	0	0	0	0	0	0	0	0	0	0	0	0	0.135	0	0	0	0	0	0	0	0	0	0	0	0	0	0	0	0	0	0	0	0	0	0	0	0	0	0	0	0	0	0	0	0	0	0
[5]Limnobacter	0	0	0	0	0	0	0	0	0	0	0	0	0	0	0.127	0.004	0	0	0	0	0	0	0	0	0	0	0	0	0	0	0	0	0	0	0	0	0	0	0	0	0	0	0	0	0	0	0	0	0
[5]Cetobacterium	0	0	0	0	0	0	0	0	0	0	0	0	0	0	0.127	0	0	0	0	0	0	0	0	0	0	0	0	0	0	0	0	0	0	0	0	0	0	0	0	0	0	0	0	0	0	0	0	0	0
Cluster 410	0	0	0	0	0	0	0	0	0	0	0	0	0	0	0.112	0	0.364	0	0	0	0	0	0	0	0.038	0	0	0	0	0	0	0	0	0	0	0	0	0.09	0	0	0	0	0.034	0	0	0.05	0	0	0
Cluster 421	0	0	0	0	0	0	0	0	0	0	0	0	0	0	0.108	0	0	0	0	0	0	0	0	0	0	0	0	0	0.161	0	0	0	0	0	0	0	0.059	0	0	0	0	0	0.034	0	0	0	0	0	0.137
Cluster 689	0	0	0	0	0	0	0	0	0	0	0	0	0	0	0.108	0	0	0	0	0	0.029	0	0.022	0	0	0	0	0	0	0	0	0	0	0	0	0	0	0	0	0	0	0	0	0	0	0	0	0	0
Cluster 13	0	0	0	0	0	0	0	0	0	0	0	0	0	0	0.104	0	0	0	0	0	0	0	0	0	0.123	0	0	0	0	0	0	0	0	0	0.1	0	0	0	0	0.338	0	0	0	0	0.12	0.893	0	0	0
Cluster 422	0	0	0	0	0	0	0	0	0	0	0	0	0	0	0.085	0	0.228	0	0	0	0	0	0	0	0	0	0	0	0.102	0	0	0	0	0	0	0.113	0.074	0	0	0	0	0	0.03	0	0	0.212	0	0	0
[5]Chelatococcus	0	0	0	0	0	0	0	0	0	0	0	0	0	0	0.077	0	0	0	0	0	0.086	0	0	0	0	0	0	0	0	0	0	0	0	0	0	0	0	0	0	0.005	0	0	0	0	0	0	0	0	0
Cluster 431	0	0	0	0	0	0	0	0	0	0	0	0	0	0	0.069	0.058	0	0.069	0	0	0	0.275	0.034	0	0	0	0	0	0	0	0	0	0	0	0	0	0	0.076	0	0	0	0	0	0	0	0	0	0	0
Cluster 482	0	0	0	0	0	0	0	0	0	0	0	0	0	0	0.058	0.074	0	0	0	0	0	0	0	0	0	0	0.036	0	0	0	0	0	0.335	0	0	0	0	0	0	0	0	0	0.243	0	0	0	0	0	0.186
Cluster 162	0	0	0	0	0	0	0	0	0	0	0	0	0	0	0.058	0	0	0	0	0	0	0	0	0	0	0	0	0	0	0	0	0	0	0	0.061	0	0	0	0.046	0	0	0	0	0	0	0	0	0.526	0
Cluster 406	0	0	0	0	0	0	0	0	0	0	0	0	0	0	0.058	0	0	0	0	0	0	0.134	0	0	0	0	0.023	0	0	0	0	0	0	0	0	0	0	0.061	0	0	0	0	0	0	0	0	0	0	0
Cluster 427	0	0	0	0	0	0	0	0	0	0	0	0	0	0	0.054	0	0	0	0	0	0	0.226	0	0	0	0	0	0	0.083	0	0	0	0	0	0	0	0	0	0	0.192	0	0	0	0	0	0	0	0	0
[5]Gluconobacter	0	0	0	0	0	0	0	0	0	0	0	0	0	0	0.05	0	0	0	0	0	0	0	0	0	0	0	0	0	0	0	0	0	0	0	0	0	0	0	0	0	0	0	0	0	0	0	0	0	0
Cluster 444	0	0	0	0	0	0	0	0	0	0	0	0	0	0	0.042	0.125	0	0	0	0	0	0.256	0	0	0	0	0	0	0	0	0	0	0	0.104	0	0	0	0	0	0	0	0	0	0	0	0	0	0	0
Cluster 20	0	0	0	0	0	0	0	0	0	0	0	0	0	0	0.042	0	0	0	0	0	0	0	0.046	0	0	0	0	0	0	0	0	0	0	0.095	0	0	0	0	0	0	0	0	0	0	0.036	0	0	0	0
Cluster 408	0	0	0	0	0	0	0	0	0	0	0	0	0	0	0.035	0	0	0	0	0	0	0	0	0	0	0	0	0	0	0	0	0	0	0.118	0	0	0	0.191	0	0	0	0	0	0	0	0	0	0.124	0
Cluster 385	0	0	0	0	0	0	0	0	0	0	0	0	0	0	0.035	0.113	0.136	0	0	0	0.111	0	0.027	0	0	0	0.059	0	0.117	0	0	0	0	0	0.155	0	0.126	0	0	0	0	0	0	0	0	0	0	0	0
Cluster 384	0	0	0	0	0	0	0	0	0	0	0	0	0	0	0.035	0	0	0	0	0	0	0	0	0	0.098	0	0	0	0	0	0	0	0	0	0	0	0.126	0.325	0	0	0	0	0	0	0	0	0	0	0
Cluster 174	0	0	0	0	0	0	0	0	0	0	0	0	0	0	0.035	0	0	0	0	0	0	0	0	0	0	0	0	0	0.054	0	0	0	0	0	0	0	0	0	0	0	0	0	0.03	0.206	0	0	0	0	0
Cluster 925	0	0	0	0	0	0	0	0	0	0	0	0	0	0	0.031	0	0	0	0	0	0	0	0	0	0	0	0	0	0	0	0	0	0	0	0	0	0	0	0	0	0	0	0	0	0	0	0	0	0
Cluster 600	0	0	0	0	0	0	0	0	0	0	0	0	0	0	0.031	0.109	0	0	0	0	0	0	0	0	0	0	0	0	0	0	0	0	0	0	0	0	0	0	0	0	0	0	0	0	0	0	0	0	0
[5]Propionivibrio	0	0	0	0	0	0	0	0	0	0	0	0	0	0	0.023	0	0	0.044	0	0	0	0	0.002	0.007	0	0.004	0	0	0.005	0	0.027	0	0	0	0.039	0	0	0	0	0.005	0	0	0	0	0	0	0	0	0
[5]Anaerobacillus	0	0	0	0	0	0	0	0	0	0	0	0	0	0	0.008	0	0	0	0	0	0.004	0	0.063	0	0	0	0	0	0	0	0	0	0	0	0	0	0	0.231	0.011	0	0	0	0.064	0	0	0	0	0	0
[5]Synechococcus	0	0	0	0	0	0	0	0	0	0	0	0	0	0	0.008	0	0	0	0	0	0	0	0	0	0	0	0	0	0	0	0	0	0	0	0	0	0	0	0	0	0	0.655	0	0	0	0	0	0	0
[5]Ciceribacter	0	0	0	0	0	0	0	0	0	0	0	0	0	0	0.004	0	0	0	0	0	0	0	0	0	0	0	0	0	0	0	0	0	0	0	0	0	0	0	0	0	0	0	0	0	0	0	0	0	0
[5]Salinirepens	0	0	0	0	0	0	0	0	0	0	0	0	0	0	0.004	0	0	0	0	0	0	0	0	0	0	0	0	0	0	0	0	0	0	0	0	0	0	0	0	0	0	0	0	0	0	0	0	0	0
[5]Porphyrobacter	0	0	0	0	0	0	0	0	0	0	0	0	0	0	0.004	0.113	0	0	0	0	0	0	0	0	0	0.018	0	0	0.029	0	0	0	0	0	0	0	0	0	0	0	0	0	0	0	0	0	0	0	0
[5]Micropruina	0	0	0	0	0	0	0	0	0	0	0	0	0	0	0.004	0	0	0	0	0	0	0	0	0	0	0	0	0	0	0	0	0	0	0	0	0	0	0	0	0	0	0	0	0	0	0	0	0	0
[5]Geofilum	0	0	0	0	0	0	0	0	0	0	0	0	0	0	0.004	0	0	0	0	0	0	0	0	0	0	0	0	0	0	0	0	0	0	0	0	0	0	0	0	0	0	0	0	0	0	0	0	0	0
Cluster 319	0	0	0	0	0	0	0	0	0	0	0	0	0	0	0	0.499	0	0	0	0	0	0	0	0	0	0	0	0	0	0	0	0	0	0	0.094	0.034	0	0	0	0.314	0	0	0	0	0	0	0	0	0
[5]Pelosinus	0	0	0	0	0	0	0	0	0	0	0	0	0	0	0	0.382	0	0	0	0	0	0	0	0	0	0	0	0	0	0	0	0	0	0	0	0	0	0	0	0	0	0	0	0	0	0	0	0	0
[5]Allobaculum	0	0	0	0	0	0	0	0	0	0	0	0	0	0	0	0.312	0	0	0	0	0	0	0	0	0	0	0	0	0	0	0	0	0	0.009	0	0	0	0	0	0	0	0	0	0	0	0	0	0	0
[5]Sulfurimonas	0	0	0	0	0	0	0	0	0	0	0	0	0	0	0	0.28	0	0	0	0	0	0	0	0	0	0	0	0	0	0	0	0	0	0	0	0	0	0	0	0	0	0	0	0	0	0	0	0	0
Cluster 21	0	0	0	0	0	0	0	0	0	0	0	0	0	0	0	0.226	0	0	0	0	0	0.111	0	0	0	0	0	0	0	0	0	0	0	0	0	0.039	0	0	0	0	0	0	0	0	0	0.111	0.107	0	0
[5]Paucimonas	0	0	0	0	0	0	0	0	0	0	0	0	0	0	0	0.206	0	0	0	0	0	0	0	0	0	0	0	0	0	0	0	0	0	0	0	0	0	0	0	0	0	0	0	0	0	0	0	0	0
[5]Prosthecobacter	0	0	0	0	0	0	0	0	0	0	0	0	0	0	0	0.187	0.328	0.029	0	0	0	0	0	0	0	0.004	0	0.009	0	0	0	0	0	0.066	0.039	0.025	0	0	0	0	0	0.29	0	0	0	0	0.028	0	0
Cluster 480	0	0	0	0	0	0	0	0	0	0	0	0	0	0	0	0.183	0	0	0	0.036	0	0	0	0	0	0	0	0	0	0	0.041	0	0	0	0	0	0	0	0	0	0	0	0.047	0	0.088	0	0	0	0
Cluster 260	0	0	0	0	0	0	0	0	0	0	0	0	0	0	0	0.175	0.168	0	0	0	0	0	0	0	0	0	0	0	0	0	0	0	0	0	0	0	0	0.383	0	0	0	0.229	0.064	0	0	0	0	0	0
[5]Limnochorda	0	0	0	0	0	0	0	0	0	0	0	0	0	0	0	0.16	0	0	0	0	0	0	0	0	0	0	0	0	0	0	0	0	0	0	0	0	0	0	0	0	0	0	0	0	0	0	0	0	0
Cluster 32	0	0	0	0	0	0	0	0	0	0	0	0	0	0	0	0.156	0	0	0	0	0	0	0	0	0	0	0	0	0	0	0	0	0	0	0	0	0	0	0	0	0	0	0	0	0	0	0	0	0
Cluster 66	0	0	0	0	0	0	0	0	0	0	0	0	0	0	0	0.152	0	0	0	0	0	0	0	0	0	0	0	0	0	0	0	0	0	0	0	0	0	0	0	0	0	0	0	0	0	0	0	0	0
Cluster 217	0	0	0	0	0	0	0	0	0	0	0	0	0	0	0	0.152	0	0	0	0	0	0	0	0	0	0	0	0	0	0	0	0	0	0	0	0	0	0.134	0	0	0	0	0	0	0	0	0	0	0
Cluster 430	0	0	0	0	0	0	0	0	0	0	0	0	0	0	0	0.144	0	0	0	0	0	0	0	0	0	0	0	0	0	0	0	0	0	0.35	0	0	0	0.116	0	0	0	0	0	0	0.032	0	0	0	0.041
Cluster 30	0	0	0	0	0	0	0	0	0	0	0	0	0	0	0	0.144	0	0	0	0	0	0	0.039	0	0	0	0	0	0	0	0	0	0	0	0.161	0	0	0	0	0	0	0	0	0	0	0	0	0	0
[5]Actinomadura	0	0	0	0	0	0	0	0	0	0	0	0	0	0	0	0.136	0	0	0	0	0.018	0	0	0	0	0	0	0	0	0	0	0	0	0	0	0	0	0	0	0	0	0	0	0	0	0	0	0	0
Cluster 527	0	0	0	0	0	0	0	0	0	0	0	0	0	0	0	0.129	0	0	0	0	0	0	0	0	0	0	0	0	0	0	0	0	0	0	0	0	0	0	0	0	0	0	0.124	0	0	0	0	0	0
Cluster 392	0	0	0	0	0	0	0	0	0	0	0	0	0	0	0	0.113	0	0	0	0	0	0	0	0	0	0	0.094	0	0.039	0	0	0	0.05	0	0	0	0	0	0	0	0	0	0.047	0	0	0	0	0	0
[5]Actinocatenispora	0	0	0	0	0	0	0	0	0	0	0	0	0	0	0	0.113	0	0	0	0	0	0	0	0	0	0	0	0	0	0	0	0	0	0	0	0	0	0	0	0	0	0	0	0	0	0	0	0	0
[5]Verticiella	0	0	0	0	0	0	0	0	0	0	0	0	0	0	0	0.109	0	0	0	0.011	0	0	0	0	0	0	0	0	0	0	0	0	0	0	0	0	0	0	0	0	0	0	0	0	0	0	0	0	0
Cluster 87	0	0	0	0	0	0	0	0	0	0	0	0	0	0	0	0.105	0	0	0	0	0	0	0	0	0	0	0	0	0	0	0	0	0	0	0	0	0	0	0	0	0	0.206	0	0	0	0	0	0	0
[5]Acidipila	0	0	0	0	0	0	0	0	0	0	0	0	0	0	0	0.093	0	0	0	0	0	0	0	0	0	0	0	0	0	0	0	0	0	0	0	0	0	0	0	0	0	0	0	0	0	0	0	0	0
Cluster 112	0	0	0	0	0	0	0	0	0	0	0	0	0	0	0	0.09	0	0	0	0	0	0	0	0	0	0	0	0	0	0	0	0	0	0	0	0	0	0	0	0	0	0	0	0.619	0	0	0	0	0
Cluster 461	0	0	0	0	0	0	0	0	0	0	0	0	0	0	0	0.09	0	0	0	0	0	0	0	0	0	0	0	0	0	0	0	0	0	0.894	0	0	0	0	0	0	0	0	0.072	0	0	0	0	0	0
Cluster 604	0	0	0	0	0	0	0	0	0	0	0	0	0	0	0	0.09	0	0	0	0.028	0	0	0	0	0	0	0	0	0	0	0.087	0	0	0	0	0	0	0	0	0	0	0	0	0	0	0	0	0	0
Cluster 496	0	0	0	0	0	0	0	0	0	0	0	0	0	0	0	0.09	0	0	0	0	0	0	0	0	0.041	0	0.029	0	0	0	0	0	0.054	0	0	0	0	0	0	0	0	0	0.175	0	0	0	0	0	0
[5]Byssovorax	0	0	0	0	0	0	0	0	0	0	0	0	0	0	0	0.086	0	0	0	0	0	0	0	0	0	0	0	0	0	0	0	0	0	0	0	0	0	0	0	0	0	0	0	0	0	0	0	0	0
Cluster 27	0	0	0	0	0	0	0	0	0	0	0	0	0	0	0	0.082	0.044	0	0	0	0.086	0.036	0	0	0	0	0	0	0	0	0	0	0	0	0	0	0	0	0	0	0	0	0	0	0	0	0	0	0.178
Cluster 41	0	0	0	0	0	0	0	0	0	0	0	0	0	0	0	0.078	0.06	0	0	0	0	0	0	0	0	0	0	0	0.219	0	0	0	0	0	0	0	0	0	0	0	0	0	0	0	0	0	0	0	0
[5]Chryseoglobus	0	0	0	0	0	0	0	0	0	0	0	0	0	0	0	0.078	0	0	0	0	0	0	0	0	0	0	0	0	0	0	0	0	0	0	0	0	0	0	0	0	0	0	0	0	0	0	0	0	0
[5]Tetrasphaera	0	0	0	0	0	0	0	0	0	0	0	0	0	0	0	0.07	0	0	0	0	0	0	0.167	0	0	0	0	0	0	0	0	0	0	0	0	0	0	0	0	0	0	0	0.102	0	0	0	0	0	0
[5]Pseudosporangium	0	0	0	0	0	0	0	0	0	0	0	0	0	0	0	0.066	0	0	0	0	0	0	0	0	0	0	0	0	0	0	0	0	0	0	0	0	0	0	0	0	0	0	0	0	0	0	0	0	0
Cluster 233	0	0	0	0	0	0	0	0	0	0	0	0	0	0	0	0.058	0	0	0	0	0	0	0	0	0.051	0	0	0	0	0	0	0	0	0	0.061	0.044	0	0	0	0	0	0	0	0	0	0.278	0	0	0
Cluster 45	0	0	0	0	0	0	0	0	0	0	0	0	0	0	0	0.058	0	0	0	0	0	0	0	0	0	0	0	0	0	0	0	0	0	0	0.105	0	0.186	0	0	0	0	0	0	0	0.143	0	0	0	0
Cluster 44	0	0	0	0	0	0	0	0	0	0	0	0	0	0	0	0.058	0	0	0	0	0	0	0.022	0	0	0	0	0	0	0	0	0	0	0	0	0	0	0	0	0	0	0	0	0	0	0	0	0	0
Cluster 277	0	0	0	0	0	0	0	0	0	0	0	0	0	0	0	0.058	0.444	0	0	0	0	0	0	0.358	0	0	0	0	0	0	0	0	0	0	0.05	0	0	0	0	0	0	0	0	0	0	0.752	0.135	0	0
Cluster 350	0	0	0	0	0	0	0	0	0	0	0	0	0	0	0	0.055	0.04	0	0	0	0	0	0	0	0	0	0	0	0	0.028	0	0	0	0	0.116	0	0	0	0	0	0	0	0	0	0.068	0	0	0	0
Cluster 501	0	0	0	0	0	0	0	0	0	0	0	0	0	0	0	0.055	0	0	0	0	0	0	0	0	0.089	0	0	0	0	0	0	0	0	0.113	0	0	0	0	0	0	0	0	0	0	0	0	0	0	0
Cluster 595	0	0	0	0	0	0	0	0	0	0	0	0	0	0	0	0.055	0	0	0	0	0	0	0	0	0	0.089	0	0	0	0	0	0	0	0	0	0	0	0	0	0	0	0	0.077	0	0	0	0	0	0
Cluster 36	0	0	0	0	0	0	0	0	0	0	0	0	0	0	0	0.051	0	0	0	0	0	0.056	0	0	0	0	0	0	0	0	0	0	0	0	0	0	0	0	0	0	0	0	0	0	0	0	0	0	0.029
Cluster 463	0	0	0	0	0	0	0	0	0	0	0	0	0	0	0	0.039	0	0.039	0	0	0	0	0	0	0	0	0	0	0.063	0	0	0	0	0	0	0	0	0	0	0	0	0	0.072	0	0	0	0	0	0
Cluster 451	0	0	0	0	0	0	0	0	0	0	0	0	0	0	0	0.039	0	0	0	0	0	0.056	0	0	0	0	0	0	0	0	0	0	0.317	0.095	0	0	0	0	0	0	0	0	0.098	0	0	0	0	0	0.161
Cluster 39	0	0	0	0	0	0	0	0	0	0	0	0	0	0	0	0.035	0	0	0	0	0	0	0	0	0	0	0	0	0	0	0	0	0	0	0	0	0	0	0	0	0	0	0	0	0	0	0	0	0
Cluster 291	0	0	0	0	0	0	0	0	0	0	0	0	0	0	0	0.035	0.08	0	0	0	0	0.095	0.044	0	0	0	0	0	0	0	0	0	0	0	0	0	0	0	0	0	0	0	0	0	0.026	0.474	0	0	0
[5]Sporichthya	0	0	0	0	0	0	0	0	0	0	0	0	0	0	0	0.031	0	0	0	0	0	0	0	0	0	0	0	0	0	0	0	0	0	0	0	0	0.022	0.004	0	0	0	0	0	0	0	0	0	0	0
Cluster 386	0	0	0	0	0	0	0	0	0	0	0	0	0	0	0	0.031	0.044	0	0	0	0	0	0	0	0	0	0	0	0.049	0	0	0	0	0	0	0	0	0	0	0	0	0	0	0	0.068	0	0	0	0
[5]Drancourtella	0	0	0	0	0	0	0	0	0	0	0	0	0	0	0	0.031	0	0	0	0	0	0	0	0	0	0	0	0	0	0	0	0	0	0	0	0	0	0	0	0	0	0	0	0	0	0	0	0	0
[5]Sulfurisoma	0	0	0	0	0	0	0	0	0	0	0	0	0	0	0	0.027	0	0	0	0	0.025	0	0	0	0.133	0.004	0	0	0	0	0.005	0	0	0	0	0	0	0	0	0	0	0	0	0	0	0	0	0	0
Cluster 498	0	0	0	0	0	0	0	0	0	0	0	0	0	0	0	0.027	0	0	0	0	0	0	0	0	0.161	0	0.081	0	0.034	0	0	0	0	0	0	0	0	0	0	0	0	0	0	0	0	0	0	0	0
[5]Terriglobus	0	0	0	0	0	0	0	0	0	0	0	0	0	0	0	0.019	0	0	0	0	0.036	0	0	0	0	0	0	0	0	0	0	0	0	0	0	0	0	0	0	0	0	0	0	0	0	0	0	0	0
[5]Beggiatoa	0	0	0	0	0	0	0	0	0	0	0	0	0	0	0	0.008	0	0	0	0	0	0	0	0	0.038	0	0	0	0	0	0	0	0	0	0	0	0	0	0	0	0	0	0	0	0	0	0	0	0
[5]Desulfomonile	0	0	0	0	0	0	0	0	0	0	0	0	0	0	0	0.004	0	0	0	0	0.004	0	0	0	0	0	0	0	0	0	0	0	0	0	0	0	0	0	0	0	0	0	0	0	0	0	0	0	0
[5]Methylocaldum	0	0	0	0	0	0	0	0	0	0	0	0	0	0	0	0.004	0	0	0	0	0	0	0	0	0	0	0	0	0	0	0	0	0	0	0	0	0	0	0	0	0	0	0	0	0	0	0	0	0
[5]Azospira	0	0	0	0	0	0	0	0	0	0	0	0	0	0	0	0.004	0.432	0	0	0	0	0	0.002	0	0	0	0	0	0	0	0.014	0	0	0	0	0	0	0	0	0	0	0	0	0	0	0	0	0	0
[5]Lapillicoccus	0	0	0	0	0	0	0	0	0	0	0	0	0	0	0	0.004	0	0	0	0	0	0	0	0	0	0	0	0	0	0	0	0	0	0	0	0	0	0	0	0	0	0	0	0	0	0	0	0	0
[5]Tepidibacillus	0	0	0	0	0	0	0	0	0	0	0	0	0	0	0	0.004	0	0	0	0	0	0	0	0	0	0	0	0	0	0	0	0	0	0	0	0	0	0	0	0	0	0	0	0	0	0	0	0	0
[5]Thalassobacillus	0	0	0	0	0	0	0	0	0	0	0	0	0	0	0	0.004	0	0	0	0	0	0	0	0	0	0	0	0	0	0	0	0	0	0	0	0	0	0	0	0	0	0	0	0	0	0	0	0	0
[5]Nitrosococcus	0	0	0	0	0	0	0	0	0	0	0	0	0	0	0	0.004	0	0	0	0	0	0	0	0	0	0	0	0	0	0	0	0	0	0	0	0	0	0	0	0	0	0	0	0	0	0	0	0	0
[5]Vibrio	0	0	0	0	0	0	0	0	0	0	0	0	0	0	0	0.004	0	0	0	0	0	0	0	0	0	0	0	0	0	0	0	0.006	0	0	0	0	0	0	0	0	0	0	0	0	0	0	0	0	0
Cluster 177	0	0	0	0	0	0	0	0	0	0	0	0	0	0	0	0	1.781	0	0	0	0	0	0	0	0	0	0	0	0	0	0	0	0	0	0	0.034	0.119	0	0	0	0	0	0	0	0.062	0	0	0	0
[5]Odoribacter	0	0	0	0	0	0	0	0	0	0	0	0	0	0	0	0	0.624	0	0	0	0	0	0	0	0	0	0	0	0	0	0	0	0	0	0	0	0.007	0	0	0	0	0	0.132	0	0	0	0	0	0
Cluster 336	0	0	0	0	0	0	0	0	0	0	0	0	0	0	0	0	0.56	0	0	0	0	0	0	0	0	0	0.033	0	0	0	0	0	0	0	0	0	0	0	0	0	0	0	0	0	0	0.484	0	0.043	0.228
Cluster 181	0	0	0	0	0	0	0	0	0	0	0	0	0	0	0	0	0.448	0	0.072	0	0	0	0	0	0.165	0	0	0	0	0	0	0	0	0.076	0	0	0.089	0	0	0	0	0	0	0	0	0	0	0	0.079
[5]Acetobacterium	0	0	0	0	0	0	0	0	0	0	0	0	0	0	0	0	0.324	0	0	0	0	0	0	0	0	0	0	0	0	0	0	0	0	0	0	0	0	0	0	0	0	0	0	0	0	0	0	0	0
Cluster 412	0	0	0	0	0	0	0	0	0	0	0	0	0	0	0	0	0.3	0	0	0	0	0	0	0	0	0	0	0	0	0	0	0	0	0	0	0	0	0.108	0	0	0	0	0.047	0	0	0	0	0	0
Cluster 234	0	0	0	0	0	0	0	0	0	0	0	0	0	0	0	0	0.232	0.049	0	0	0	0	0	0	0.041	0	0	0	0.263	0	0	0	0	0	0	0	0	0	0	0	0	0	0	0	0	0.267	0	0.235	0
Cluster 411	0	0	0	0	0	0	0	0	0	0	0	0	0	0	0	0	0.208	0	0	0	0	0	0	0	0	0	0	0	0	0	0	0	0	0	0	0	0	0.047	0	0	0	0	0	0	0	0.071	0	0	0.157
[5]Chamaesiphon	0	0	0	0	0	0	0	0	0	0	0	0	0	0	0	0	0.196	0	0	0	0	0	0	0	0	0	0	0	0	0	0	0	0	0	0	0	0	0	0	0	0	0	0	0	0	0	0	0	0
Cluster 388	0	0	0	0	0	0	0	0	0	0	0	0	0	0	0	0	0.188	0	0	0	0	0	0.017	0	0	0	0	0	0	0.059	0	0	0.041	0	0	0	0.082	0	0	0	0	0	0.06	0	0.068	0	0	0	0
Cluster 245	0	0	0	0	0	0	0	0	0	0	0	0	0	0	0	0	0.16	0	0	0	0	0	0	0.086	0	0	0	0	0.034	0	0	0	0	0	0	0	0	0.202	0	0	0	0	0	0	0	0	0.079	0.39	0
Cluster 376	0	0	0	0	0	0	0	0	0	0	0	0	0	0	0	0	0.148	0	0	0	0	0.102	0	0	0.196	0	0	0	0	0	0	0	0	0	0.094	0	0	0	0	0.033	0	0	0	0	0	0	0	0	0
Cluster 213	0	0	0	0	0	0	0	0	0	0	0	0	0	0	0	0	0.136	0	0	0	0	0	0	0	0.127	0	0	0	0	0	0	0	0	0	0	0	0	0	0	0	0	0	0.089	0	0	0	0	0	3.786
Cluster 413	0	0	0	0	0	0	0	0	0	0	0	0	0	0	0	0	0.12	0	0	0	0.025	0.095	0	0	0	0	0	0	0	0	0	0	0.072	0	0	0	0	0.061	0	0	0	0	0.051	0	0	0	0	0	0
Cluster 205	0	0	0	0	0	0	0	0	0	0	0	0	0	0	0	0	0.12	0	0	0	0	0	0	0	0	0	0.033	0	0	0	0	0	0	0	0	0	0	0	0	0	0	0.061	0.055	0	0	0	0.107	0	0
Cluster 140	0	0	0	0	0	0	0	0	0	0	0	0	0	0	0	0	0.116	0	0	0	0	0	0.034	0	0	0	0	0.031	0	0	0	0	0	0	0.288	0	0	0	0	0	0	0	0	0	0	0	0	0.18	0
Cluster 212	0	0	0	0	0	0	0	0	0	0	0	0	0	0	0	0	0.112	0	0	0	0	0	0	0	0	0	0	0	0.102	0	0	0	0	0	0	0	0	0.061	0	0	0.217	0	0	0	0	0	0	0	0
Cluster 207	0	0	0	0	0	0	0	0	0	0	0	0	0	0	0	0	0.112	0	0	0	0	0	0	0	0	0	0	0	0	0	0	0	0	0	0	0.034	0	0.228	0	0	0	0.282	0	0	0.639	0	0	0	0
Cluster 344	0	0	0	0	0	0	0	0	0	0	0	0	0	0	0	0	0.108	0	0	0	0	0	0	0	0	0	0	0	0.078	0.035	0	0	0.045	0	0	0	0	0.116	0	0	0	0	0	0	0	0.056	0	0	0.12
Cluster 201	0	0	0	0	0	0	0	0	0	0	0	0	0	0	0	0	0.1	0	0	0	0	0	0	0	0	0	0.094	0	0	0	0	0	0	0	0	0	0	0.079	0	0	0	0.137	0	0	0	0	0	0	0
Cluster 22	0	0	0	0	0	0	0	0	0	0	0	0	0	0	0	0	0.088	0	0	0	0.043	0	0	0	0	0	0	0	0	0	0	0	0	0.061	0	0	0	0	0	0	0	0	0	0	0	0	0	0	0
Cluster 80	0	0	0	0	0	0	0	0	0	0	0	0	0	0	0	0	0.076	0	0	0	0	0	0	0	0	0	0	0	0	0	0	0	0	0	0	0	0.104	0	0	0	0	0	0	0	0	0	0	0	0
Cluster 19	0	0	0	0	0	0	0	0	0	0	0	0	0	0	0	0	0.072	0	0	0	0.1	0.046	0	0	0	0	0	0	0.059	0	0	0	0	0.085	0.293	0	0	0	0	0	0	0	0	0	0	0	0	0.149	0
Cluster 347	0	0	0	0	0	0	0	0	0	0	0	0	0	0	0	0	0.068	0	0	0	0	0.164	0.024	0	0	0	0	0	0	0	0	0	0	0.09	0.183	0	0	0	0	0.131	0	0	0	0	0	0	0	0.093	0.037
Cluster 349	0	0	0	0	0	0	0	0	0	0	0	0	0	0	0	0	0.056	0	0	0	0	0	0	0	0	0	0	0	0	0	0	0	0	0.09	0.155	0	0	0	0	0	0	0	0	0	0	0	0	0	0.066
Cluster 393	0	0	0	0	0	0	0	0	0	0	0	0	0	0	0	0	0.052	0	0	0	0	0	0	0	0	0	0	0	0.098	0	0	0	0	0	0.044	0	0	0.058	0	0	0	0	0.047	0	0	0	0	0	0
Cluster 390	0	0	0	0	0	0	0	0	0	0	0	0	0	0	0	0	0.052	0	0	0	0.025	0	0	0	0	0	0	0	0	0	0	0	0	0	0	0.039	0	0.036	0	0	0	0	0	0	0.123	0	0	0	0
Cluster 464	0	0	0	0	0	0	0	0	0	0	0	0	0	0	0	0	0.052	0.044	0	0	0.083	0	0	0	0	0	0	0	0	0	0	0	0	0	0	0	0	0	0	0	0	0	0	0	0	0	0	0	0
Cluster 206	0	0	0	0	0	0	0	0	0	0	0	0	0	0	0	0	0.044	0	0.019	0	0	0	0	0	0	0	0	0	0	0	0	0	0	0	0	0	0	0	0	0	0	0	0	0	0	0.232	0.065	0.18	0
Cluster 391	0	0	0	0	0	0	0	0	0	0	0	0	0	0	0	0	0.044	0	0	0	0	0	0	0	0	0	0.065	0	0	0	0	0	0	0.043	0	0	0	0	0	0	0	0	0.03	0	0.042	0	0	0	0
Cluster 437	0	0	0	0	0	0	0	0	0	0	0	0	0	0	0	0	0.04	0	0	0	0	0.131	0	0	0	0	0	0	0	0.067	0	0	0	0.109	0	0	0	0	0	0	0	0	0.124	0	0.143	0	0	0	0
[5]Methanosaeta	0	0	0	0	0	0	0	0	0	0	0	0	0	0	0	0	0.028	0	0	0	0	0	0	0	0	0	0	0	0	0	0	0	0	0	0	0	0	0	0	0	0	0	0	0	0	0	0	0	0
Cluster 442	0	0	0	0	0	0	0	0	0	0	0	0	0	0	0	0	0.028	0	0	0	0	0	0	0	0	0	0	0	0.127	0	0	0	0	0	0	0	0	0	0	0	0	0	0	0	0	0	0	0	0
[5]Umezawaea	0	0	0	0	0	0	0	0	0	0	0	0	0	0	0	0	0.008	0	0	0	0	0	0	0	0	0	0	0	0	0	0	0	0	0	0	0	0	0	0	0	0	0	0	0	0	0.01	0	0	0
[5]Tangfeifania	0	0	0	0	0	0	0	0	0	0	0	0	0	0	0	0	0.004	0	0	0	0	0	0	0	0	0	0	0	0	0	0	0	0	0	0	0	0	0	0	0	0	0	0	0	0	0	0	0	0
[5]Actibacterium	0	0	0	0	0	0	0	0	0	0	0	0	0	0	0	0	0.004	0	0	0	0	0	0	0	0	0	0	0	0	0	0	0	0	0	0	0	0	0	0	0	0	0	0	0	0	0	0	0	0
[5]Microbacter	0	0	0	0	0	0	0	0	0	0	0	0	0	0	0	0	0.004	0	0	0	0	0	0	0	0	0	0	0	0	0	0	0	0	0	0	0	0	0	0	0	0	0	0	0	0	0	0	0	0
[5]Desulfosarcina	0	0	0	0	0	0	0	0	0	0	0	0	0	0	0	0	0.004	0	0	0	0	0	0	0	0	0	0	0	0	0	0	0	0	0	0	0	0	0	0	0	0	0	0	0	0	0	0	0	0
[5]Pediococcus	0	0	0	0	0	0	0	0	0	0	0	0	0	0	0	0	0.004	0	0	0	0	0	0	0	0	0	0	0	0.02	0	0	0	0	0	0	0	0	0	0	0	0	0	0	0	0	0	0	0	0
Cluster 540	0	0	0	0	0	0	0	0	0	0	0	0	0	0	0	0	0	0.098	0	0	0	0	0	0	0	0	0	0	0	0	0	0	0	0	0	0	0	0	0	0	0	0	0	0	0	0	0	0	0
Cluster 18	0	0	0	0	0	0	0	0	0	0	0	0	0	0	0	0	0	0.083	0	0	0	0	0	0	0	0	0	0	0.073	0	0	0	0.032	0.043	0	0	0	0.058	0	0	0	0	0	0	0	0	0	0	0
[5]Natribacillus	0	0	0	0	0	0	0	0	0	0	0	0	0	0	0	0	0	0.073	0	0	0	0	0	0	0	0	0	0	0	0	0	0	0	0	0	0	0	0	0	0	0	0	0	0	0	0	0	0	0
Cluster 210	0	0	0	0	0	0	0	0	0	0	0	0	0	0	0	0	0	0.064	0	0	0.097	0	0	0	0	0	0	0	0	0	0	0	0.059	0	0	0	0	0	0	0	0	0.495	0	0	0	0	0	0	0
Cluster 418	0	0	0	0	0	0	0	0	0	0	0	0	0	0	0	0	0	0.059	0	0	0	0.049	0.027	0	0	0	0	0	0	0	0	0	0	0.09	0	0	0	0	0	0	0	0	0	0	0	0	0	0.05	0
[5]Aureimonas	0	0	0	0	0	0	0	0	0	0	0	0	0	0	0	0	0	0.054	0	0	0	0	0	0	0	0	0	0	0.102	0	0	0	0	0	0	0	0	0	0	0	0	0	0	0	0	0	0	0	0
Cluster 416	0	0	0	0	0	0	0	0	0	0	0	0	0	0	0	0	0	0.044	0	0	0	0	0	0	0	0	0	0	0	0.028	0	0	0.041	0.109	0	0	0	0	0	0	0	0	0	0	0	0	0	0	0.066
[5]Parvibacter	0	0	0	0	0	0	0	0	0	0	0	0	0	0	0	0	0	0.039	0	0	0	0	0	0	0	0	0	0	0	0	0	0	0	0	0	0	0	0	0	0	0	0	0	0	0	0	0	0	0.108
Cluster 191	0	0	0	0	0	0	0	0	0	0	0	0	0	0	0	0	0	0.039	0	0	0	0	0	0	0	0	0	0	0	0.032	0	0	0	0	0	0	0	0	0	0	0	0	0	0	0	0	0	0	0.128
[5]Pirellula	0	0	0	0	0	0	0	0	0	0	0	0	0	0	0	0	0	0.024	0	0	0	0	0	0	0	0	0	0	0	0	0	0	0	0	0	0	0	0	0	0	0	0	0	0	0	0	0	0	0
[5]Planctopirus	0	0	0	0	0	0	0	0	0	0	0	0	0	0	0	0	0	0.024	0	0	0	0	0	0	0	0	0	0	0	0	0	0	0	0	0	0	0	0	0	0	0	0	0	0	0	0	0	0	0
[5]Stanieria	0	0	0	0	0	0	0	0	0	0	0	0	0	0	0	0	0	0.015	0	0	0	0	0	0	0	0	0	0	0	0	0	0	0.036	0	0	0	0	0	0	0	0	0	0	0	0	0	0	0	0
[5]Luteococcus	0	0	0	0	0	0	0	0	0	0	0	0	0	0	0	0	0	0.015	0	0	0	0	0	0	0	0	0	0	0	0	0	0	0	0	0	0	0	0	0	0	0	0	0	0	0	0	0	0	0
[5]Salibacterium	0	0	0	0	0	0	0	0	0	0	0	0	0	0	0	0	0	0.005	0	0	0	0	0	0	0	0	0	0	0	0	0	0	0	0	0	0	0	0	0	0	0	0	0	0	0	0	0	0	0
[5]Kineosphaera	0	0	0	0	0	0	0	0	0	0	0	0	0	0	0	0	0	0.005	0	0	0	0	0	0	0	0	0	0	0	0	0	0	0	0	0	0	0	0	0	0	0	0	0	0	0	0	0	0	0
[5]Halolactibacillus	0	0	0	0	0	0	0	0	0	0	0	0	0	0	0	0	0	0.005	0	0	0	0	0	0	0	0	0	0	0	0	0	0	0	0	0	0	0	0	0	0	0	0	0	0	0	0	0	0	0
[5]Dielma	0	0	0	0	0	0	0	0	0	0	0	0	0	0	0	0	0	0.005	0	0	0	0	0	0	0	0	0	0	0	0	0	0	0	0	0	0	0	0	0	0	0	0	0	0	0	0	0	0	0
Cluster 183	0	0	0	0	0	0	0	0	0	0	0	0	0	0	0	0	0	0	0.066	0	0	0	0	0	0	0	0	0	0	0	0	0	0.041	0	0	0	0.096	0	0	0	0	0	0	0	0	0	0	0	0.095
[5]Lacihabitans	0	0	0	0	0	0	0	0	0	0	0	0	0	0	0	0	0	0	0.03	0	0.025	0	0	0	0	0	0	0	0	0	0	0	0.018	0	0	0	0	0	0	0	0	0	0	0	0	0	0	0	0
[5]Rubrivirga	0	0	0	0	0	0	0	0	0	0	0	0	0	0	0	0	0	0	0.022	0	0	0	0	0	0	0	0	0	0	0	0	0	0	0	0	0	0	0	0	0	0	0	0	0	0	0	0	0	0
[0]Bacteria;[1]Proteobacteria;[2]Gammaproteobacteria;[3]Pasteurellales;[4]Pasteurellaceae;[5]null	0	0	0	0	0	0	0	0	0	0	0	0	0	0	0	0	0	0	0.014	0	0	0	0	0	0	0.049	0.01	0.022	0.005	0.004	0.01	0	0	0.005	0.006	0	0.007	0	0	0	0	0	0	0	0	0	0	0	0
[5]Citreicella	0	0	0	0	0	0	0	0	0	0	0	0	0	0	0	0	0	0	0.006	0	0	0.026	0	0	0	0	0	0	0	0	0	0	0	0	0	0	0	0	0.006	0	0	0	0	0	0	0	0	0	0
[5]Brachyspira	0	0	0	0	0	0	0	0	0	0	0	0	0	0	0	0	0	0	0.003	0	0.147	0	0	0	0	0	0	0	0	0	0	0	0	0	0	0.015	0.007	0	0	0	0	0	0	0	0	0	0	0	0
[5]Nioella	0	0	0	0	0	0	0	0	0	0	0	0	0	0	0	0	0	0	0.003	0	0	0	0	0	0	0	0	0	0	0	0	0	0	0	0	0	0	0	0	0	0	0	0	0	0	0	0	0	0
[5]Mameliella	0	0	0	0	0	0	0	0	0	0	0	0	0	0	0	0	0	0	0.003	0	0.004	0	0	0	0	0	0	0	0	0	0	0	0	0	0	0	0	0	0	0	0	0	0	0	0	0	0	0	0
Cluster 200	0	0	0	0	0	0	0	0	0	0	0	0	0	0	0	0	0	0	0	0.046	0	0	0	0	0	0	0	0	0.034	0	0	0	0.032	0.487	0.122	0	0	0	0	0	0	0.937	0	0	0	0	0	0	0
Cluster 611	0	0	0	0	0	0	0	0	0	0	0	0	0	0	0	0	0	0	0	0.043	0	0	0	0	0	0	0	0	0	0	0	0	0	0	0	0	0	0	0	0	0	0	0	0	0	0	0	0	0
[5]Devriesea	0	0	0	0	0	0	0	0	0	0	0	0	0	0	0	0	0	0	0	0.043	0	0	0	0	0	0	0	0	0	0	0	0	0	0	0	0	0	0	0	0	0	0	0	0	0	0	0	0	0
Cluster 465	0	0	0	0	0	0	0	0	0	0	0	0	0	0	0	0	0	0	0	0.032	0.05	0	0	0	0	0	0	0	0	0	0	0	0.177	0.18	0	0	0	0	0	0	0	0	0.055	0	0	0	0	0	0
[5]Neomicrococcus	0	0	0	0	0	0	0	0	0	0	0	0	0	0	0	0	0	0	0	0.025	0	0	0	0	0	0.009	0	0	0	0	0	0	0	0	0	0	0	0	0	0	0	0	0	0	0	0	0	0	0
Cluster 187	0	0	0	0	0	0	0	0	0	0	0	0	0	0	0	0	0	0	0	0.025	0	0	0	0	0	0	0	0	0	0	0	0	0.063	0	0.061	0	0	0.069	0	0	0	0	0.047	0	0	0	0	0.254	0.223
[5]Phyllobacterium	0	0	0	0	0	0	0	0	0	0	0	0	0	0	0	0	0	0	0	0.018	0	0	0	0	0	0	0	0	0	0	0	0	0	0	0	0	0	0	0	0	0	0	0	0	0	0	0	0	0
[5]Roseimaritima	0	0	0	0	0	0	0	0	0	0	0	0	0	0	0	0	0	0	0	0.014	0	0	0	0	0	0	0	0	0	0	0	0	0	0	0	0	0	0	0	0	0	0	0	0	0	0	0	0	0
[5]Kerstersia	0	0	0	0	0	0	0	0	0	0	0	0	0	0	0	0	0	0	0	0.007	0	0	0	0	0	0	0	0	0	0	0	0	0	0	0	0	0	0.007	0	0	0	0	0	0	0	0	0	0	0
[5]Parasporobacterium	0	0	0	0	0	0	0	0	0	0	0	0	0	0	0	0	0	0	0	0.007	0	0	0	0	0	0	0	0.004	0	0	0	0	0	0	0	0	0	0	0	0	0	0	0	0	0	0	0	0	0
[5]Lachnoanaerobaculum	0	0	0	0	0	0	0	0	0	0	0	0	0	0	0	0	0	0	0	0.004	0	0	0	0	0	0	0.013	0	0.005	0	0	0	0	0	0	0	0	0	0	0	0	0	0.026	0	0	0	0	0	0.004
[5]Ferribacterium	0	0	0	0	0	0	0	0	0	0	0	0	0	0	0	0	0	0	0	0	0.502	0	0	0	0	0	0	0	0	0	0	0	0	0	0	0	0	0	0	0	0	0	0	0	0	0	0	0	0
[5]Parasutterella	0	0	0	0	0	0	0	0	0	0	0	0	0	0	0	0	0	0	0	0	0.212	0	0	0	0	0	0.046	0.071	0	0	0	0	0	0	0	0	0.03	0	0	0	0	0	0	0	0	0	0	0	0
Cluster 672	0	0	0	0	0	0	0	0	0	0	0	0	0	0	0	0	0	0	0	0	0.179	0	0	0	0	0	0	0	0	0	0	0	0	0	0	0	0	0	0	0	0	0	0.064	0	0	0	0	0	0
Cluster 714	0	0	0	0	0	0	0	0	0	0	0	0	0	0	0	0	0	0	0	0	0.154	0	0	0	0	0	0	0	0	0	0.087	0	0	0	0	0	0	0	0	0	0	0	0	0	0	0	0	0	0
Cluster 720	0	0	0	0	0	0	0	0	0	0	0	0	0	0	0	0	0	0	0	0	0.144	0	0	0	0	0	0	0	0	0	0	0	0	0	0	0	0	0	0	0	0	0	0	0	0	0	0	0	0
Cluster 738	0	0	0	0	0	0	0	0	0	0	0	0	0	0	0	0	0	0	0	0	0.129	0	0	0	0	0	0	0	0	0	0	0	0	0	0	0	0	0	0	0	0	0	0	0	0	0	0	0	0
Cluster 617	0	0	0	0	0	0	0	0	0	0	0	0	0	0	0	0	0	0	0	0	0.129	0	0	0	0	0	0	0	0	0	0	0	0	0	0	0	0	0	0	0	0	0	0	0	0	0	0	0	0
Cluster 648	0	0	0	0	0	0	0	0	0	0	0	0	0	0	0	0	0	0	0	0	0.126	0	0	0	0	0	0	0	0	0	0	0	0	0	0	0	0	0	0	0	0	0	0	0	0	0	0	0	0
Cluster 31	0	0	0	0	0	0	0	0	0	0	0	0	0	0	0	0	0	0	0	0	0.122	0	0	0	0	0	0	0	0	0	0	0	0	0	0	0	0	0	0	0	0	0	0	0	0	0	0	0	0
Cluster 452	0	0	0	0	0	0	0	0	0	0	0	0	0	0	0	0	0	0	0	0	0.111	0	0	0	0	0	0.068	0	0	0	0	0	0.082	0	0	0	0	0	0	0	0	0	0.055	0	0	0	0	0	0.153
Cluster 716	0	0	0	0	0	0	0	0	0	0	0	0	0	0	0	0	0	0	0	0	0.1	0	0	0	0	0	0	0	0	0	0	0	0	0	0	0	0	0	0	0	0	0	0	0	0	0	0	0	0
Cluster 574	0	0	0	0	0	0	0	0	0	0	0	0	0	0	0	0	0	0	0	0	0.1	0	0	0	0.12	0	0	0	0	0	0	0	0	0	0	0	0	0	0	0	0	0	0.294	0	0	0	0	0	0
[5]Thermoflavimicrobium	0	0	0	0	0	0	0	0	0	0	0	0	0	0	0	0	0	0	0	0	0.097	0	0	0	0	0	0	0	0	0	0.032	0	0	0	0	0	0	0	0	0	0	0	0	0	0	0	0	0	0
Cluster 651	0	0	0	0	0	0	0	0	0	0	0	0	0	0	0	0	0	0	0	0	0.097	0	0	0	0	0	0	0	0	0	0	0	0	0	0	0	0	0	0	0	0	0	0	0	0	0	0	0	0
Cluster 845	0	0	0	0	0	0	0	0	0	0	0	0	0	0	0	0	0	0	0	0	0.093	0	0	0	0	0	0	0	0	0	0	0	0	0	0	0	0	0	0	0	0	0	0	0	0	0	0	0	0
Cluster 626	0	0	0	0	0	0	0	0	0	0	0	0	0	0	0	0	0	0	0	0	0.09	0	0	0	0	0	0	0	0	0	0	0	0	0	0	0	0	0	0	0	0	0	0	0	0	0	0	0	0
Cluster 673	0	0	0	0	0	0	0	0	0	0	0	0	0	0	0	0	0	0	0	0	0.09	0	0	0	0	0	0	0	0	0	0	0	0	0	0	0	0	0	0	0	0	0	0	0	0	0	0	0	0
Cluster 750	0	0	0	0	0	0	0	0	0	0	0	0	0	0	0	0	0	0	0	0	0.086	0	0	0	0.025	0	0	0	0	0	0	0	0	0	0	0	0	0	0	0	0	0	0	0	0	0	0	0	0
Cluster 657	0	0	0	0	0	0	0	0	0	0	0	0	0	0	0	0	0	0	0	0	0.086	0	0	0	0	0	0	0	0	0	0	0	0	0	0	0	0	0	0	0	0	0	0	0	0	0	0	0	0
Cluster 297	0	0	0	0	0	0	0	0	0	0	0	0	0	0	0	0	0	0	0	0	0.086	0	0.044	0	0	0	0	0	0	0.138	0	0	0	0	0.1	0	0	0	0	0	0.212	0	0	0	0	0.091	0	0	0
Cluster 658	0	0	0	0	0	0	0	0	0	0	0	0	0	0	0	0	0	0	0	0	0.083	0	0	0	0	0	0	0	0	0	0	0	0	0	0	0	0	0	0	0	0	0	0	0	0	0	0	0	0
Cluster 577	0	0	0	0	0	0	0	0	0	0	0	0	0	0	0	0	0	0	0	0	0.083	0	0	0	0	0	0.062	0	0	0	0	0	0	0	0	0	0	0	0	0	0	0	0	0	0	0	0	0	0
Cluster 653	0	0	0	0	0	0	0	0	0	0	0	0	0	0	0	0	0	0	0	0	0.079	0.095	0	0	0	0	0	0	0	0	0	0	0	0	0	0	0	0	0	0	0	0	0	0	0	0	0	0	0
Cluster 579	0	0	0	0	0	0	0	0	0	0	0	0	0	0	0	0	0	0	0	0	0.079	0	0	0	0.047	0	0	0	0	0	0	0	0	0	0	0	0	0	0	0	0	0	0	0	0	0	0	0	0
Cluster 730	0	0	0	0	0	0	0	0	0	0	0	0	0	0	0	0	0	0	0	0	0.075	0	0	0	0	0	0	0	0	0	0	0	0	0	0	0	0	0	0	0	0	0	0	0	0	0	0	0	0
Cluster 208	0	0	0	0	0	0	0	0	0	0	0	0	0	0	0	0	0	0	0	0	0.072	0	0	0	0.244	0	0.023	0	0	0	0	0	0.091	0	0.078	0	0	0	0.04	0	0.045	0.122	0	0	0.058	0	0	0	0
[5]Caedibacter	0	0	0	0	0	0	0	0	0	0	0	0	0	0	0	0	0	0	0	0	0.068	0	0	0	0	0	0	0	0	0	0	0	0	0	0	0	0	0	0	0	0	0	0	0	0	0	0	0	0
Cluster 864	0	0	0	0	0	0	0	0	0	0	0	0	0	0	0	0	0	0	0	0	0.068	0	0	0	0	0	0	0	0	0	0	0	0	0	0	0	0	0	0	0	0	0	0	0	0	0	0	0	0
Cluster 619	0	0	0	0	0	0	0	0	0	0	0	0	0	0	0	0	0	0	0	0	0.068	0	0	0	0	0	0	0	0	0	0	0	0	0	0	0	0	0	0	0	0	0	0	0	0	0	0	0	0.161
Cluster 633	0	0	0	0	0	0	0	0	0	0	0	0	0	0	0	0	0	0	0	0	0.065	0	0	0	0	0	0	0	0	0	0	0	0	0	0	0	0	0	0	0	0	0	0	0	0	0	0	0	0
Cluster 628	0	0	0	0	0	0	0	0	0	0	0	0	0	0	0	0	0	0	0	0	0.061	0	0	0	0.028	0	0	0	0	0	0	0	0	0	0	0	0	0	0	0	0	0	0	0	0	0	0	0	0
Cluster 462	0	0	0	0	0	0	0	0	0	0	0	0	0	0	0	0	0	0	0	0	0.061	0.649	0	0	0	0	0	0	0	0	0	0	0	0	0	0	0	0	0	0	0	0	0	0	0	0	0	0	0.12
Cluster 705	0	0	0	0	0	0	0	0	0	0	0	0	0	0	0	0	0	0	0	0	0.054	0	0	0	0	0	0	0	0	0	0	0	0	0	0	0	0	0	0	0	0	0	0	0	0	0	0	0	0
Cluster 606	0	0	0	0	0	0	0	0	0	0	0	0	0	0	0	0	0	0	0	0	0.054	0	0	0	0	0	0	0	0	0	0	0	0	0	0	0	0	0	0	0	0	0	0	0	0	0	0	0	0
[5]Goodfellowiella	0	0	0	0	0	0	0	0	0	0	0	0	0	0	0	0	0	0	0	0	0.054	0	0	0	0	0	0	0	0	0	0	0	0	0	0	0	0	0	0	0	0	0	0	0	0	0	0	0	0
Cluster 649	0	0	0	0	0	0	0	0	0	0	0	0	0	0	0	0	0	0	0	0	0.05	0	0	0	0	0	0	0	0	0	0	0	0	0	0	0	0	0	0	0	0	0	0	0	0	0	0	0	0
Cluster 667	0	0	0	0	0	0	0	0	0	0	0	0	0	0	0	0	0	0	0	0	0.047	0	0.039	0	0	0	0	0	0	0	0	0	0	0	0	0	0	0	0	0	0	0	0.034	0	0	0	0	0	0
Cluster 834	0	0	0	0	0	0	0	0	0	0	0	0	0	0	0	0	0	0	0	0	0.043	0	0	0	0	0	0	0	0	0	0	0	0	0	0	0	0	0	0	0	0	0	0	0	0	0	0	0	0
[5]Lyticum	0	0	0	0	0	0	0	0	0	0	0	0	0	0	0	0	0	0	0	0	0.043	0	0	0	0	0	0	0	0.005	0	0	0	0	0	0.083	0.005	0	0	0	0	0	0	0	0	0	0	0	0	0
Cluster 240	0	0	0	0	0	0	0	0	0	0	0	0	0	0	0	0	0	0	0	0	0.043	0	0	0.479	0	0	0	0	0.034	0	0	0	0	0	0	0	0	0	0.114	0	0	0.366	0	0	0	0	0	0	0
Cluster 580	0	0	0	0	0	0	0	0	0	0	0	0	0	0	0	0	0	0	0	0	0.043	0	0	0	0	0	0	0	0	0	0	0	0	0	0	0	0	0	0	0	0	0	0	0	0	0	0	0	0
Cluster 547	0	0	0	0	0	0	0	0	0	0	0	0	0	0	0	0	0	0	0	0	0.039	0	0	0	0.054	0	0	0	0	0	0	0	0.045	0	0	0	0	0	0	0	0	0	0	0	0.032	0	0	0	0
Cluster 774	0	0	0	0	0	0	0	0	0	0	0	0	0	0	0	0	0	0	0	0	0.039	0	0	0	0	0	0	0	0	0	0	0	0	0	0	0	0	0	0	0	0	0	0	0	0	0	0	0	0
[5]Macellibacteroides	0	0	0	0	0	0	0	0	0	0	0	0	0	0	0	0	0	0	0	0	0.039	0	0	0	0	0	0	0	0	0	0	0	0	0	0	0	0	0	0	0	0	0	0	0	0	0	0	0	0
Cluster 758	0	0	0	0	0	0	0	0	0	0	0	0	0	0	0	0	0	0	0	0	0.039	0	0.051	0	0	0	0	0	0	0	0	0	0	0	0	0	0	0	0	0	0	0	0	0	0	0	0	0	0
Cluster 659	0	0	0	0	0	0	0	0	0	0	0	0	0	0	0	0	0	0	0	0	0.036	0	0	0	0	0	0	0	0	0	0	0	0	0	0	0	0	0	0	0	0	0	0	0	0	0	0	0	0
Cluster 668	0	0	0	0	0	0	0	0	0	0	0	0	0	0	0	0	0	0	0	0	0.036	0	0.046	0	0	0	0	0	0	0	0	0	0	0	0	0	0	0	0	0	0	0	0	0	0	0	0	0	0
[5]Anaeroglobus	0	0	0	0	0	0	0	0	0	0	0	0	0	0	0	0	0	0	0	0	0.032	0	0	0	0	0	0	0	0	0	0	0	0	0	0	0	0	0	0	0	0	0	0	0	0	0	0	0	0
Cluster 625	0	0	0	0	0	0	0	0	0	0	0	0	0	0	0	0	0	0	0	0	0.032	0	0	0	0	0	0	0	0	0	0	0	0	0	0	0	0	0	0	0	0	0	0	0	0	0	0	0	0
Cluster 688	0	0	0	0	0	0	0	0	0	0	0	0	0	0	0	0	0	0	0	0	0.029	0	0	0	0	0	0	0	0	0	0	0	0	0	0	0	0	0	0	0	0	0	0	0	0	0	0	0	0
Cluster 680	0	0	0	0	0	0	0	0	0	0	0	0	0	0	0	0	0	0	0	0	0.029	0	0	0	0	0.04	0	0	0	0	0	0	0	0	0	0	0	0	0	0	0	0	0	0	0	0	0	0	0
Cluster 641	0	0	0	0	0	0	0	0	0	0	0	0	0	0	0	0	0	0	0	0	0.025	0	0	0	0	0	0	0	0	0	0	0	0	0	0	0	0	0	0	0	0	0	0	0	0	0	0	0	0
[5]Dendrosporobacter	0	0	0	0	0	0	0	0	0	0	0	0	0	0	0	0	0	0	0	0	0.018	0	0	0	0	0	0	0	0	0	0	0	0	0	0	0	0	0	0	0	0	0	0	0	0	0	0	0	0
[5]Cnuella	0	0	0	0	0	0	0	0	0	0	0	0	0	0	0	0	0	0	0	0	0.018	0	0	0	0	0	0	0	0	0	0	0	0	0	0	0	0	0	0	0	0	0	0	0	0	0	0	0	0
[5]Phycicola	0	0	0	0	0	0	0	0	0	0	0	0	0	0	0	0	0	0	0	0	0.014	0	0	0	0	0	0	0	0	0	0	0	0	0	0	0	0	0	0	0	0	0	0	0	0	0	0	0	0
[5]Terrabacter	0	0	0	0	0	0	0	0	0	0	0	0	0	0	0	0	0	0	0	0	0.014	0	0	0	0	0	0	0	0	0	0	0	0	0	0	0	0	0	0	0	0	0	0	0	0	0	0	0	0
[5]Emticicia	0	0	0	0	0	0	0	0	0	0	0	0	0	0	0	0	0	0	0	0	0.011	0	0	0	0	0	0	0	0	0	0	0	0	0	0	0	0	0	0	0	0	0	0	0	0	0	0	0	0
[5]Rhodopila	0	0	0	0	0	0	0	0	0	0	0	0	0	0	0	0	0	0	0	0	0.011	0	0	0	0	0	0	0	0	0	0	0	0	0	0	0	0	0	0	0	0	0	0	0	0	0	0	0	0
[5]Nitratireductor	0	0	0	0	0	0	0	0	0	0	0	0	0	0	0	0	0	0	0	0	0.007	0	0	0	0	0	0	0	0.01	0	0	0	0	0	0	0	0	0	0.023	0	0	0	0	0	0	0	0	0	0
[5]Desulfonema	0	0	0	0	0	0	0	0	0	0	0	0	0	0	0	0	0	0	0	0	0.004	0	0	0	0	0	0	0	0	0	0	0	0	0	0	0	0	0	0	0	0	0	0	0	0	0	0	0	0
[5]Bordetella	0	0	0	0	0	0	0	0	0	0	0	0	0	0	0	0	0	0	0	0	0.004	0	0.015	0.007	0	0	0	0	0	0	0	0	0	0	0	0	0	0	0	0	0	0	0	0	0	0	0	0	0
[5]Colwellia	0	0	0	0	0	0	0	0	0	0	0	0	0	0	0	0	0	0	0	0	0.004	0	0	0	0	0	0	0	0	0	0	0	0	0	0	0	0	0	0	0	0	0	0	0	0	0	0.019	0.012	0.004
[5]Beijerinckia	0	0	0	0	0	0	0	0	0	0	0	0	0	0	0	0	0	0	0	0	0.004	0	0	0	0	0	0	0	0	0	0.018	0	0	0	0	0	0	0	0	0	0	0	0	0	0	0	0	0	0
[5]Sunxiuqinia	0	0	0	0	0	0	0	0	0	0	0	0	0	0	0	0	0	0	0	0	0.004	0	0	0.036	0	0.009	0	0	0	0	0.018	0	0	0	0	0	0	0	0.04	0	0	0	0	0	0	0	0	0	0
Cluster 504	0	0	0	0	0	0	0	0	0	0	0	0	0	0	0	0	0	0	0	0	0	0.508	0	0	0	0	0	0	0.034	0	0	0	0	0	0	0	0	0	0	0	0	0	0	0	0	0	0	0	0
Cluster 194	0	0	0	0	0	0	0	0	0	0	0	0	0	0	0	0	0	0	0	0	0	0.436	0	0	0	0	0	0	0	0.047	0	0	0	0	0	0	0	0	0	0	0	0	0.136	0	0	0.293	0	0	0
[5]Frigoribacterium	0	0	0	0	0	0	0	0	0	0	0	0	0	0	0	0	0	0	0	0	0	0.426	0	0	0	0.036	0	0	0	0	0	0	0	0	0	0	0	0	0	0	0	0	0	0	0	0	0	0	0
[5]Terrimicrobium	0	0	0	0	0	0	0	0	0	0	0	0	0	0	0	0	0	0	0	0	0	0.39	0	0	0	0	0	0	0	0	0	0	0	0	0	0	0	0	0	0	0	0	0	0	0	0	0	0	0
[5]Thalassiella	0	0	0	0	0	0	0	0	0	0	0	0	0	0	0	0	0	0	0	0	0	0.39	0	0	0	0	0	0	0	0	0	0	0	0	0	0	0	0	0	0	0	0	0	0	0	0	0	0	0
[5]Blastochloris	0	0	0	0	0	0	0	0	0	0	0	0	0	0	0	0	0	0	0	0	0	0.331	0	0	0	0.004	0	0	0	0	0	0	0	0	0	0	0	0	0	0	0	0	0	0	0	0	0	0	0
[5]Aridibacter	0	0	0	0	0	0	0	0	0	0	0	0	0	0	0	0	0	0	0	0	0	0.298	0	0	0	0	0	0	0	0	0	0	0	0	0	0	0	0	0.102	0	0	0	0	0	0	0	0	0	0
Cluster 300	0	0	0	0	0	0	0	0	0	0	0	0	0	0	0	0	0	0	0	0	0	0.298	0	0	0.127	0	0	0	0	0	0	0	0	0	0	0	0.119	0	0	0	0	0	0	0	0	0.04	0.135	0.111	0
Cluster 189	0	0	0	0	0	0	0	0	0	0	0	0	0	0	0	0	0	0	0	0	0	0.223	0	0	0	0	0	0	0	0	0	0	0	0	0	0	0	0	0	0	0	0	0	0	0	0	0	0	0.19
[5]Hydrocarboniphaga	0	0	0	0	0	0	0	0	0	0	0	0	0	0	0	0	0	0	0	0	0	0.22	0	0	0	0	0	0	0	0	0	0	0	0	0	0	0	0	0	0	0	0	0	0	0	0	0	0	0
[5]Shimazuella	0	0	0	0	0	0	0	0	0	0	0	0	0	0	0	0	0	0	0	0	0	0.2	0	0	0	0	0	0	0	0	0	0	0	0	0	0	0	0	0	0	0	0	0	0	0	0	0	0	0
Cluster 565	0	0	0	0	0	0	0	0	0	0	0	0	0	0	0	0	0	0	0	0	0	0.197	0	0	0	0	0	0	0	0	0	0	0	0	0	0	0	0	0	0	0	0	0	0	0	0	0	0	0
Cluster 178	0	0	0	0	0	0	0	0	0	0	0	0	0	0	0	0	0	0	0	0	0	0.164	0	0	0	0	0	0	0.239	0	0	0	0	0	0	0	0.148	0.033	0	0	0	0	0	0	0.023	0	0	0.254	0
[5]Ancylobacter	0	0	0	0	0	0	0	0	0	0	0	0	0	0	0	0	0	0	0	0	0	0.151	0	0	0	0	0	0	0	0	0	0	0	0	0	0	0	0	0	0	0	0	0	0	0	0	0	0	0
Cluster 561	0	0	0	0	0	0	0	0	0	0	0	0	0	0	0	0	0	0	0	0	0	0.131	0	0	0	0	0	0	0.088	0	0.087	0	0	0	0	0	0	0	0	0	0	0	0	0	0	0	0	0	0
Cluster 583	0	0	0	0	0	0	0	0	0	0	0	0	0	0	0	0	0	0	0	0	0	0.118	0	0	0	0	0	0	0	0	0	0	0	0	0	0	0	0	0	0	0	0	0.047	0	0	0	0	0	0.112
[5]Actimicrobium	0	0	0	0	0	0	0	0	0	0	0	0	0	0	0	0	0	0	0	0	0	0.118	0	0	0	0	0	0	0	0	0	0	0	0	0	0	0	0	0	0	0	0	0	0	0	0	0	0	0
[5]Filomicrobium	0	0	0	0	0	0	0	0	0	0	0	0	0	0	0	0	0	0	0	0	0	0.095	0	0	0	0	0	0	0	0	0	0	0	0	0	0	0	0	0	0	0	0	0	0	0	0	0	0	0
Cluster 511	0	0	0	0	0	0	0	0	0	0	0	0	0	0	0	0	0	0	0	0	0	0.092	0	0	0	0	0	0	0	0	0	0	0	0	0	0	0	0	0	0	0	0	0	0	0	0	0	0	0
Cluster 420	0	0	0	0	0	0	0	0	0	0	0	0	0	0	0	0	0	0	0	0	0	0.088	0	0	0	0	0	0	0	0	0	0	0.091	0	0	0	1.893	0	0	0	0	0	0.034	0	0	0	0	0	0
Cluster 29	0	0	0	0	0	0	0	0	0	0	0	0	0	0	0	0	0	0	0	0	0	0.082	0.046	0	0	0	0	0	0	0	0	0	0	0	0	0	0	0	0	0	0	0	0	0	0	0	0	0	0
Cluster 246	0	0	0	0	0	0	0	0	0	0	0	0	0	0	0	0	0	0	0	0	0	0.079	0	0	0	0	0	0	0	0	0	0	0	0	0	0	0	0	0	0	0	0.335	0	0	0	0	0.159	0	0.65
Cluster 539	0	0	0	0	0	0	0	0	0	0	0	0	0	0	0	0	0	0	0	0	0	0.075	0	0	0	0	0	0	0	0	0	0	0	0	0	0	0	0	0	0	0	0	0	0	0	0	0	0	0
Cluster 34	0	0	0	0	0	0	0	0	0	0	0	0	0	0	0	0	0	0	0	0	0	0.072	0.032	0	0	0	0	0	0	0	0	0	0	0	0	0	0	0	0	0	0	0	0	0	0	0	0	0	0
[5]Saccharicrinis	0	0	0	0	0	0	0	0	0	0	0	0	0	0	0	0	0	0	0	0	0	0.059	0	0	0	0	0	0	0	0	0.018	0	0	0	0	0	0	0	0	0	0	0	0	0	0	0	0	0	0
Cluster 460	0	0	0	0	0	0	0	0	0	0	0	0	0	0	0	0	0	0	0	0	0	0.056	0	0	0	0	0	0	0	0	0	0	0	0	0	0	0	0.228	0	0	0	0	0.051	0	0	0	0	0	0
Cluster 518	0	0	0	0	0	0	0	0	0	0	0	0	0	0	0	0	0	0	0	0	0	0.052	0	0	0.073	0	0	0	0	0	0	0	0	0	0	0	0	0	0	0	0	0	0	0	0	0	0	0	0
Cluster 353	0	0	0	0	0	0	0	0	0	0	0	0	0	0	0	0	0	0	0	0	0	0.049	0.061	0	0	0	0.023	0	0	0	0	0	0	0	0.083	0	0	0	0	0	0	0	0	0	0.039	0	0	0	0.062
Cluster 351	0	0	0	0	0	0	0	0	0	0	0	0	0	0	0	0	0	0	0	0	0	0.049	0	0	0	0	0	0	0	0	0	0	0	0.09	0.072	0.069	0	0	0	0	0	0	0	0	0.104	0.671	0	0	0
Cluster 1	0	0	0	0	0	0	0	0	0	0	0	0	0	0	0	0	0	0	0	0	0	0.046	0	0	0	0	0	0	0	0	0	0	0	0	0	0	0	0	0	0	0	0	0.038	0	0.036	0	0	0	0
[5]Wenzhouxiangella	0	0	0	0	0	0	0	0	0	0	0	0	0	0	0	0	0	0	0	0	0	0.046	0	0	0	0	0	0	0	0	0	0	0	0	0	0	0	0	0	0	0	0	0	0	0	0	0	0	0
Cluster 509	0	0	0	0	0	0	0	0	0	0	0	0	0	0	0	0	0	0	0	0	0	0.043	0	0	0	0	0	0	0	0	0	0	0	0	0	0	0	0	0	0	0	0	0	0	0	0	0	0	0
Cluster 1331	0	0	0	0	0	0	0	0	0	0	0	0	0	0	0	0	0	0	0	0	0	0.033	0	0	0	0	0	0	0	0	0	0	0	0	0	0	0	0	0	0	0	0	0	0	0	0	0	0	0
Cluster 1058	0	0	0	0	0	0	0	0	0	0	0	0	0	0	0	0	0	0	0	0	0	0.026	0	0	0	0	0	0	0	0	0	0	0	0	0	0	0	0	0	0	0	0	0	0	0	0	0	0	0
[5]Sinosporangium	0	0	0	0	0	0	0	0	0	0	0	0	0	0	0	0	0	0	0	0	0	0.026	0	0	0	0	0	0	0	0	0	0	0	0	0	0	0	0	0	0	0	0	0	0	0	0	0	0	0
Cluster 643	0	0	0	0	0	0	0	0	0	0	0	0	0	0	0	0	0	0	0	0	0	0.023	0	0	0	0	0	0	0	0	0	0	0	0	0	0	0	0	0	0	0	0	0.072	0	0	0	0	0	0
[5]Methylosinus	0	0	0	0	0	0	0	0	0	0	0	0	0	0	0	0	0	0	0	0	0	0.007	0	0	0	0	0	0	0	0	0	0	0	0	0	0	0	0	0	0	0	0	0	0	0	0	0	0	0
[5]Proteiniclasticum	0	0	0	0	0	0	0	0	0	0	0	0	0	0	0	0	0	0	0	0	0	0.003	0.007	0	0	0.018	0	0	0	0	0	0	0	0.09	0	0	0	0	0	0	0	0	0	0	0	0	0	0	0
[5]Thermogutta	0	0	0	0	0	0	0	0	0	0	0	0	0	0	0	0	0	0	0	0	0	0.003	0	0	0	0	0	0	0	0	0	0	0	0	0	0	0	0	0	0	0	0	0	0	0	0	0	0	0
[5]Gemmatirosa	0	0	0	0	0	0	0	0	0	0	0	0	0	0	0	0	0	0	0	0	0	0.003	0	0	0	0	0	0	0	0	0	0	0	0	0	0	0	0	0.034	0	0	0	0	0	0	0	0	0	0
[5]Blastopirellula	0	0	0	0	0	0	0	0	0	0	0	0	0	0	0	0	0	0	0	0	0	0.003	0	0	0.003	0	0	0	0	0	0	0	0	0	0	0	0	0	0	0	0	0	0	0	0	0	0	0	0
[5]Angustibacter	0	0	0	0	0	0	0	0	0	0	0	0	0	0	0	0	0	0	0	0	0	0.003	0.007	0	0	0	0	0	0	0	0	0	0	0	0	0	0	0	0	0	0	0	0	0	0	0	0	0	0
[5]Thiorhodococcus	0	0	0	0	0	0	0	0	0	0	0	0	0	0	0	0	0	0	0	0	0	0.003	0	0	0	0	0	0	0	0	0	0	0	0	0	0	0	0	0	0	0	0	0	0	0	0	0	0	0
[5]Rhodocista	0	0	0	0	0	0	0	0	0	0	0	0	0	0	0	0	0	0	0	0	0	0.003	0	0	0	0	0	0	0	0	0	0	0	0	0	0	0	0	0	0	0	0	0	0	0	0	0	0	0
[5]Oxalophagus	0	0	0	0	0	0	0	0	0	0	0	0	0	0	0	0	0	0	0	0	0	0.003	0	0	0	0	0	0	0	0	0	0	0	0	0	0	0	0	0	0	0	0	0	0	0	0	0	0	0
[5]Ochrobactrum	0	0	0	0	0	0	0	0	0	0	0	0	0	0	0	0	0	0	0	0	0	0.003	0	0	0	0.004	0	0	0	0	0.014	0	0	0	0	0	0	0	0	0	0	0.008	0	0	0	0.01	0	0	0
[5]Texcoconibacillus	0	0	0	0	0	0	0	0	0	0	0	0	0	0	0	0	0	0	0	0	0	0.003	0	0	0	0	0	0	0	0	0	0	0	0	0	0	0	0	0	0	0	0	0	0	0	0	0	0	0
Cluster 1030	0	0	0	0	0	0	0	0	0	0	0	0	0	0	0	0	0	0	0	0	0	0	0.211	0	0	0	0	0	0	0	0	0	0	0	0	0	0	0	0	0	0	0	0	0	0	0	0	0	0
Cluster 773	0	0	0	0	0	0	0	0	0	0	0	0	0	0	0	0	0	0	0	0	0	0	0.17	0	0	0	0	0	0	0	0	0	0	0	0	0	0	0	0	0	0	0	0	0	0	0	0	0	0
[5]Desulfonispora	0	0	0	0	0	0	0	0	0	0	0	0	0	0	0	0	0	0	0	0	0	0	0.138	0	0	0	0	0	0	0	0	0	0	0	0	0	0	0	0	0	0	0	0	0	0	0	0	0	0
Cluster 92	0	0	0	0	0	0	0	0	0	0	0	0	0	0	0	0	0	0	0	0	0	0	0.121	0	0	0	0	0	0	0	0	0	0	0	0	0	0	0	0	0	0	0	0	0	0	0	0	0	0
Cluster 780	0	0	0	0	0	0	0	0	0	0	0	0	0	0	0	0	0	0	0	0	0	0	0.107	0	0	0	0	0	0	0	0	0	0	0	0	0	0	0	0	0	0	0	0	0	0	0	0	0	0
Cluster 876	0	0	0	0	0	0	0	0	0	0	0	0	0	0	0	0	0	0	0	0	0	0	0.097	0	0	0	0	0	0	0	0	0	0	0	0	0	0	0	0	0	0	0	0	0	0	0	0	0	0
Cluster 844	0	0	0	0	0	0	0	0	0	0	0	0	0	0	0	0	0	0	0	0	0	0	0.095	0	0	0	0	0	0	0	0	0	0	0	0	0	0	0	0	0	0	0	0	0	0	0	0	0	0
Cluster 305	0	0	0	0	0	0	0	0	0	0	0	0	0	0	0	0	0	0	0	0	0	0	0.095	0	0	0	0	0	0	0	0	0	0	0	0	0	0.052	0	0	0	0.04	0	0	0	0	0	0.173	0	0.07
Cluster 56	0	0	0	0	0	0	0	0	0	0	0	0	0	0	0	0	0	0	0	0	0	0	0.092	0	0	0	0	0	0	0	0	0	0	0	0	0	0	0	0	0	0	0	0	0.392	0	0	0	0	0
Cluster 935	0	0	0	0	0	0	0	0	0	0	0	0	0	0	0	0	0	0	0	0	0	0	0.087	0	0	0	0	0	0	0	0	0	0	0	0	0	0	0	0	0	0	0	0	0	0	0	0	0	0
Cluster 938	0	0	0	0	0	0	0	0	0	0	0	0	0	0	0	0	0	0	0	0	0	0	0.085	0	0	0	0	0	0	0	0	0	0	0	0	0	0	0	0	0	0	0	0	0	0	0	0	0	0
Cluster 924	0	0	0	0	0	0	0	0	0	0	0	0	0	0	0	0	0	0	0	0	0	0	0.08	0	0	0	0	0	0	0	0	0	0	0	0	0	0	0	0	0	0	0	0	0	0	0	0	0	0
Cluster 850	0	0	0	0	0	0	0	0	0	0	0	0	0	0	0	0	0	0	0	0	0	0	0.07	0	0	0	0	0	0	0	0	0	0	0	0	0	0	0	0	0	0	0	0	0	0	0	0	0	0
[5]Rhodovibrio	0	0	0	0	0	0	0	0	0	0	0	0	0	0	0	0	0	0	0	0	0	0	0.068	0	0	0	0	0	0	0	0	0	0	0	0	0	0	0	0	0	0	0	0	0	0	0	0	0	0
Cluster 792	0	0	0	0	0	0	0	0	0	0	0	0	0	0	0	0	0	0	0	0	0	0	0.065	0	0	0	0	0	0	0	0	0	0	0	0	0	0	0	0	0	0	0	0	0	0	0	0	0	0
Cluster 756	0	0	0	0	0	0	0	0	0	0	0	0	0	0	0	0	0	0	0	0	0	0	0.063	0	0	0	0	0	0	0	0	0	0	0	0	0	0	0	0	0	0	0	0	0	0	0	0	0	0
Cluster 900	0	0	0	0	0	0	0	0	0	0	0	0	0	0	0	0	0	0	0	0	0	0	0.063	0	0	0	0	0	0	0	0	0	0	0	0	0	0	0	0	0	0	0	0	0	0	0	0	0	0
Cluster 840	0	0	0	0	0	0	0	0	0	0	0	0	0	0	0	0	0	0	0	0	0	0	0.063	0	0	0	0	0	0	0	0	0	0	0	0	0	0	0	0	0	0	0	0	0	0	0	0	0	0
[5]Idiomarina	0	0	0	0	0	0	0	0	0	0	0	0	0	0	0	0	0	0	0	0	0	0	0.063	0	0	0	0	0	0	0	0	0	0	0	0	0	0.015	0	0	0	0	0	0	0	0	0	0	0	0
[truncated: 1,607 more rows]
[truncated: 31 more columns]

## Sheet: Sheet2
name	AI Ram 1	AI Ram 2	AI Ram 3	AI Ram 4	AI Ram 5	ewe 1-R5	ewe 2-R5	ewe 3-R5	ewe 4-R5	ewe 5-R5	ewe 6-R5	ewe 7-R5	ewe 8-R5	ewe 9-R5	ewe 10-R5	ewe 11-R3	ewe 12-R3	ewe 13-R3	ewe 14-R3	ewe 15-R3	ewe 16-R3	ewe 17-R3	ewe 18-R3	ewe 19-R3	ewe 20-R3	ewe 21-R2	ewe 22-R2	ewe 23-R2	ewe 24-R2	ewe 25-R2	ewe 26-R2	ewe 27-R2	ewe 28-R2	ewe 29-R2	ewe 30-R2	ewe 31-R1	ewe 32-R1	ewe 33-R1	ewe 34-R1	ewe 35-R1	ewe 36-R1	ewe 37-R1	ewe 38-R1	ewe 39-R1	ewe 40-R1	ewe 41-R4	ewe 42-R4	ewe 43-R4	ewe 44-R4
[5]Trichococcus	11.636	0.563	0.018	0.011	11.636	0.005	0	0	0.297	0.004	0.029	0	0	0.006	0.004	0.07	0	0.088	0	0	0.068	0.003	0.114	0	0	0.094	0.003	0	0	0	0	0	0	0	0.122	0	0.059	0	0.131	0	0	0	0.26	0	0	0	0.009	0	0.008
[5]Pseudomonas	9.337	7.368	9.342	17.094	9.552	3.015	2.534	0.734	2.389	0.296	1.223	0.818	0.977	0.243	1.562	1.71	1.172	0.891	0.174	0.361	2.036	3.395	0.417	0.858	0.921	0.07	0.293	0.063	0.46	0.189	0.152	0.008	0.607	0.84	0.521	0.203	0.356	0.818	0.639	3.231	0.5	1.722	0.358	2.165	0.529	2.84	0.299	1.926	1.079
[5]Lactococcus	6.61	6.476	10.429	3.012	4.658	0.081	0.167	0.003	0.037	0	0.002	0	0	0	0	0	0.004	0.176	0	0	0.036	0	0	0	0	0.026	0.006	0.004	0.005	0	14.033	0	0.068	0.009	0	0	0	0.159	0.04	0	0	0	0	1.072	0	0	0	0	0
[5]Stenotrophomonas	6.43	1.361	12.243	5.133	1.327	0.062	0.012	0	0.426	0	0	0.023	0.758	0.023	0.016	0.004	0.012	0	0	0.004	0	0.003	0.002	0	0.184	0.004	1	0	0.053	0.004	0	0.002	0	0.298	0.006	0.039	0.007	0	0	0.005	0.045	0.03	0.004	0.01	0	3.613	0	0.291	0
[5]Corynebacterium	5.223	5.256	11.203	17.12	18.12	8.185	7.977	20.89	13.211	32.162	15.895	35.962	3.37	17.501	14.809	3.554	4.839	29.223	0.533	51.909	9.501	1.893	27.399	9.739	15.769	1.811	3.091	0.834	28.401	4.885	2.781	0.141	17.111	16.715	6.187	0.533	3.161	5.28	2.863	2.101	5.952	2.005	6.778	3.051	2.508	8.881	6.92	3.689	4.02
[5]Cupriavidus	5.014	0	16.778	3.37	2.357	0.005	0.004	0	0	0	0.053	0	0.004	0	0	0	0	0.02	0	0.004	0	0	0	0	0.06	0	0	0	0	0.039	0	0	0	0	0	0	0	0	0	0.408	0	0.267	0	0	0	0.005	0.154	0	0.029
[5]Thermus	4.572	14.125	4.412	2.162	1.904	0	0	0.003	0	0	0	0	0	0	0	0	0	0	0	0	0	0	0	0	0	0	0	0	0	0	0	0.004	0	0	0	0	0	0	0	0	0	0	0	0	0	0	0	0	0
[5]Erwinia	4.054	0.422	2.248	1.064	2.286	0.015	0.004	0.006	0	0.008	0.001	0.008	0.116	0.006	0.008	0.008	0.004	0	0.003	0	0.004	0	0	0.014	0.003	0.008	0	0.004	0	0.06	0	0.002	0.014	0	0.011	0.074	0.007	0	0	0	0	0	0	0	0	0.005	0.005	0	0
[5]Streptococcus	3.385	6.148	2.144	0.78	1.253	3.369	7.539	0.653	0	0.314	1.094	0.755	0.799	2.533	0.185	1.796	5.252	0.377	0.133	0.093	2.07	0.577	0.164	0.938	3.31	0.106	0.407	0.115	0.58	0.241	0.503	0.012	0.621	1.126	0.443	0.247	0.453	4.891	1.178	1.783	4.342	0	0.699	2.454	1.929	0.045	1.33	1.82	4.381
[5]Staphylococcus	2.459	0.235	0.859	2.847	1.593	1.669	1.342	0.822	1.926	0.106	2.119	0.975	1.458	0.312	0.201	34.158	1.361	1.253	0.017	0.064	3.315	0.538	0.766	0.486	4.225	1.88	1.808	0.36	4.574	0.28	0.718	0.037	8.679	2.378	0.77	0.596	0.511	3.342	0.399	5.694	5.745	0.511	0.784	0.763	0.288	0.434	5.944	3.541	1.965
[5]Anoxybacillus	2.438	4.974	2.626	1.408	1.939	0.01	0.251	0.003	0.004	0.008	0.053	0.128	8.635	0	0.004	0.004	0.012	0	0	0.007	0.219	0	0	1.13	0.146	0	0	0	0.02	0	0.041	0	0	0	0	0	0	0	0	0.685	0.005	0	0	0	0	0	0.005	0	0.236
[5]Atopostipes	2.431	0.61	0.86	0.885	1.974	0.125	1.623	0.542	0.449	0.31	4.291	0.008	0.517	0.946	1.829	0.234	1.101	4.021	0	0.1	0.316	0.57	2.579	1.988	0.678	0.384	0.701	0.111	1.311	0.142	0.333	0.019	0.557	1.399	0.327	0.182	0.75	4.519	0.723	2.655	1.621	0.853	2.633	1.083	1.303	0	0.864	0.799	1.022
[5]Eremococcus	2.376	0	0.642	0.646	3.731	0	0.004	0.008	0.025	0.013	0.23	0	0	0	0	0	0.004	0	0	0.032	0	0	0.308	0	0	0.04	0	0.022	0.185	0.028	0.078	0.002	0.489	0.104	0	0	0	0	0	0	0	0	0	0	0	0	0.07	0.019	0
[5]Buttiauxella	2.321	0	1.427	0	0	0	0	0	0	0	0	0	0	0	0	0	0	0	0	0	0	0	0	0	0	0	0	0	0	0	0	0	0	0	0	0	0	0	0	0	0	0	0	0	0	0	0	0	0
[5]Salinicoccus	2.28	0.141	1.596	4.335	1.639	0.168	0.209	0.376	2.211	0.394	3.384	0.96	0.882	1.179	0.513	0.004	0.02	2.66	0.017	0.472	0.366	0.236	4.655	0.014	0.516	0.277	2.31	0.062	3.066	0	0.01	0.006	0.902	0.08	0.172	0.138	1.507	1.812	0.922	0	3.68	0.152	1.93	0	0.366	0.005	0.201	5.008	0.512
[5]Cutibacterium	2.107	4.036	0.123	0.131	0.153	6.377	5.703	0.96	0.945	0.661	2.052	4.205	9.471	2.931	2.489	5.01	6.369	1.68	0.318	0.018	7.003	3.984	0.843	7.509	9.042	0.249	0.661	0.895	0.872	0.244	1.151	0.015	1.16	4.406	5.748	0.454	0.52	3.099	0.404	6.918	3.049	2.774	0.272	2.609	0.538	5.521	2.264	3.813	0.707
[5]Geobacillus	1.837	3.332	1.624	0.821	1.18	0	0	0	0.011	0	0.001	0	0.008	0	0	0	0.004	0	0	0	0	0.003	0	0	0	0	0	0	0	0	0	0	0	0	0.1	0	0.178	0	0	0	0	0	0	0	0	0	0	0	0
[5]Serratia	1.823	0.094	0.085	0.348	0.01	0.005	0	0	0	0	0.001	0.06	0.016	0	0	0	0	0.005	0	0	0.118	0	0	0	0	0.004	0	0	0	0	0	0	0	0	0	0	0	0	0	0	0.01	0	0.141	0	0	0.005	0.019	0.037	0.025
[5]Dolosicoccus	1.706	0.047	0.444	0.762	0.96	0	0.113	0.313	0.973	0.314	0.053	0.06	0	0.779	0.266	0	0.008	1.518	0.058	0.053	0.022	0.144	0.897	0	0	0.085	0.036	0.004	0.249	0.213	0.128	0.015	0.394	0.615	0.177	0.094	0.2	0.105	0.011	0.005	0	0	0.324	0	0.224	0	0	0.613	0.004
[5]Facklamia	1.484	0.657	1.219	2.126	1.962	0.167	3.346	1.079	3.579	0.297	2.63	0.279	0	0.779	0.436	0.226	0.616	1.122	0.028	0.257	0.251	0.013	2.319	1.173	0.044	0.38	0.554	0.04	1.608	0.181	0.228	0.014	0.789	1.098	0.598	0.103	0.505	1.622	0.456	0.633	2.822	0.617	0.669	0.01	0.234	0.005	0.709	2.358	0.567
[5]Anaerosphaera	1.043	0.141	0.671	0.152	2.047	0	0	0	0	0.187	0.002	0.196	0	0	0.158	0.187	0	0.279	0	0.025	0	0	0.271	0	0	0.107	0.134	0.018	0.341	0.15	0.155	0.01	0.195	0.142	0.21	0.049	0	0	0	0	0	0	0	0	0	0	0	0	0.112
[5]Enterobacter	1.015	7.508	0.349	0.247	0.128	0	0.004	0.008	0.011	0.008	0	0	0	0	0	0.004	0.016	0.005	0	0	0.007	0	0	0	0	0	0	0	0	0	0	0	0	0	0	0.005	0	0	0.006	0	0.02	1.494	0	0.01	0	0	0	0	0
[5]Klebsiella	1.016	0	0.019	0.129	0.134	0	0	0	0	0	0	0	0	0	0	0	0	0	0	0	0	0	0	0.007	0	0	0	0	0	0	0	0	0	0	0	0	0	0	0	0	0	0	0	0	0	0	0	0	0
[5]Romboutsia	0.622	1.642	0.151	0.404	0.07	0	0	0	0	0	0.336	0	0.004	0.006	0	0	0.5	0.049	0.003	0.043	0.409	0.003	0.385	0	0.073	0.067	0.329	0.009	0.658	0.043	0.055	0.008	0	0.269	0.454	0.069	0.505	0.163	0.006	0	0.172	0	0.558	0	0.058	0	0.056	0.83	0
[5]Bifidobacterium	0.615	5.631	1.361	0.955	0.267	7.083	3.142	0.91	0.007	0.051	2.154	2.461	0.058	1.282	1.76	3.184	1.785	0.196	0.094	0.046	17.414	7.19	1.057	1.201	9.743	0.209	11.445	0.409	0.814	0.039	0.954	0.027	0.372	0.61	7.936	0.793	4.557	1	0.479	12.542	4.242	35.681	1.287	0.907	0.23	2.755	2.325	1.343	1.067
[5]Yaniella	0.545	0	0	0.94	0.058	0	0.008	0	0	0.042	0.481	0.015	0	0	0.158	0.004	0.004	0.049	0	0.032	0.029	0.321	0.203	0.1	0	0.17	0.521	0.018	0.502	0	0.014	0	0.354	0.043	0.293	0	0.364	0.279	0.12	0	0.55	0	0.115	0	0.065	0.005	0.196	0	0.004
[5]Dietzia	0.539	0	2.938	7.449	3.881	0.101	0.36	0.034	0.399	0.411	0.918	0.136	0.409	0.768	1.096	0.012	0.044	0.686	0.006	4.957	0.356	0.387	0.941	0.479	0.609	0.115	0.138	0.009	0.342	0.016	0	0.002	0.168	0.071	0.061	0.03	0.111	0.38	0.011	0	0	0	0.102	0	0.016	0.979	0.093	0.167	0.095
[5]Enterococcus	0.539	0.047	0.009	0.051	0.034	0.01	0.012	0.003	0.019	0.004	0.053	0	0.008	0	0	0.168	0.008	0.088	0	0	0.076	0.006	0.043	1.244	0.003	0.004	0	0	0.073	0.047	0.027	0	0.454	0.005	0.105	0.192	0.163	0.33	0	0	0.005	0.008	0.059	0	0.003	0.575	0.005	0.056	0
[5]Globicatella	0.47	0	0.057	0.008	0.099	0	0.385	0	0	0	0.048	0.143	0	0	0	0	0.008	0	0	0	0	0	0	0	0	0.004	0	0	0	0	0.005	0	0	0	0	0.034	0	0.495	0	0	0.985	0	0.49	0	0.143	0	0	0	0
[5]Alkalibacterium	0.463	0	0	0.181	0.028	0.005	0.004	0.08	0.022	0	0.64	0.016	0.29	0.358	0.424	0.004	0	0.206	0	0.039	0.144	0.199	0.739	0	0.003	0.102	0.042	0	0.79	0	0.046	0	0.068	0	0	0.207	1.061	0.362	1.264	0	0.676	0.358	1.253	0	0.058	0.419	0	0.043	0.157
[5]Nesterenkonia	0.401	0.469	0.009	1.759	0.284	0	0	0.011	0.004	0.013	0.218	0	0	0.006	0.008	0	0	0.083	0	0.132	0.008	0.003	0.237	0.122	0.003	0.004	0.085	0	0.034	0	0.018	0	0.154	0.165	0	0.01	0.029	0.036	0	0.01	0.363	0	0.017	0	0	0.005	0	0.006	0.083
[5]Clostridium	0.394	0.188	0.009	0.019	0	0.24	0.263	0.427	0	0.059	0.307	0	0.029	0.006	0.008	0.522	0.056	0	0	0.061	0.29	0.452	0.447	0	0.972	0.029	0.065	0.018	0.039	0.063	0.045	0.002	0.217	0.113	0.033	0.049	0.044	0.167	0.273	0.033	0.005	0	0.072	1.155	0.042	0	0.322	0.377	0.14
[5]Campylobacter	0.373	0	0.34	0.05	1.119	1.184	0.456	0.724	2.233	1.243	0.088	0.159	0	0	0	0.012	0.456	0.417	0	0.224	0	0.082	0.497	0	0.702	0.406	0.325	0.147	0.274	0.612	0.019	0.01	0.675	0.434	0.858	0.015	0.401	0.055	0.148	0	0.282	0.008	0.732	0	0.894	0	0	0	0
[5]Jeotgalicoccus	0.352	0	0.198	0.705	0.328	0.638	1.556	0.191	2.501	0.178	5.576	0.717	0.6	3.358	1.388	0.152	2.546	2.077	0.127	0.132	0.004	0.57	0.751	0	0.114	1.407	2.173	0.204	3.895	0.091	0.055	0	1.332	1.187	0	0.158	1.195	0.924	1.111	0.113	1.691	0.008	2.676	0.711	0.395	0	0.663	2.853	1.435
[5]Kluyvera	0.346	0	0.009	1.056	2.5	0	0	0	0	0	0	0	0	0	0.004	0	0	0	0	0	0	0	0	0	0	0	0	0	0.137	0	0	0	0	0	0	0	0	0	0	0	0	0	0	0	0	0	0	0.006	0
No Hit	0.345	1.83	0.869	0.253	0.427	1.83	0.828	1.383	0.315	0.945	1.063	1.351	0.393	0.779	0.598	0.561	1.193	1.136	0.346	1.224	1.155	1.543	0.928	0.958	0.735	1.761	0.684	1.197	1.507	0.737	2.109	0.268	1.509	1.012	1.379	2.522	2.457	0.589	0.621	0.464	0.601	0.739	1.547	1.413	0.872	1.014	0.686	1.003	1.117
[5]Agrobacterium	0.331	1.032	0.274	0.116	0.064	0.292	1.741	0.246	0.402	0.416	0.059	0.37	1.95	0.924	1.065	0.043	0.012	0.176	0.1	0.014	0.703	2.038	0.218	0.815	0.744	0	0.147	0.027	0.078	0.114	0	0	0.213	0.407	0.703	0.064	0.371	0.603	0.233	1.402	0.757	1.348	0.196	4.774	0.211	2.094	0.383	1.021	0.67
[5]Oligella	0.325	0	0.283	0.319	0.95	0.024	0	0	0	0.237	1.071	0.008	0.004	0.098	0.015	0	0.452	0.671	0.055	3.273	0.169	0	0.451	0.915	0.57	0.076	0.225	0	0.512	0.106	0.625	0.008	0.702	1.257	0.161	0	0.059	0.368	0.199	0	0.424	0	0.145	0	0	0	0.131	0	0.05
[5]Kocuria	0.318	0	0.161	0.154	0.143	0.293	0.452	0.042	0.004	0.064	0.119	0.121	0.008	0.006	0.336	0.117	0.012	0.044	0.044	0.008	0.521	0.996	0.074	0.007	1.13	0.383	0.358	0	0.068	0	0.064	0.012	0.123	0.005	0.017	0.015	0.03	0	0.023	2.839	0.197	0	0.132	1.3	0.036	0.505	0.336	1.579	0.07
[5]Gemella	0.297	0	0	0	0	0.326	0.151	0	0	0	0.077	0.249	0	0	0	0.016	0	0.073	0.445	0	0	0	0	0.315	0.307	0.737	0.978	0.658	0.19	0.032	0.256	0.085	0	0.142	0	0	0	0	0.091	0.253	0	0.069	0	0	0	0.782	0	0	0
[5]Leuconostoc	0.269	0.047	0.378	0.082	0.115	0	0	0	0	0	0	0	0	0	0	0	0	0	0	0	0	0	0	0	0	0	0	0	0	0.055	4.643	0	0	0	0	0	0	0.098	0	0	0	0	0	0	0	0	0	0	0
[5]Pseudoglutamicibacter	0.269	0	0	1.639	0.37	0.096	0	0	0.014	0.004	0.058	0.015	0	0.006	0.008	0.109	0	0.01	0	0.096	0	0	0.16	0	0.003	0	0	0	0.059	0.008	0.005	0	0.105	0.005	0.006	0	0	0.014	0	0	0.323	0	0	0	0	0.005	0	0	0
[5]Trueperella	0.256	0	0.17	0.027	2.908	0	0.197	0.188	0.004	0.212	0.015	0.008	0	0	0.004	0	0	1.127	0	0.093	0	0	0.622	0.429	0.019	0.018	0.228	0.044	0.21	0.237	0.105	0.017	0.454	0.851	0.2	0.936	0.78	0.141	0.467	0.01	0.157	0	4.32	0	0.269	0	0.322	0	0.488
[5]Gallicola	0.221	0	0.123	0.139	0.029	0.01	1.423	1.167	2.486	1.552	0.052	0.196	0	0.006	0.436	0.004	0.004	2.326	0	0.245	0.054	0	0.65	0.765	0.272	0	0.104	0.009	0.434	0.335	0.046	0.019	0.507	0.846	0.687	0.187	0.364	1.477	0.057	0.244	0.565	0.328	0.741	0	2.322	0.005	0.019	0.266	0.091
[5]Akkermansia	0.207	0	0	0	0	0	0.105	0	0	0.31	0.12	0	0	0	0	0.234	0.408	0	0	0.028	0.409	0	0.136	0.501	0.123	0.013	0.968	0.805	0.234	0.134	0.059	0.004	0.014	0	0.122	0.079	0.022	0.043	0	0.047	0.636	0	0.017	0	0.078	0	0.14	0	0
[5]Carnobacterium	0.207	0.751	0.397	0.232	0.232	0.005	0	0.033	0	0	0.048	0	0	0	0	0.059	0	0.005	0	0	0.033	0.301	0.036	0	0	1.139	0.007	0	0	0.055	1.881	0.006	0	0.014	0	0.064	0	0	0	0	0	0	0.017	0	0	0	0	0.303	0
[5]Delftia	0.2	0.798	0.076	0.019	0	0.283	0.109	0.094	1.52	0	0.026	0.03	0	1.431	0.027	0.518	0.332	0.039	0.155	0.007	0.735	0.6	0.051	1.187	0.589	0.009	0.101	0.009	0	0.035	0.005	0	0.15	0.33	0.144	0	0	0.029	0.176	1.21	0.374	0.579	0.043	3.197	0.029	0.106	0.121	0.44	0.381
[5]Brachybacterium	0.18	0	0	0.682	0.092	0.153	0	0.338	1.317	0.233	0.764	0.008	0	0.012	0.698	0.008	0.008	0.441	0	4.799	0.507	0	1.02	0.293	0.31	0.255	0.368	0.004	0.951	0	0.019	0	0.344	0.303	0	0	0.104	0	0	0	0.222	0	0.285	0	0	0	0	0	0.182
[5]Anaerococcus	0.166	0	0.028	0.063	0.032	0.307	1.741	1.927	4.332	0.517	0.247	0.385	0	2.366	0.451	0.631	0.008	3.507	0.15	0.306	0.147	0	0.591	3.04	0.735	0.008	0.254	0.062	0.659	0.134	0.23	0.018	2.31	3.021	1.468	0.405	3.251	4.406	0.398	0.009	2.242	0	8.437	0.412	5.317	0	0.163	1.721	0.306
[5]Histophilus	0.159	0	0	0	0	0	0	0	0	0	0	0	0	0	0	0	0	0	0	0.004	0	0.049	0.07	0	0	1.542	1.73	9.078	0	11.36	2.73	0.135	0.168	0.288	0.161	0	0	0.119	0	0	0	0	0	0	0	0	0	0	0
[5]Lactobacillus	0.153	0.047	0.218	0.127	0.081	0.724	1.192	0.259	0.026	0.123	0.124	0.982	0.198	0.445	6.572	0.834	6.801	0.842	0.055	0.018	4.356	3.899	0.31	0.765	1.285	0.127	0.156	0.254	0.37	0.028	8.209	0.004	0.589	0.005	0.221	0.04	0.49	0.065	0.006	3.658	1.424	1.037	0.107	0	0.136	0.106	0.346	0.105	0.086
[5]Vagococcus	0.138	0	1.908	1.962	0.006	0	0.004	0	0.004	0	0	0	0	0	0	0	0	0.005	0	0	0	0	0.002	0.007	0	0	0	0	0	0	0.005	0	0	0	0	0	0	0	0	0	0	0	0	0	0	0	0	0	0
[5]Pelomonas	0.138	0.516	0.17	0.061	0.035	0.336	0.782	0.395	1.737	0.297	0.02	0.34	0.774	1.333	0.243	0.888	1.525	0.078	0.08	0	0.319	0.088	0.133	0.694	0.772	0.013	0.068	0.04	0.068	0.099	0.041	0.008	0.072	0.704	0.421	0.059	0.334	0.047	0.194	1.369	0.641	0.823	0.043	4.031	0.087	1.625	0.729	1.467	0.19
[5]Suttonella	0.138	0	0	0.12	0.373	0	0	0.249	0	0	0	0	0	0	0	0	0	0.02	0	0	0	0	0	0.143	0	0.022	0	0	0	0.016	0.005	0.002	0	0.222	1.251	0.025	0.148	0.939	0	0	0	0	0.026	0	1.164	0	0	0	0
[5]Brucella	0.138	0.375	0	0	0	0.297	0	0	0.481	0.089	0.001	0.317	0.161	0.219	0.216	0	0.244	0.039	0.022	0.011	0.079	0.295	0.036	0.2	0.203	0.004	0.016	0	0.039	0.039	0.027	0	0	0.312	0	0.039	0.252	0.134	0	0.868	0.187	0.198	0	1.361	0	0	0	0.217	0.12
[5]Tessaracoccus	0.138	0	0	0.315	0.284	0	0.301	0.039	0.489	1.051	0.087	0.718	0	0.306	0.193	0	0.024	0.01	0	0.708	0.05	0	0.125	0	0	0.031	0	0	0.103	0.327	0.014	0	0.018	0.156	0.166	0	0.03	0.105	0	0	0	0	0	0	0.132	0	0.103	0.241	0.091
[5]Methylobacterium	0.131	0	0.057	0.006	0.019	0.647	1.402	0.017	0.119	0.085	0.013	0.325	0.588	0.138	0.293	0.335	0.785	0.191	0	0.015	0.603	0.387	0	0.329	0.339	0	0.003	0.022	0.044	0.09	0	0	0.164	0.288	0	0.05	0.178	0.061	0.131	0.014	0.04	0.67	0.055	0.175	0.052	1.741	0.005	0	0
[5]Helcococcus	0.131	0	0.161	0.143	1.259	0	0.351	0.725	1.064	1.37	0.08	0.619	0.004	0.548	0.486	0	0.02	0.862	0	1.579	0.197	0.416	0.918	0	0.503	0.044	0.202	0.004	0.405	0.552	0.182	0.002	0.789	1.29	0.581	0.138	0.334	0.459	0	0	0.162	0	0.183	0	0.429	0	0.513	0	0.124
[5]Brevibacterium	0.124	0	0.113	0.678	0.284	0.005	0	0	0	0.076	0.308	0.506	0.356	0.104	0.875	0.129	0	0.559	0.028	2.838	0.379	0.269	1.914	0.107	0.32	0.134	0.136	0	0.346	0.028	0.037	0	0.359	0.138	0.388	0	0.111	0.156	0	0.005	0	0	0.174	0	0.016	0.767	0.005	0	0.323
[5]Bacteroides	0.124	0.141	0	0	0.016	0.585	0.263	0.368	0.561	1.16	1.188	0.755	0.364	1.124	1.056	0.222	1.485	0.143	0.064	0.335	0.708	1.255	0.289	0.007	0.05	0.453	1.652	0.739	1.386	0.158	0.146	0.045	0.34	0.374	1.373	1.143	0.676	0.56	0.336	0.179	1.04	0.008	1.381	0	0.503	1.554	0.378	0.557	5.58
[5]Aerococcus	0.124	0.047	0	0.08	0.194	0.11	0	0.028	0	0	0.173	0	0	1.558	1.609	0.14	0.769	0.338	0	0.008	0.029	0	0.11	0.637	0.247	0.098	0.033	0	0.254	0	0.023	0	0.068	0.005	0	0.03	0.601	1.925	0.313	0.009	0.979	0	9.706	0.835	0.146	0	0.509	0	0.666
[5]Chryseobacterium	0.118	0.469	0.075	0.053	0.089	0.12	0.33	0	0	0.059	0.072	0.023	0.083	0.242	0.359	0	0.308	0	2.559	0	0.154	0	0.019	0	0	0.234	0.215	0.094	0.107	0	1.644	0.343	0.068	0.014	0.066	0.03	0.163	0.17	0	1.019	0.328	0.152	0.047	0	0.023	0.913	0	0.173	0.004
[5]Neisseria	0.11	0.61	0.094	0.312	0.861	0.437	0.427	0	0	0.145	0.013	0.151	0.277	0	0	0.288	0	0.005	0	0	0.079	0	0.148	0	0.639	0.009	0	0.004	0.015	0	0.046	0	0.036	0.378	0.044	0	0.022	0.112	0.108	0	0.414	0	0	0.453	0	0	0	0.13	0.095
[5]Peptoniphilus	0.111	0	0.481	0.305	0.207	0.11	3.088	1.801	9.579	2.641	0.588	1.51	0	0.861	0.711	0	0.628	3.405	0.083	0.608	1.044	0.505	1.26	0.658	0.993	0.066	0.288	0.116	1.239	0.666	0.265	0.062	2.351	3.313	2.127	0.542	2.322	2.796	0.296	0.005	0.545	1.112	0.396	0	3.816	0	0.383	0	0.181
[5]Bacillus	0.09	0.61	0.189	0.087	0.022	0.628	0.594	0.056	1.84	0.101	0.05	0.008	2.259	0.313	0.016	0.787	1.641	0.005	0	0.008	1.38	0.737	1.181	0.357	1.962	0.038	0.046	0.12	0.005	0.024	0.157	0	0.087	0.015	0.055	0.015	0.074	0.051	0.006	2.45	0.727	0.313	0.086	0	0	0.03	0.117	0.477	0
[5]Ureaplasma	0.083	9.479	0	5.118	0.019	0.513	0.272	0	0.952	1.904	3.087	0.015	3.572	18.58	8.119	0.316	0.008	0.186	1.391	1.039	0.007	0.406	3.177	17.137	0	0.295	14.26	0.125	0.015	4.606	12.17	5.533	0.924	0.397	1.152	8.021	4.209	16.265	68.556	1.135	4.009	0.008	1.841	1.155	24.778	10.926	31.352	0	0.004
[5]Turicibacter	0.076	0.235	0.236	0.211	0.131	0	0	0.232	0.445	0	0.199	0	0	0	0.471	0.027	0	0.323	0	0.018	0	0.003	0.138	2.761	0	0.103	0.02	0.013	0	0.043	0.032	0.015	0.104	0.785	0.161	0.069	0.379	0.036	0.797	0	0	0	0.098	0	0.042	0.005	0.126	0	0
[5]Micrococcus	0.062	0.235	0.009	0	0.009	0.484	0	0.1	0.004	0.165	0.056	0.008	0	0.029	3.107	0.487	0.016	0.01	0	0.071	0.381	0.472	0.153	0.007	0.393	0.004	0.055	0	0	0.039	0.096	0	0.028	0.024	0	0.02	0.029	0.087	0.382	1.172	0.01	0	0.034	1.547	0.023	0.984	0.103	0	0
[5]Sphingomonas	0.055	1.079	0.009	0.036	0.08	0.821	1.05	0.15	2.256	0.115	0.186	0.046	0.463	0.121	0.32	0.11	0.216	0.123	0.156	0	2.182	0.811	0.179	0	0.987	0.04	0.13	0.031	0.176	0.035	0.056	0.002	0.313	0.043	0.189	0.059	0.252	0.102	0.006	0.962	0.445	0.564	0.06	0.897	0.019	0	0.07	0.693	0.307
[5]Arcanobacterium	0.049	0.047	0.264	0.045	0.003	1.303	0	8.474	2.4	3.684	0.342	1.555	0.331	0.508	5.256	0.004	0	0.402	0.141	2.523	0.653	0	0.644	0.265	0.943	0.04	0.512	0.685	2.76	3.343	0.937	0.037	5.789	3.054	0.859	0.04	3.377	0.886	0.814	1.266	0.076	0	1.082	0	1.207	1.216	0.215	0	1.228
[5]Rahnella	0.049	3.473	1.02	0.255	0.954	0.125	0.004	0	0	0.004	0	0	0	0	0	0	0.004	0	0	0	0	0	0	0	0	0	0.033	0	0	0	0.009	0	0	0	0	0	0	0	0	0	0	0	0	0	0	0	0	0	0
[5]Actinomyces	0.048	0	0.274	0.166	0.385	0	0.088	0.429	0.377	0.013	0.139	0.589	0.248	0	0	0	0.004	0.024	0.053	0	0.029	0	0.015	0	0.342	4.728	1.31	0.73	0.263	0.06	0.132	0.008	0.481	0.25	1.23	0.034	0.134	0.036	0.194	0.315	0.232	0	0.021	0.928	0.19	0	0	0.068	0.004
[5]Escherichia	0.042	0.047	0	0.055	0.019	0.043	0.23	0.053	0.004	0	0.065	0.182	33.596	0.006	0.371	0.004	0.024	0.01	0	0.068	0.294	0.275	0.676	3.011	0.003	0.067	0.293	0.173	0.005	27.268	0.078	1.423	4.97	0.685	0.997	0	0.022	0.004	0.228	0.005	0.782	0	0.081	0	0.032	4.143	0.014	0	0.004
[5]Desulfovibrio	0.041	0	0	0	0	0	0.004	0.543	0	0.208	0.022	0	0	0	0.046	0	0	0.093	0	0.015	0	0.167	0.075	0.172	0	0	0.094	0.298	0.049	0.375	0.005	0.002	0.115	0.355	0	0.03	0.015	0	0	0.042	0	0.023	0.064	0.722	0.266	0	0.079	0	0.29
[5]Acinetobacter	0.035	0.141	0.18	0.059	0.074	1.198	0.339	0.374	0	0.284	0.42	0.755	0.306	0.433	0.675	2.041	1.561	0	0.119	0.171	1.248	2.174	0.245	1.065	0.456	0.066	0.071	0	0.741	0.154	0.189	0.002	0.336	0.067	0.011	0.158	0.045	0.299	1.202	3.28	0.116	2.211	0.09	3.959	0.065	1.963	0.636	4.842	0.55
[5]Peptococcus	0.035	0	0.161	0.08	0.022	0	0.795	0.213	0	0.178	0.082	0	0	0.012	0	0	0	0.343	0.158	0.018	0.129	0	0.257	1.337	0	0.031	0	0.018	0.034	0.193	0.041	0.002	0.213	0.203	0.465	0.084	0.096	0.141	0	0	0	0	0	0	0.859	0	0.126	0	0.004
[5]Moraxella	0.035	0	0.085	0.307	2.572	1.639	0.452	0.033	0.004	0.25	1.519	0	0.269	0.265	0.552	0.877	1.185	0.049	0.033	0	2.712	0.108	0.124	0	0.636	0.067	0.042	0	0.059	0.079	2.228	0.002	0.086	0	0	0.246	0	0.004	0.114	1.67	0.54	0	0.081	0	0.149	0.373	0	2.458	0.281
[5]Aliicoccus	0.028	0	0.302	0.752	0.147	0	0	0	0.691	0	0.659	0	0.033	0	0.698	0	0.004	1.401	0.025	1.626	0.14	0	4.605	1.309	0	0.018	0.049	0.027	0.273	0	0	0	0.145	0	0	0	0.193	0.278	0.068	0	0.545	0	0.081	0	0.045	0	0	0	0
[5]Herbaspirillum	0.028	0	0.009	0	0.003	0.062	0	0.014	1.418	0	0.012	0.325	0	0	0	0.031	0	0	0	0	0.079	0	0	0.329	0	0.004	0	0	0	0	0.037	0	0	0	0	0.025	0.074	0.047	0	0.778	0.312	0	0.021	0.567	0	0	0.079	0	0.041
[5]Rhizobium	0.028	0.047	0	0.004	0	0.84	0.217	0.095	0.015	0.008	0.005	0	0.033	0.023	0.035	0.651	0.953	0.064	0.003	0	0.227	0.465	0.065	0.043	0.006	0.04	0.114	0	0.044	0.039	0.069	0	0.263	0.038	0.149	0.044	0	0.007	0	0.023	0.232	0.129	0.004	0.474	0.065	0.166	0.005	0.012	0.124
[5]Blautia	0.021	0.235	0.037	0.023	0.006	0.494	0.004	0.095	0	0.068	0.266	0.015	0	0.006	0.039	0.511	0.34	0.176	0	0.025	0.237	0.095	0.099	0.264	1.184	0.106	0.264	0.156	0.127	0.095	0.055	0	0.136	0.005	0.288	0	0.171	0.011	0.597	0	2.554	0	0.465	0	0.137	0.51	2.213	0.025	0.525
[5]Porphyromonas	0.021	0	0.019	0.013	0.038	0.192	5.154	3.396	8.847	3.786	0.598	1.94	0	2.048	0.703	0.358	0.008	1.891	0.149	1.851	0.125	0	1.405	4.62	1.048	0.119	0.225	1.707	4.057	4.973	0.785	0.142	12.159	4.046	8.876	0.493	2.767	6.336	0.604	0.01	1.656	0.595	1.112	1.454	17.167	1.847	0.112	1.04	0.819
[5]Murimonas	0.021	0	0	0.013	0.003	0.062	0	0	0	0.064	0.097	0	0	0	0.004	0.191	0	0.01	0	0.028	0	0.003	0.022	0	0.003	0.018	0.283	0.133	0.132	0.047	0.023	0.008	0.014	0.099	0	0.02	0.037	0.054	0.125	0	0.157	0	0.179	0	0.055	0	0	0.043	0.393
[5]Streptomyces	0.014	0	0.066	0.004	0.041	0.413	0.874	0.117	0	0	0.107	0.332	0.521	0.023	0.058	0.137	0.176	0.059	0.036	0.007	0.391	0.749	0.152	1.073	0.304	0.048	0.156	0.013	0.166	0.008	0.093	0	0.1	0.482	0.638	0.084	0.015	0.134	0.353	0.225	0	0.565	0.248	1.763	0.055	0.262	0.295	0.835	0.087
[5]Prevotella	0.014	0	0	0	0.003	0.038	0.188	0	0	0.152	0.192	0.03	0	0.058	0.027	0.351	0.916	0	0.014	0.018	0.084	0.599	0.082	0.2	0.12	0.06	0.189	0.045	0.118	0.024	0.055	0.002	0.245	0	0	0.443	0.089	0.689	0.182	0	1.539	0	0.408	0	0.276	0	0.089	0.532	0.807
[5]Ruminococcus	0.014	0.188	0.019	0.002	0.006	0.402	0.305	0.135	0	0.178	0.833	0.25	0	0.277	0.506	0	0.232	0.136	0.058	0.167	0.337	0.344	0.102	0.15	0.927	0.262	0.237	0.142	0.42	0.084	0.082	0.006	0	0.095	0.52	0.36	0.402	0.195	0.131	1.576	0.707	0.579	0.915	0.155	0.467	0.358	0.499	0.285	1.911
[5]Flintibacter	0.007	0	0	0	0	0.436	0	0.094	0	0.042	0.162	0	0	0.006	0.031	0	0.54	0.083	0	0.018	0	0.066	0.174	0	0	0.027	0.065	0.093	0.395	0.02	0	0.002	0	0.132	0.493	0.103	0.171	0.054	0	0.005	0.227	0	0.072	0	0.023	0.797	0.331	0	0.496
[0]Bacteria;[1]Proteobacteria;[2]Gammaproteobacteria;[3]Xanthomonadales;[4]Xanthomonadaceae;[5]null	0.007	0	0	0	0	0	0.636	0.036	3.007	0.064	0.011	0.317	0.004	0.542	0.455	0.456	0.508	0.122	0.03	0	0.09	0.275	0.024	0.107	0.446	0.018	0	0.036	0	0.079	0	0.004	0.086	0	0.138	0	0	0.014	0.057	0.657	1.242	1.143	0.222	1.041	0.058	0	0	0	0.215
[5]Oscillibacter	0.007	0.047	0	0	0	0.268	0	0	0	0.216	0.15	0	0	0.017	0.004	0.004	0	0	0	0.11	0	0.003	0.133	0.529	0	0.04	0.029	0.004	0.224	0	0	0.002	0.114	0.387	0	0.148	0.341	0.246	0.216	0	0.05	0	0.23	0.01	0.178	0	0.29	0	0.699
[5]Granulicatella	0.007	0.516	0.047	0	0.003	0.618	2.585	0	0	0	0.009	0	0.137	0	0	0	0.388	0.181	0	0	0.179	0	0.029	0.944	0.003	0	0.013	0.004	0.332	0	0.042	0	0.009	0.312	0	0	0	0	0.051	1.248	0	0.008	0.038	0	0	0	0.005	0	0
[5]Fusobacterium	0.007	0	0.038	0.093	0.507	0.139	0	0.598	0	0	0.051	0	0	0	0.216	0.464	0	0	0	0	0.065	0	0.002	0	0	5.335	3.659	3.212	0	0.197	0.42	12.729	0.254	0.213	2.597	3.444	0	0	0.046	0	0	0	0.021	0.01	0.003	0.257	0	0	0.319
[5]Sporobacter	0.007	0	0.057	0.055	0.01	0.585	0.004	0.188	0	0.53	1.088	0.053	0	0.162	0.293	0.004	0.408	0	0	0.253	0.018	0.079	0.15	0.651	0.431	0.188	0.306	0.08	1.077	0.26	0.046	0.008	0	0.17	0	0.379	0.794	0.065	0.074	0	0	0	0.443	0	0.156	0	0.401	0	2.089
[5]Alloiococcus	0.007	0	0.123	0.247	0.099	0.403	0.536	0.415	3.307	0.487	0.651	2.483	0	2.683	1.466	0.16	0.004	13.263	0.208	1.43	0.549	0.823	5.061	0	0.507	0.067	0.094	0.085	4.89	0.075	0.11	0.004	0.72	2.09	0.216	0.212	1.21	0.361	0.797	0.253	0.222	0.442	2.518	0	0.282	0.01	0.724	1.109	1.055
[5]Comamonas	0	0.235	0.047	0	0	0.202	0	0	0	0.068	0.001	0	0	0.45	0.027	0.612	0	0.015	0	0	0	0.577	0	0.136	0.168	0	0	0	0.044	0	0	0	0.077	0.052	0.183	0	0	0	0	0.315	0	0.107	0.076	1.114	0	0	0	0.086	0
[5]Snodgrassella	0	0.188	0.038	0.025	0	0.58	0	0	0	0	0.04	0	7.985	0	0.085	0	0.328	0.005	0	0	0.517	0.328	0	0	0	0.004	0.081	0	0	0	0.037	0	0.168	0	0.144	0	0.022	0	0	0	0	0	0.06	0	0	0	0	0	0
[5]Rothia	0	0.188	0.009	0.05	0.003	0.139	0.352	0.041	0	0.051	0.073	0.008	0.107	0	0.189	0.312	0.188	0.03	0	0	0.115	0.003	0	0	0.165	0.008	0.046	0	0.088	0	0	0	0.036	0.005	0	0	0	0.108	0.319	0.474	0	0.008	0.035	1.062	0.029	0.232	0.005	0.012	0.054
[5]Ruminiclostridium	0	0.141	0	0.013	0.006	0.978	0.175	0.28	0	1.769	1.075	0.158	0	1.755	0	0.121	0.008	0.123	0	0.448	0.115	0.571	0.258	0	0.009	0.143	0.322	0.088	0.776	0.024	0.096	0.016	0.417	0.686	0.642	0.98	1.239	0.546	0.074	2.068	1.065	0	2.438	0.536	0.907	0	0.075	0.873	6.746
[5]Curvibacter	0	0.141	0	0	0	0	0	0	0	0	0.011	0.06	0.31	0.271	0.019	0	0.468	0.059	0	0.004	0.004	0	0	0	0.218	0	0.007	0.022	0	0	0.005	0.002	0.059	0.028	0.055	0.015	0.022	0	0.011	0.783	0.141	1.486	0.043	0.278	0	0.03	0.196	0.217	0
[5]Flavobacterium	0	0.141	0	0.004	0.009	1.334	0.051	0.059	0	0.03	0.423	0.008	0.008	0.583	0.24	0.721	0.564	0.226	0.036	0.11	0.966	1.149	0.158	0.143	0.915	0.077	0	0.004	0.185	0.039	0.087	0.002	0.105	0.388	0.222	0.035	0.029	0.076	0.103	0	0.268	0.495	0.175	0.052	0	0.429	0.439	0.725	0
[5]Streptobacillus	0	0.047	0.009	0.093	0.067	0.139	0.59	0.003	0	0	0.002	0.008	0.004	0.012	0.012	0.004	0.008	0	67.778	0.032	0.051	0.278	0.073	0.021	0.006	0.139	0.053	8.921	0.024	14.064	0.082	39.108	0.172	0.08	0.012	3.922	2.717	0	0.045	0.023	0.156	0	0.017	0.01	0.088	0	4.598	8.264	3.492
[5]Finegoldia	0	0.047	0.274	0.072	0.169	0	0.602	0.111	0.022	0.195	0.044	0	0	0	0	0.004	0	0.583	0	0.014	0	0	0.029	0	0	0.04	0.179	0.004	0.107	0.008	0.055	0.002	0.032	0.496	0	0.182	0.163	0.441	0.017	0	0.273	0	6.511	0.752	0.178	0	0	0	0.211
[5]Pasteurella	0	0	0.321	0.084	0.797	0	0	0	0	0	0	0	0	0	0	0	0	0	0	0	0	0.003	0	0	0	0.009	0	0	0	0	0	0	0	0	0	0	0	0	0	0	0	0	0	0	0	0.005	0	0	0
[5]Bibersteinia	0	0	0.265	0.008	0.077	0	0	0	0	0	0	0	0	0	0	0	0	0	0	0	0	0	0	0	0	0	0	0	0	0	0	0	0	0	0	0	0	0	0	0	0	0	0	0	0	0	0	0	0
[5]Sneathia	0	0	0.179	0.055	0	0.115	0	0.006	0	0	0.025	0	0.004	0	0	0	0	0.02	0.014	0	0	0	0.002	0.007	0.006	20.562	9.489	2.042	0.005	0.43	2.114	27.516	0.394	1.399	1.788	0	21.578	0.004	0.057	0.919	0.005	0.008	0.004	0	0	0	1.438	0	0.004
[5]Garicola	0	0	0.151	1.049	0.172	0	0	0	0	0.089	0.053	0	0	0	0	0	0	0.064	0	0.139	0.226	0	0.25	0	0	0.013	0	0	0	0	0.018	0	0	0	0	0	0.208	0	0.011	0	0	0	0	0	0	0	0	0.012	0
Cluster 283	0	0	0.094	0.038	0	0	0	0	0	0	0	0	0	0.063	0	0	0	0	0	0	0	1.409	0	0	0	0	0	0	0	0	0	0	0	0	0	0.039	0	0	0	0	0	0	0	0	0	0.146	0.079	0.161	0
[5]Seminibacterium	0	0	0.094	0	0	0	0	0	0	0	0	0	0	0	0	0	0	0	0	0	0	0	0.041	0	0.003	0.237	0.117	42.66	0	0	0.393	0	0.005	0	0	0	0	0	0	0.005	0	0	0	0	0	0	0	0	0
[5]Enteractinococcus	0	0	0.076	0.441	0.271	0.043	0	0.006	0	0.017	1.483	0.521	0	0.254	0.734	0.004	0.44	0.529	0	0.039	0.162	0.269	1.317	0.05	0.066	0.08	0.046	0.058	0.059	0	0	0	0.177	0.009	0	0	0.245	0.823	0.603	0	0.51	0	1.193	0	0.169	0	0.005	0	0
[5]Aeromonas	0	0	0.066	0	0	0	0	0.155	0.008	0	0	0	0	0	0	0.616	0	0	0	0	0	5.574	0.16	0.007	0	0	0	0	0	0	0	0	0	0	0	0	0	0	0	0	0	0	0	0	0.026	0.005	0	0	0.037
[5]Capnocytophaga	0	0	0.047	0	0.006	0	0	0	0	0	0.016	0.023	0	0	0	0	0.088	0	0	0	0.039	0	0	0	0	0	0	0	0.034	0	0	0	0	0	0	0	0	0.21	0.114	0	0.005	0	0.017	0	0	0	0	0	0
[5]Nocardioides	0	0	0.028	0.025	0	0.255	0	0.014	0	0	0.133	0.038	0.236	0	0.189	0.237	0.012	0.01	0	0	0.109	0.148	0.122	0.014	0.006	0.058	0.042	0	0	0	0.018	0	0	0.014	0.017	0.015	0.014	0	0	0	0	0	0.081	0.67	0	0.005	0	0	0
[5]Psychrobacter	0	0	0.019	0	0.006	0.531	0.402	0	0.336	0	1.433	0.657	0	0.987	1.93	0.942	0.857	1.171	0	0.071	0.133	0.16	0.363	0.558	0.076	0.206	0	0.004	0.039	0.02	0.074	0	0.045	0.421	0.022	0.079	0.089	1.236	0.028	0.3	0	0	0.409	0.278	0.211	0.727	0.303	0	0.844
[5]Eubacterium	0	0	0.009	0	0.003	0.416	0.306	0.277	0	0.309	0.255	0.098	0	0.093	0.081	0.359	0.424	0.099	0	0.046	0.061	0.183	0.066	0	0.285	0.043	0.167	0.066	0.346	0.118	0.005	0.002	0.054	0.071	0.09	0.123	0.534	0.21	0.023	1.008	0.384	0	0.664	1.299	0.35	0.273	0.392	0	0.855
[5]Gordonia	0	0	0.009	0.002	0.01	0	0.31	0.185	0	0.208	0.056	0.189	0.029	0	0.154	0	0	0.573	0	0.051	0.101	0	0.002	0.007	0	0.013	0	0.018	0.478	0.244	0.033	0.004	0.036	0.544	0.676	0	0.052	0.195	0	0	0	0	0.017	0	0.22	0	0.033	0	0.116
[5]Syntrophococcus	0	0	0	0.072	0.022	0.058	0.063	0.423	0	0.619	0.687	0.325	0	0.023	0.282	0.058	0	0.054	0.003	0.192	0.097	0	0.051	0.2	0.76	0.045	0.199	0	0.073	0.035	0	0.002	0	0	0.028	0.089	0.096	0.195	0.085	0.047	1.111	0	0.413	0	0.146	0	0.173	0.464	0.393
[5]Olsenella	0	0	0	0.068	0.01	0.187	0	1.565	1.824	0.28	0.129	0.068	0.004	0.046	0.305	0	0.376	0.216	0.069	0.566	0.108	0	0.123	0.114	0.066	0.022	0.335	0.267	0.664	0.359	0.411	0.014	1.418	0.501	0.554	0.05	0.527	0.412	0.518	0.005	0.413	0	0.634	0	1.219	0	0	0	0.331
Cluster 552	0	0	0	0.04	0	0	0	0.072	0	0	0	0.234	0	0	0	0	0.028	0	0	0	0.057	0	0	0	0.047	0	0	0	0	0	1.803	0	0	0	0	0	0	0	0	0	0	0	0.051	0	0	0	0	0	0
[5]Lachnoclostridium	0	0	0	0.039	0.069	0.522	0.268	0	0	0.314	0.378	0.137	0	0.226	0.432	1.213	0.3	0.02	0	0.118	0.008	0	0.179	0.214	0.076	0.123	0.228	0.039	0.474	0.071	0.032	0	0	0.477	0.974	0.207	0.422	0.239	0.057	0.015	0.368	0	0.9	0.681	0.336	0.374	0.373	0	1.542
[5]Georgenia	0	0	0	0.034	0.01	0	0	0.011	0	2.833	0.172	0.008	0	0	0.012	0.004	0	0.108	0	0.15	0.75	0	0.081	0	0	0.049	0	0	0	0	0	0	0.018	0	0	0	0	0.065	0	0	0.071	0	0	0	0	0	0	0	0.17
[5]Lysinibacillus	0	0	0	0.032	0	0	0	0.045	1.307	0	0.003	0	0	1.928	0	0.3	0.004	0	0	0	0.165	0	0.002	0	0	0.018	0.062	0	0.107	0	0	0	0.005	0	0	0	0.104	0.177	0.006	0.005	0	0	0.119	0	0	0	0	0	0.215
[5]Ihubacter	0	0	0	0.025	0.013	0.268	0	0.094	0	0.348	0.296	0.136	0	0	0	0.168	0.316	0.157	0	0.089	0	0	0.085	0	0	0.027	0.046	0	0.112	0	0	0.006	0.054	0.175	0.006	0.084	0.022	0	0.034	0	0.111	0	0.239	0	0.058	0.167	0	0.495	1.088
[5]Peptoanaerobacter	0	0	0	0.025	0.051	0	0	1.015	0	0.14	0.015	0	0	0	0.015	0	0	0.054	0	0	0	0	0.068	0	0	0	0.01	0	0	0	0	0	0.494	0	0	0.123	0	0	0	0	0.298	0	0	0	0.24	0	0	0	0
[5]Nocardia	0	0	0	0.019	0	0	0	0	0.767	0.047	0	0.46	0.517	0.133	0.174	0.218	0.733	0	0.053	0	0.129	0	0.01	0.064	0.247	0.026	0.007	0.022	0.034	0.051	0	0	0.077	0.014	0.183	0.01	0.074	0	0	0.624	0	2.034	0.055	1.413	0.019	0.02	0.005	1.015	0
[5]Auritidibacter	0	0	0	0.019	0	0	0	0	0	0.127	0.021	0.211	0.004	0	0	0	0	1.562	0	1.693	0.445	0	1.934	0	0	0.018	0.248	0.036	0.375	0.016	0.096	0.008	1.45	2.161	0	0.015	0	0	0	0	0	0	0	0	0	0	0.243	0	0.116
[5]Butyrivibrio	0	0	0	0.017	0	0.058	0	0.113	0	0.394	0.363	0.438	0	0.496	0.004	0.222	0.008	0.005	0	0.125	0	0.108	0.099	0	0.003	0	0.252	0.022	0.244	0.016	0.037	0.006	0.005	0.028	0	0.069	0.037	0.04	0.028	0	0.459	0	0.013	0	0.006	0.293	0	0	1.667
[5]Alistipes	0	0	0	0.017	0	0.077	0	0	0	0.483	0.454	0.143	0	0.231	0	0	1.79	0.108	0	0.064	0.004	0	0.053	0.021	0.58	0.031	0.231	0	0.18	0.087	0.091	0	0.041	0	0	0.203	0.393	0.152	0.046	0.07	0	0	0.502	0	0.152	0	0.093	0	1.121
[5]Intestinimonas	0	0	0	0.017	0	0.072	0	0.274	0	0.598	0.475	0.008	0	0	0	0	0.496	0	0	0.06	0.014	0	0.322	0	0	0.04	0.065	0.022	0.317	0.165	0.018	0.002	0.131	0.345	0.249	0.158	0.156	0.329	0	0	0.818	0.899	0.452	0	0.201	0.015	0.009	0	0.96
[5]Eisenbergiella	0	0	0	0.011	0	0	0	0	0	0	0.002	0	0	0	0	0.004	0	0	0	0	0	0	0	0	0	0	0	0	0	0	0	0	0	0	0	0	0	0	0.006	0	0	0	0.081	0	0	0	0	0	0.004
[5]Cardiobacterium	0	0	0	0.011	0.118	0	0	0	0	0	0	0	0	0	0	0	0	0	0	0	0	0	0	0	0	0	0	0	0	0	0	0	0	0	0	0	0	0	0.12	0	0	0	0	0	0	0	0	0	0
[5]Leptotrichia	0	0	0	0.002	0	0	0	0	0	0	0.038	0	0	0	0.004	0	0	0	8.806	0.014	0	0.134	0.005	0	0.006	0.17	0.147	0.418	0.044	1.895	15.727	0.25	0.018	0.288	0.454	0	0.126	0	0.233	0	2.141	0.061	0.004	0	0	0	0	0	0
[5]Tissierella	0	0	0	0.002	0	0	0.197	0.003	1.241	0.216	0.148	0	0	0	0	0	0	0.01	0	0	0	0	0.33	0.586	0	0.013	0.049	0	0.073	0.028	0.032	0	0.063	0.208	0	0	0	0	0.102	0	0	0	0.004	0	0.129	0.005	0	0	0
[5]Mycoplasma	0	0	0	0	0.717	0	0	0.033	0	0	0.037	0	0	0	0	0	0	0	0	0.007	0	0.003	0	0	0	1.51	0.205	0.81	0	0.177	0.155	11.342	0.014	0.307	0.1	0	0	0	0	0	0	0	0	0	0	0	0	0	0
[5]Kingella	0	0	0	0	0.242	0.062	0	0	0	0	0	0	0	0	0	0	0	0.029	0	0	0	0	0	0	0	0	0	0	0	0	0	0	0	0.071	0	0	0	0	0	0	0	0	0	0	0	0	0	0	0
[5]Mannheimia	0	0	0	0	0.134	0	0.665	0	0	0	0	0	0	0.081	0	0	0	0	0.003	0	0	0.003	0	0.136	0	0.004	0	0	0	0	0	0	0	0	0	0	0	0.025	0	0	0.257	0	0.051	0	0	0	0	0	0
[5]Brachymonas	0	0	0	0	0.051	0	0	0	0	0	0	0	0	0	0	0	0	0	0	0	0	0	0	0	0	0	0	0	0	0	0	0	0	0	0	0	0	0	0	0	0	0	0	0	0	0	0	0	0
[5]Roseburia	0	0	0	0	0.013	0.168	0	0	0	0.042	0.043	0	0	0	0.324	0.004	0	0.005	0	0.004	0	0	0.034	0	0.009	0.027	0.143	0	0	0	0	0.008	0	0	0.648	0.059	0.081	0	0	0	0.192	0	0.106	0.01	0.124	0	0.051	0.006	2.512
[5]Shewanella	0	0	0	0	0.01	0	0	0	0	0	0.027	0	0	0	0	0	0.004	0	0	0	0	1.428	0	0	0	0	0	0	0	0	0	0	0	0	0	0	0	0	0	0	0	0	0	0	0	0.005	0	0	0
[5]Marvinbryantia	0	0	0	0	0.006	0.062	0.004	0	0	0	0.001	0	0	0	0.004	0	0	0	0	0	0	0	0	0	0	0	0	0	0.005	0	0	0	0	0	0.022	0	0	0.004	0	0	0	0	0	0	0	0	0	0	0
[5]Treponema	0	0	0	0	0.003	0.427	0.23	0	0	4.444	0.174	0	0	0.421	0	0	0.228	0	0	0.075	0.083	0.098	0.09	0	0.098	0.017	0	0.044	0.049	0.106	0.082	0	0	0.595	0	0.109	0.104	1.232	0.074	0	0	0	0.422	0	1.056	0.772	0.173	0	0.496
[5]Actinobacillus	0	0	0	0	0.003	0	0	0	0	0	0.143	0	0	0.006	0.015	0.004	0.004	0.127	10.499	0.011	0	0.062	0.07	0.207	0.187	41.098	18.45	12.277	0.185	6.293	5.14	0.179	1.028	1.811	3.09	0.01	0.735	0.014	0	0	0	0	0.004	0	0	0	1.354	3.324	0.79
[5]Exiguobacterium	0	0	0	0	0.003	0	0	0	0	0	0	0	0	0	2.131	0	0	0.005	0	0	0.004	0.003	0	0	0	0	0	0	0	0	0	0	0	0	0	0	0	0	0	0.014	0	0	0	0	0	0	0	0	0
[5]Rubellimicrobium	0	0	0	0	0.003	0.158	0	0	1.245	0	0	0	0	0	0	0	0	0	0	0	0.025	0	0.01	0	0	0.022	0	0	0	0	0.005	0	0	0	0	0.034	0	0	0.216	0	0	0	0	0	0	0	0	0	0
Cluster 73	0	0	0	0	0	0	0	0	0	0	0	0	0	0	0	0	0	0	0	0	0	0	0	0	0	0	0	0	0	0	0	0	0	0	0	0	0	0	0	0	0	0	0	0	0	0	0	0	0
Cluster 95	0	0	0	0	0	0	0	0	0	0	0	0	0	0	0	0	0	0	0	0	0	0	0	0	0	0	0	0	0	0	0	0	0	0	0	0	0	0	0	0	0	0	0	0.237	0	0	0	0	0
Cluster 72	0	0	0	0	0	0	0	0	0	0	0	0	0	0	0	0	0.06	0	0	0	0	0	0	0	0	0	0	0	0	0	0	0	0	0	0	0	0	0	0	0	0	0	0	0	0	0	0	0	0
Cluster 88	0	0	0	0	0	0	0	0	0	0.17	0	0	0	0	0	0	0	0	0	0	0	0	0	0	0	0	0	0	0	0	0	0	0	0	0	0	0	0	0	0	0	0	0	0	0	0	0	0	0
Cluster 48	0	0	0	0	0	0	0	0	0	0	0	0	0	0	0	0	0	0	0	0	0	0	0.027	0	0	0	0	0	0	0	0	0	0	0	0	0	0	0	0	0	0	0	0	0	0	0	0	0	0.165
Cluster 64	0	0	0	0	0	0	0	0	0	0	0	0	0	0	0	0	0	0	0	0	0	0	0	0	0	0	0	0	0	0	0	0	0	0	0	0	0	0	0	0	0	0	0	9.456	0	0	0	0	0.054
Cluster 110	0	0	0	0	0	0	0	0	0	0.411	0.018	0	0	0	0	0	0	0	0	0	0	0	0	0	0	0	0	0	0	0	0	0	0	0	0	0	0	0	0	0	0	0	0.038	0	0	0	0.14	0	0
Cluster 59	0	0	0	0	0	0	0	0	0	0	0	0	0	0	0	0	0.5	0	0	0	0	0	0	0	0	0	0	0	0	0	0	0	0	0	0	0	0	0	0	0	0	0	0	0	0	0.04	0	0	0.099
Cluster 85	0	0	0	0	0	0	0	0	0	0	0	0	0	0	0	0	0	0	0	0	0	0	0	0	0	0	0	0	0	0	0	0	0.045	0.043	0	0	0	0	0	0	0	0	0	0	0	0	0	0	0
Cluster 99	0	0	0	0	0	0	0	0	0	0	0	0	0	0	0	0	0	0	0.019	0	0	0	0	0	0	0	0	0	0	0	0	0	0	0	0	0	0	0	0	0	0	0	0	0	0	0	0	0	0
[5]Petrimonas	0	0	0	0	0	0.182	0.548	0.431	0	6.614	0.075	3.608	0.174	1.033	0.448	0	0.004	0	0	0.153	0	0	0.095	0	0	0.022	0.085	0.231	1.589	1.308	0.151	0.012	0.285	0.08	0.664	0.025	3.348	0.152	0	0	0	0	0	0	0.211	0.131	0	0.08	0.232
[5]Aquabacterium	0	0	0	0	0	0.508	0.155	0	0	0.051	0	0.045	0	0	0.058	0	0	0	0	0	0.118	0	0	0	0	0	0	0	0	0	0.032	0	0.05	0	0	0	0	0	0	0	0.141	0.267	0.009	1.052	0	0	0.005	0	0
[5]Ethanoligenens	0	0	0	0	0	0.412	0	0.053	0	0.144	0.175	0	0	0	0.324	0	0.296	0	0	0.043	0.004	0	0.002	0	0	0.022	0.013	0.013	0.015	0.004	0.009	0.004	0.05	0.18	0	0.069	0.022	0.116	0	0	0	0	0.217	0	0.055	0	0	0	0.401
Cluster 16	0	0	0	0	0	0.316	0	0.033	0	0	0	0	0	0	0	0	0.352	0	0	0	0	0	0	0	0.054	0	0	0	0	0	0	0	0	0	0	0	0	0	0	0	0	0	0	0	0.049	0.389	0	0	0.43
Cluster 7	0	0	0	0	0	0.311	0	1.626	0	0	0	0	0	0	0	0	0.028	0	0	0	0	0	0	0	0.022	0	0	0	0	0	0	0	0	0	0	0.148	0	0.029	0	0	0	0	0	0	0	0	0	0	0
Cluster 332	0	0	0	0	0	0.196	0	0	0	0	0	0.075	0	0.196	0	0	0.476	0	0	0	0	0	0	0	0	0	0	0	0	0	0	0	0	0	0.155	0	0	0	0	1.018	0.081	0	0	0	0	0	0	0.099	0.116
[5]Flaviflexus	0	0	0	0	0	0.187	0.013	0.965	0	0.237	0.485	3.835	0.004	0	1.899	0	0.108	0.191	0	5.628	0.011	0	0.836	0.443	0.763	0.049	0.016	0.058	0.819	0.831	0.059	0.004	1.137	0.269	0.404	0	1.084	0.253	0.046	0	0.116	0	0.119	0.639	0.25	0	0.752	0.421	0.004
[5]Pseudoxanthomonas	0	0	0	0	0	0.178	0	0	0	0	0	0	0	0	1.235	0	0	0	0	0	0.1	0	0.024	0.15	0	0	0	0	0	0	0	0	0	0	0	0	0	0	0	0	0.384	0	0	0	0	0	0	0	0
[5]Papillibacter	0	0	0	0	0	0.168	0.326	0	0	0.598	0.452	0	0.132	0.352	0	0	0.096	0.073	0	0.345	0.158	0.652	0.002	0	0	0.063	0.355	0.004	0	0.008	0.009	0	0.054	0.099	0	0.025	0.074	0.011	0.273	0.014	0.172	0	0.494	0	0.023	0	0.238	0.322	1.063
Cluster 229	0	0	0	0	0	0.149	0	0	0	0	0	0	0	0	0	0.043	0	0	0	0	0	0	0	0	0	0	0	0	0	0	0	0	0	0	0.288	0	0	0	0	0	0	0.8	0.047	0	0	0	0.177	0	0
Cluster 17	0	0	0	0	0	0.134	0	0.039	0	0	0	0	0	0	0	0	0	0	0	0	0.036	0	0	0	0	0	0	0	0.039	0.032	0	0	0	0	0	0	0	0	0	0	0	0	0	0	0	0.515	0	0.229	0
Cluster 25	0	0	0	0	0	0.129	0	0	0	0	0	0	0	0	0	0.132	0	0	0	0	0.1	0	0	0	0	0	0	0	0	0	0	0	0	0	0	0	0	0	0	0	0	0	0	0	0	0	0	0	0
[5]Tyzzerella	0	0	0	0	0	0.125	0	0	0	0	0.209	0	0.004	0	0.093	0	0.368	0	0	0.018	0	0.003	0	0	0	0.013	0	0	0.225	0	0	0.002	0.005	0	0	0.02	0.022	0.065	0	0	0	0	0.094	0	0.006	0.005	0	0.136	0.322
[5]Planococcus	0	0	0	0	0	0.125	0	0	0	0	0.011	0.325	0	0.006	0	0.152	0	0	0	0	0	0	0.002	0	0.003	0.375	0	0.009	0	0.004	0	0	0.027	0	0	0	0	0	0	0.019	0.227	0	0	0	0	0	0.611	0.631	0
[5]Glutamicibacter	0	0	0	0	0	0.115	0	0	0	0	0.001	0	0	0	0	0.039	0	0	0	0	0	0	0	0	0	0.004	0	0.013	0	0	0	0	0	0	0.133	0	0	0.112	0	1.017	0	0	0	0	0	0	0	0	0
[5]Photobacterium	0	0	0	0	0	0.11	0	0	0	0	0	0	0	0	0	0	0	0	0	0	0	0	0	0	0	0	0	0	0	0	4.26	0	0.027	0	0	0	0	0	0	0	0	0	0	0	0	0	0	0	0
[5]Ilumatobacter	0	0	0	0	0	0.091	0	0	0	0.064	0.097	0	0.037	0.081	0	0.113	0.136	0.01	0	0	0.14	0.236	0.143	0	0.044	0.027	0	0.009	0.049	0	0.027	0	0	0.123	0.061	0	0	0	0	0	0	0	0	0.876	0	0.227	0	0.353	0
Cluster 471	0	0	0	0	0	0.067	0	0.039	0	0	0	0.234	0	0	0	0	0	0	0	0	0	0	0	0	0	0	0	0	1.068	0	0	0	0.249	0.047	0	0	0	0	0	0	0	0	0	0	0	0	0	0	0
Cluster 46	0	0	0	0	0	0.067	0	0	0	0	0	0	0	0.208	0	0	0	0	0	0	0	0	0	0	0	0	0.036	0	0	0	0	0	0	0	0	0	0	0	0	0	0	0	0	1.093	0	0	0	0	0
[5]Anaerostipes	0	0	0	0	0	0.034	0	0.003	0	0.055	0.077	0	0.004	0	0	0	0	0	0	0.025	0	0.098	0	0	0.275	0.858	0.401	1.512	0.02	0.071	0.027	0	0.005	0.137	0.366	0	0.007	0.025	0.011	0	0.061	0	0.132	0	0.013	0.55	0.355	0	0.257
Cluster 43	0	0	0	0	0	0.034	0	0	0	0	0	0	0	0	0	0.101	0	0	0	0	0	0	0	0	0	0	0	0	0	0	0	0	0	0	0	0	0	0	0	0	0	0	0	0	0	0	0	0	0
[5]Kofleria	0	0	0	0	0	0.019	0	0	1.259	0	0.027	0	0	0	0	0.004	0	0	0	0	0.004	0	0.022	0	0	0	0	0	0	0	0	0	0	0	0	0	0	0	0	0	0	0	0	0	0	0	0	0	0
Cluster 184	0	0	0	0	0	0	6.025	0	0	0	0	0	0	0	0	0	0	0.069	0	0	0	0	0	0	0	0	0.026	0	0	0	0	0	0	0	0.116	0.034	0	0	0	0	0.348	0	0	0	0	0.071	0.065	0	0.968
Cluster 11	0	0	0	0	0	0	2.766	0	0	0	0.075	0	0.103	0	0	0	0	0	0	0	0	0	0	0	0	0	0	0	0	0	0	0	0	0	0	0.069	0.082	0	0	0	0	0	0.153	0	0.214	0	0	0	0
[5]Ezakiella	0	0	0	0	0	0	0.586	0.105	0	0.093	0.081	0.068	0	0	0	0	0	0.377	0	0.018	0.061	0	0.056	0.493	0	0.013	0.062	0.013	0.205	0.095	0	0.027	0.48	0.104	0.725	0.034	0	0.48	0	0	0	0	0.004	0	1.209	0	0	0	0
Cluster 144	0	0	0	0	0	0	0.205	0	0	0	0	0	0	0	0	0	0	0	0	0	0	0	0	0.458	0	0	0	0	0	0.063	0	0	0	0.317	0.05	0.049	0	0	0	0.253	0	0	0	0	0.023	0	0.093	0.365	0
[5]Moritella	0	0	0	0	0	0	0.142	0	0	0	0	0	0	0	0	0	0	0	0	0	0	0	0	0	0	0	0	0	0	0	0	0	0	0	0	0	0	0	0	0	0	0	0	0	0	0	0	0	0
[5]Bosea	0	0	0	0	0	0	0.126	0.03	0	0	0.001	0.197	0	0	0.027	0.074	0	0	0	0	0	0	0	0	0	0.004	0	0.013	0	0	0	0	0	0	0	0	0.037	0	0	0	0	0	0	1.103	0	0	0.005	0	0
Cluster 292	0	0	0	0	0	0	0.1	0	0	0	0	0	0	0	0	0	0.232	0	0	0	0	0	0.041	0	0	0	0	0	0	0	0	0	0	0	0	0	1.737	0	0	0	0	0	0	0	0	0	0	0	0
Cluster 211	0	0	0	0	0	0	0.084	0	0	0	0	0	0	0.11	0	0	0	0	0	0	0	0	0	0	0.092	0	0	0	0	0	0	0	0.05	0	0	2.025	0	0	0	0	0	0	0	0	0	0	0	0	0
[5]Prevotellamassilia	0	0	0	0	0	0	0.004	0	0	0	0	0	0	0	0	0	0	0	0	0	0	0	0	0	0	0	0	0	0	0	0	0	0	0	0	0	0	0	0	0	0	0	0	0	0	0	0	0	0
[5]Rhodococcus	0	0	0	0	0	0	0.004	0.122	0	0.004	0.055	0.008	0	0	0	0	0.012	0	0	0.015	0	0.174	0.022	0	0.117	0	0	0.031	0.219	0	0.009	0	0	0	1.185	0.005	0	0	0	0.01	0	0.008	0.004	0.01	0	0	0	0.006	0
[5]Mageeibacillus	0	0	0	0	0	0	0.004	0	0	0	0.021	0	0	0	0	0	0	0	1.54	0	0	0	0.068	0	0	0.349	0.241	0.165	0.068	0.548	0.128	0.008	0.054	0	0.216	0	0.007	0	0	0	0	0	0	0	0.003	0	0	0	0
Cluster 203	0	0	0	0	0	0	0	9.472	0	0	0	0	0	0	0.116	0	0.729	0	0	0	0	0.223	0	0	0	0	0.072	0	0.049	0	0	0	0	0	0	0	0	0	0	0	0	0	0	0	0	0	0.159	0	0
Cluster 152	0	0	0	0	0	0	0	5.526	0	0	0	0	0	0	0	0	0	0	0	0	0	0	0	0	0	0	0.114	0	0	0	0	0	0	0.071	0	0.049	0	0	0	0	0	0	0	0	0	0	0	0	0
Cluster 650	0	0	0	0	0	0	0	1.344	0	0	0	0	0	0	0	0	0	0	0	0	0.1	0	0	0	0	0	0	0	0	0	0	0	0	0	0	0	0	0	0	0	0	0	0	0	0	0	0	0	0
Cluster 4	0	0	0	0	0	0	0	0.915	0	0.038	0	0	0.244	0	0	0	0	0	0	0	0	0	0	0	0	0	0	0	0	0	0	0	0	0	3.66	0	0	0	0	0	0	0	0	0.206	0	0	0	0	0
[5]Parvimonas	0	0	0	0	0	0	0	0.658	0.018	0	0.085	0.294	0	0.156	0	0	0	0.196	0	0.235	0.054	0	0.872	0	0	1.225	0.606	0.583	0.059	0.047	0.037	0	0.14	1.423	0.26	0.015	0.015	0.47	0	0.478	0	0	0.077	0	0.055	0.828	0	0	0
[5]Megasphaera	0	0	0	0	0	0	0	0.301	0	0	0.013	0	0	0	0	0	0	0	0	0	0	0	0.095	0	0	0	0	0	0	0	0.009	0	0.43	0	0	0	0	0	0	0	0.111	0	0	0	0	0	0	0.006	0
[5]Helicobacter	0	0	0	0	0	0	0	0.218	0	0	0	0	0	0.006	0	0	0	0	0	0	0	0	0	0	0	0	0	0	0	0.118	0	0	0.009	0.156	0	0	0.171	2.403	0.085	0	0.01	0	0.337	0	2.607	0	0	0	0
[5]Rheinheimera	0	0	0	0	0	0	0	0.125	0	0	0	0	0	0	0	0	0	0.098	0	0	0	0	0.007	0	0	0	0	0.009	0	0	0	0	0.036	0	0	0	0	0	0	0	0	0	0	0	0	0	0	0	0
Cluster 132	0	0	0	0	0	0	0	0.091	0	0	0	0	0	0	0	0	0	0	0	0.043	0.097	0	0	0	0	0	0	0	0	0	0	0	0	0	0	0	0	0	0	0	0	0.434	0	1.609	0	0	0.121	0.056	0.244
[5]Chthoniobacter	0	0	0	0	0	0	0	0.066	0	0	0	0	0	0	0	0.148	0	0.005	0.05	0	0	0.216	0	0	0	0	0	0	0	0.024	0.037	0	0.032	0	0	0	0	0	0	0	0	0	0	0	0.036	1.353	0	0.353	0
Cluster 131	0	0	0	0	0	0	0	0.061	0	0	0	0	0	0	0	0	0	0	0	0	0	0	0.085	0	0	0	0	0	0	0	0	0	0	0	0	0	0	0	0	0	0	0.274	0	0	0	0	0	0	0
Cluster 544	0	0	0	0	0	0	0	0.019	0	0	0	0	0	0	0	0	0	0	0	0	0.075	0	0	0	0	0	0	0	0	0	0	0	0	0	0	0.039	0.059	0	0	0	0	0	0	0	0	0	0	0	0
[5]Intestinibacter	0	0	0	0	0	0	0	0.003	0	0	0	0	0	0	0	0	0.004	0	0	0	0	0	0	1.745	0	0	0	0	0	0	0	0	0	0	0	0	0	0	0	0	0.116	0.023	0	0	0.019	0	0	0	0.004
[5]Hungatella	0	0	0	0	0	0	0	0.003	0	0.013	0.093	0	0	0.006	0.004	0.008	0.016	0	0	0	0	0	0	0	0	0.063	0.042	0.102	0	0	0.009	0.002	0	0.142	0	0.044	0.037	0.004	0	0	0.116	0	0.004	0.01	0	0	0	0	0.264
[5]Calidifontibacter	0	0	0	0	0	0	0	0	1.69	0	0.077	0	0	0	0	0	0	0	0	0.011	0	0	0	0	0.196	0	0	0	0	0	0	0	0	0	0	0	0	0	0	0	0	0	0	0	0	0	0	0	0
Cluster 117	0	0	0	0	0	0	0	0	1.57	0	0	0	0	0	0	0	0	0	0	0	0	0	0	0.164	0	0	0	0	0	0	0	0	0	0	0	0	0	0	0	0	0.116	0	0	0.639	0	0	0	0	0
Cluster 10	0	0	0	0	0	0	0	0	0.279	0	0	0	0.062	0	0.513	0	0	0	0	0	0.197	0	0	0.372	0	0	0	0	0	0	0	0	0.095	0	0.183	0	0	0	0	0	0.05	0	0	0	0.049	0	0.331	0	0
[5]Sphingopyxis	0	0	0	0	0	0	0	0	0.004	0	0.007	0	0.389	0.006	0	0	0	0	0	0	0	0	0	0	0	0	0	0.026	0	0	0.009	0	0.009	0	0	0	0	0	0	0.497	0	0	0	1.877	0	0	0	0.279	0
[5]Anaerotruncus	0	0	0	0	0	0	0	0	0	0.276	0.097	0	0	0.006	0.039	0	0.148	0	0	0.025	0	0	0	0.143	0.073	0.036	0.029	0	0.117	0.024	0.018	0.002	0	0.217	0.055	0.01	0.089	0	0	0	0.116	0	0.124	0	0.081	0	0.005	0	0.116
[5]Dorea	0	0	0	0	0	0	0	0	0	0.17	0.195	0	0.004	0	0.27	0.183	0.929	0	0	0.011	0	0	0	0	0	0.036	0.039	0	0.039	0	0	0	0	0	0.111	0.005	0.052	0	0	0	0.126	0	0.124	0	0.003	0	1.116	0	0.472
Cluster 405	0	0	0	0	0	0	0	0	0	0.068	0	0	0	0	0.054	0	0.252	0	0	0	0	0	0	0	0	0	0	0	0	0	0	0	0	0	0	0	0	0.137	0	0	0	0	0	0	0	0	0	0	1.709
Cluster 169	0	0	0	0	0	0	0	0	0	0.047	0	0	0	0	0	0	0	0	0	0	0	0	0	0	0.032	0	0	0	0	0.102	0	0	1.042	0	0	0.251	0.223	0	0	0	3.721	0	0.03	0	0	0	0	0	0
Cluster 226	0	0	0	0	0	0	0	0	0	0.042	0	0	0	0	0.232	0.07	0	0	0	0	0	0	0	0	0	0	0	0	0	0	0	0	0	0.047	0	0	0	0.033	0	0	0	1.448	0	0	0	0.116	0.051	0	0
Cluster 134	0	0	0	0	0	0	0	0	0	0.034	0	0	0	0	0	0	0	0	0	0	0	0	0	0	0	0	0	0	0	0	0	0	0	0.043	0	0.039	0	0	0.154	0	0.545	0.221	0	1.114	0	0.172	0	0	0
Cluster 139	0	0	0	0	0	0	0	0	0	0.034	0	0	0	0.115	0	0	0	0	0	0	0	0	0	0.072	0	0	0	0	0	0	0	0	0.077	0	0	0	0	0	0	0	0	0	0	1.072	0	0	0.177	0	0
Cluster 143	0	0	0	0	0	0	0	0	0	0.034	0	0.196	0	0	0	0	0	0.049	0	0	0	0	0	0	0	0	0	0	0	2.088	0	0	0	0	0	0	0	0	0	0	0	0.198	0	0.557	0	0	0	0	0.095
Cluster 135	0	0	0	0	0	0	0	0	0	0.03	0	0	0	0.087	0	0.031	0	0	0	0	0	0	0	0	0	0	0	0	0	0	0	0	0	0	0	0	0	0	0	0	0	0	0	1.072	0	0	0	0	0
Cluster 254	0	0	0	0	0	0	0	0	0	0.03	0	0	0	0	0	0	0.196	0	0	0	0	8.479	0	0	0	0	0	0	0	0	0	0	0	0.132	0	0	0	0	0	0	0.061	0	0	0	0	0	0.075	0	0
[5]Flavonifractor	0	0	0	0	0	0	0	0	0	0.017	0.001	0	0	0	0	0	0	0	0.003	0	0	0	0	0	0	0	0.033	0.022	0.161	0	0	0	0	0.047	0	0.054	0.007	0	0	0	0	0.008	0	0	0	0	0	0	0
[5]Oceanobacillus	0	0	0	0	0	0	0	0	0	0	2.286	0.151	0.616	0.687	0.633	0.004	1.029	1.435	0	0.036	0.004	0.121	0.211	0	0	0.085	0.618	0	0.215	0.004	0.005	0	0.358	0	0.133	0.118	0.63	1.558	0.41	0.319	0.6	1.44	0.784	0.01	0.058	0	0.042	0	0.186
Cluster 1248	0	0	0	0	0	0	0	0	0	0	0.092	0	0	0	0	0	0	0	0	0	0	0	0	0	0	0	0	0	0	0	0	0	0	0	0	0	0	0	0	0	0	0	0	0	0	0	0	0	0
[5]Muribaculum	0	0	0	0	0	0	0	0	0	0	0.058	0	0	0	0	0.113	0.204	0	0	0.018	0	0	0.032	0	0.003	0.004	0.052	0.093	0.044	0.028	0.027	0	0	0	0.581	0	0	0	0	0	0	0	0	0	0	0	0	0	0.186
[5]Alysiella	0	0	0	0	0	0	0	0	0	0	0.041	0	0	0	0	0	0	0	0	0	0	0	0	0	0	0.487	0.342	0.044	0.059	0.004	0.082	0	0	0	0.21	0	0	0	0	0	0	0	0	0	0	0	0	0	0
Cluster 47	0	0	0	0	0	0	0	0	0	0	0.038	0	0	0	0.069	0	0	0.073	0	0	0	0	0.022	0	0	0	0	0	0	0	0	0	0	0	0	0	0	0	0	0	0	0	0	0	0	0	0	0	0.17
Cluster 2072	0	0	0	0	0	0	0	0	0	0	0.032	0	0	0	0	0	0	0	0	0	0	0	0	0	0	0	0	0	0	0	0	0	0	0	0	0	0	0	0	0	0	0	0	0	0	0	0	0	0
[5]Adhaeribacter	0	0	0	0	0	0	0	0	0	0	0.021	0	0	0	0	0	0	0	0	0	0	0	0	0	0	0	0	0	0	0	0	0	0	0	0	0	0	0	0	0	0	0	0	0	0	0	0	0	0
[5]Planomicrobium	0	0	0	0	0	0	0	0	0	0	0.017	0.038	0	0	0	0	0.004	0	0	0.025	0	0	0	0	0.003	0.018	0	0	0.083	0	0.023	0	0	0.066	0	0	0	0	0	1.224	0.343	0	0.051	0	0	0	0	0	0
Cluster 1150	0	0	0	0	0	0	0	0	0	0	0.014	0	0	0	0	0	0	0	0	0	0	0	0	0	0	0	0	0	0	0	0	0	0	0	0	0	0	0	0	0	0	0	0	0	0	0	0	0	0
[5]Holdemania	0	0	0	0	0	0	0	0	0	0	0.011	0	0	0	0	0	0	0.132	2.018	0	0	0	0.005	0	0	0.094	0.251	0.703	0	0	0.21	0	0	0	0	0.015	0	0	0	0	0	0	0	0	0.029	0.01	0	0	0
Cluster 53	0	0	0	0	0	0	0	0	0	0	0.01	0	0.095	0	0	0.214	0	0	0	0	0	0	0	0	0	0	0	0	0	0	0	0	0	0	0	0	0	0	0	0	0	0	0	0	0	0	0	0	0.145
Cluster 2530	0	0	0	0	0	0	0	0	0	0	0.007	0	0	0	0	0	0	0	0	0	0	0	0	0	0	0	0	0	0	0	0	0	0	0	0	0	0	0	0	0	0	0	0	0	0	0	0	0	0
Cluster 897	0	0	0	0	0	0	0	0	0	0	0.006	0	0	0	0	0	0	0	0	0	0	0	0	0	0	0	0	0	0	0	0	0	0	0	0	0	0	0	0	0	0	0	0	0	0	0	0	0	0
[5]Acetatifactor	0	0	0	0	0	0	0	0	0	0	0.003	0	0	0.006	0	0	0	0	0	0.004	0	0	0	0	0	0	0.046	0	0.059	0.004	0	0	0	0	0	0	0	0	0	0	0	0	0	0	0	0	0.005	0	0.066
[5]Cuneatibacter	0	0	0	0	0	0	0	0	0	0	0.002	0	0	0	0	0	0	0	0	0	0	0	0	0	0	0	0.003	0	0	0	0	0	0	0	0	0	0	0	0	0	0	0	0	0	0	0	0	0	0
[5]Shigella	0	0	0	0	0	0	0	0	0	0	0.001	0	0.046	0	0	0	0	0	0	0	0	0	0	0.007	0	0	0	0	0	1.099	0	0	0.005	0	0	0	0	0	0	0	0	0	0	0	0	0.01	0	0	0
Cluster 107	0	0	0	0	0	0	0	0	0	0	0	1.072	0	0	0	0	0	0	0	0	0	0	0	0	0	0	0	0	0	0	0	0	0	0	0	0	0	0	0	0	0	0	0	0.536	0	0	0	0	0
Cluster 443	0	0	0	0	0	0	0	0	0	0	0	0.34	0	0	0	0	0	0	0	0	0.115	1.104	0	0	0	0	0	0	0	0	0	0	0	0.142	0	0	0	0	0	0	0	0	0	0	0	0	0	0	0.186
Cluster 387	0	0	0	0	0	0	0	0	0	0	0	0.294	0	0	0	0	0	0	0	0	0	0	0.017	0	0.19	0	1.505	0	0	0	0	0	0	0	0	0	0.089	0	0	0	0	0	0	0	0	0	0	0	0.054
[5]Methylophilus	0	0	0	0	0	0	0	0	0	0	0	0.226	0	0	0.019	0	0.004	0	0	0	0.148	0.062	0	0	0.177	0	0	0.004	0.073	0	0	0	0.077	0.005	0	0	0	0	0	2.74	0	0.206	0	0.382	0	0.383	0.065	0.34	0
[5]Rhodoluna	0	0	0	0	0	0	0	0	0	0	0	0.196	0.087	0	0.015	0	0.028	0	0.033	0	0	0	0	0.451	0	0	0.039	0.036	0.054	0.004	0	0	0.009	0.118	0.044	0	0	0	0	0.005	0.227	0	0.06	1.289	0	0	0.215	0.749	0.046
Cluster 127	0	0	0	0	0	0	0	0	0	0	0	0.189	0	0	0	0	0	0	0	0	0	0	0	0	0	0	0	0	0	0	0	0	0	0	0	59.779	0	0	0	0	0	0	0	0.134	0	0	0	0	0.223
Cluster 324	0	0	0	0	0	0	0	0	0	0	0	0.091	0.207	0.11	0.077	0	0	0	0	0	0	0	0	0	0	0	0	0	0	0	0	0	0	0.033	0	0	0	0	0	1.398	0.192	0	0	0	0.032	0.066	0	0.198	0
Cluster 415	0	0	0	0	0	0	0	0	0	0	0	0.053	0	0	0	0	0	0.078	0	0	0	0.161	0	0	0	0	0	0	0.044	0	0	0	0	0.132	0	0	0	1.69	0	0	0	0	0	0	0	0	0	0	0.207
[5]Ensifer	0	0	0	0	0	0	0	0	0	0	0	0.008	0.004	0	1.111	0	0.004	0	0	0	0	0	0	0	0	0	0	0	0	0	0	0	0	0	0	0	0	0	0	0	0	0	0	0	0	0	0	0	0
Cluster 220	0	0	0	0	0	0	0	0	0	0	0	0	0.294	0	0	0	0.288	0	0	0	0	0	0	0	0	0	0	0	0	0	0	0	0	0	0	0	0	0	0	0	0	0.815	0	0	2.198	0	0	0	0
Cluster 204	0	0	0	0	0	0	0	0	0	0	0	0	0.224	0	0	0	0.22	0	0	0	0	0.272	0	0	0	0	0	0	0.034	0	0	0	0	0	0	0	0	0.076	0	0	0	0.114	0	0	2.098	0	0	0	0
Cluster 267	0	0	0	0	0	0	0	0	0	0	0	0	0.062	0.767	0	0	0	0	0	0	0	0	0	0	0	0	0	0	0	0	0	0	0	0	0	0.054	0	0.188	0	0	0.116	0	0.043	0	0	0.237	4.944	0	0
Cluster 23	0	0	0	0	0	0	0	0	0	0	0	0	0.046	0	0	0	0	0	0	0	0	0	0	0	0	0	0	0	0	0	0	0	0	0	0	0	0	0	0	0	0	0	0	0	0	0	0	0	0
Cluster 214	0	0	0	0	0	0	0	0	0	0	0	0	0.033	0	0	0	0	0.069	0	0	0	0.21	0	0	0	0	0	0	0	0	0	0	0	0	0.161	0	0	0	0	0.047	0	0.632	0	0	0	0	0	0	0
Cluster 312	0	0	0	0	0	0	0	0	0	0	0	0	0	1.523	0	0	0	0	0	0	0.057	0	0.024	0	0	0	0	0	0	0	0	0	0	0	0	0	0.059	0	0	0	0	0	0	0	0	0	0	0	0
Cluster 156	0	0	0	0	0	0	0	0	0	0	0	0	0	0.115	0	0	0.308	0	0	0	0	0	0	0.3	0.035	0	0	0.645	0	0	0	0	1.527	1.139	0	0	0	0	0	0	0	1.402	0	0	0	0	0	0.186	0.174
Cluster 109	0	0	0	0	0	0	0	0	0	0	0	0	0	0.11	0	0	0	0	0.019	0	0.036	0	0	0	0	0	0	0	0	0	0	0	0	0	1.041	0	0	0	0	0	0	0.274	0	0	0	0	0.275	0	0
Cluster 230	0	0	0	0	0	0	0	0	0	0	0	0	0	0.04	0	0	0	0	0	0	0.061	0	0	0	0.108	0	0	0	0	0	0	0	0	0	0.039	0	0	0	0.046	0	0	0	0	0	0	0	0.07	0	0
Cluster 13	0	0	0	0	0	0	0	0	0	0	0	0	0	0	0.104	0	0	0	0	0	0	0	0	0	0.123	0	0	0	0	0	0	0	0	0	0.1	0	0	0	0	0.338	0	0	0	0	0.12	0.893	0	0	0
[5]Anaerobacillus	0	0	0	0	0	0	0	0	0	0	0	0	0	0	0.008	0	0	0	0	0	0.004	0	0.063	0	0	0	0	0	0	0	0	0	0	0	0	0	0	0.231	0.011	0	0	0	0.064	0	0	0	0	0	0
Cluster 21	0	0	0	0	0	0	0	0	0	0	0	0	0	0	0	0.226	0	0	0	0	0	0.111	0	0	0	0	0	0	0	0	0	0	0	0	0	0.039	0	0	0	0	0	0	0	0	0	0.111	0.107	0	0
Cluster 30	0	0	0	0	0	0	0	0	0	0	0	0	0	0	0	0.144	0	0	0	0	0	0	0.039	0	0	0	0	0	0	0	0	0	0	0	0.161	0	0	0	0	0	0	0	0	0	0	0	0	0	0
Cluster 112	0	0	0	0	0	0	0	0	0	0	0	0	0	0	0	0.09	0	0	0	0	0	0	0	0	0	0	0	0	0	0	0	0	0	0	0	0	0	0	0	0	0	0	0	0.619	0	0	0	0	0
Cluster 27	0	0	0	0	0	0	0	0	0	0	0	0	0	0	0	0.082	0.044	0	0	0	0.086	0.036	0	0	0	0	0	0	0	0	0	0	0	0	0	0	0	0	0	0	0	0	0	0	0	0	0	0	0.178
Cluster 45	0	0	0	0	0	0	0	0	0	0	0	0	0	0	0	0.058	0	0	0	0	0	0	0	0	0	0	0	0	0	0	0	0	0	0	0.105	0	0.186	0	0	0	0	0	0	0	0.143	0	0	0	0
Cluster 44	0	0	0	0	0	0	0	0	0	0	0	0	0	0	0	0.058	0	0	0	0	0	0	0.022	0	0	0	0	0	0	0	0	0	0	0	0	0	0	0	0	0	0	0	0	0	0	0	0	0	0
Cluster 36	0	0	0	0	0	0	0	0	0	0	0	0	0	0	0	0.051	0	0	0	0	0	0.056	0	0	0	0	0	0	0	0	0	0	0	0	0	0	0	0	0	0	0	0	0	0	0	0	0	0	0.029
Cluster 39	0	0	0	0	0	0	0	0	0	0	0	0	0	0	0	0.035	0	0	0	0	0	0	0	0	0	0	0	0	0	0	0	0	0	0	0	0	0	0	0	0	0	0	0	0	0	0	0	0	0
Cluster 177	0	0	0	0	0	0	0	0	0	0	0	0	0	0	0	0	1.781	0	0	0	0	0	0	0	0	0	0	0	0	0	0	0	0	0	0	0.034	0.119	0	0	0	0	0	0	0	0.062	0	0	0	0
Cluster 213	0	0	0	0	0	0	0	0	0	0	0	0	0	0	0	0	0.136	0	0	0	0	0	0	0	0.127	0	0	0	0	0	0	0	0	0	0	0	0	0	0	0	0	0	0.089	0	0	0	0	0	3.786
Cluster 140	0	0	0	0	0	0	0	0	0	0	0	0	0	0	0	0	0.116	0	0	0	0	0	0.034	0	0	0	0	0.031	0	0	0	0	0	0	0.288	0	0	0	0	0	0	0	0	0	0	0	0	0.18	0
Cluster 18	0	0	0	0	0	0	0	0	0	0	0	0	0	0	0	0	0	0.083	0	0	0	0	0	0	0	0	0	0	0.073	0	0	0	0.032	0.043	0	0	0	0.058	0	0	0	0	0	0	0	0	0	0	0
Cluster 420	0	0	0	0	0	0	0	0	0	0	0	0	0	0	0	0	0	0	0	0	0	0.088	0	0	0	0	0	0	0	0	0	0	0.091	0	0	0	1.893	0	0	0	0	0	0.034	0	0	0	0	0	0
[5]Ochrobactrum	0	0	0	0	0	0	0	0	0	0	0	0	0	0	0	0	0	0	0	0	0	0.003	0	0	0	0.004	0	0	0	0	0.014	0	0	0	0	0	0	0	0	0	0	0.008	0	0	0	0.01	0	0	0
Cluster 116	0	0	0	0	0	0	0	0	0	0	0	0	0	0	0	0	0	0	0	0	0	0	0	0.2	0	0	0	0	0	0	0	0	0	0	0	0	0	0	0	0	0	0	0	0.557	0	0	0	0	0
Cluster 533	0	0	0	0	0	0	0	0	0	0	0	0	0	0	0	0	0	0	0	0	0	0	0	0	1.979	0	0	0	0.054	0	0	0	0	0	0	0	0	0	0	0	0	0	0.136	0	0	0	0	0	0
[5]Calochaete	0	0	0	0	0	0	0	0	0	0	0	0	0	0	0	0	0	0	0	0	0	0	0	0	0	0	0	0	0	0	0	0	0	0	1.838	0	0	0	0	0	0	0.008	0	0	0	0	0.005	0	0
Cluster 129	0	0	0	0	0	0	0	0	0	0	0	0	0	0	0	0	0	0	0	0	0	0	0	0	0	0	0	0	0	0	0	0	0	0	0	0	1.321	0	0.04	0	0	0	0	0	0.454	0	0	0	0
[5]Cylindrospermum	0	0	0	0	0	0	0	0	0	0	0	0	0	0	0	0	0	0	0	0	0	0	0	0	0	0	0	0	0	0	0	0	0	0	0	0	0	0.004	0	0	0	2.651	0	0	0	0	0	0	0
Cluster 3	0	0	0	0	0	0	0	0	0	0	0	0	0	0	0	0	0	0	0	0	0	0	0	0	0	0	0	0	0	0	0	0	0	0	0	0	0	0	0	0	0	0	3.294	0	0	0	0	0	0
Cluster 2337	0	0	0	0	0	0	0	0	0	0	0	0	0	0	0	0	0	0	0	0	0	0	0	0	0	0	0	0	0	0	0	0	0	0	0	0	0	0	0	0	0	0	0	0	0	0	0	0	0
Cluster 2390	0	0	0	0	0	0	0	0	0	0	0	0	0	0	0	0	0	0	0	0	0	0	0	0	0	0	0	0	0	0	0	0	0	0	0	0	0	0	0	0	0	0	0	0	0	0	0	0	0
[5]Muribaculum	0	0	0	0	0	0	0	0	0	0	0	0	0	0	0	0	0	0	0	0	0	0	0	0	0	0	0	0	0	0	0	0	0	0	0	0	0	0	0	0	0	0	0	0	0	0	0	0	0
[5]Anaerotignum	0	0	0	0	0	0	0	0	0	0	0	0	0	0	0	0	0	0	0	0	0	0	0	0	0	0	0	0	0	0	0	0	0	0	0	0	0	0	0	0	0	0	0	0	0	0	0	0	0
Cluster 1596	0	0	0	0	0	0	0	0	0	0	0	0	0	0	0	0	0	0	0	0	0	0	0	0	0	0	0	0	0	0	0	0	0	0	0	0	0	0	0	0	0	0	0	0	0	0	0	0	0
Cluster 1094	0	0	0	0	0	0	0	0	0	0	0	0	0	0	0	0	0	0	0	0	0	0	0	0	0	0	0	0	0	0	0	0	0	0	0	0	0	0	0	0	0	0	0	0	0	0	0	0	0
[5]Tannerella	0	0	0	0	0	0	0	0	0	0	0	0	0	0	0	0	0	0	0	0	0	0	0	0	0	0	0	0	0	0	0	0	0	0	0	0	0	0	0	0	0	0	0	0	0	0	0	0	0
Cluster 902	0	0	0	0	0	0	0	0	0	0	0	0	0	0	0	0	0	0	0	0	0	0	0	0	0	0	0	0	0	0	0	0	0	0	0	0	0	0	0	0	0	0	0	0	0	0	0	0	0
Cluster 1470	0	0	0	0	0	0	0	0	0	0	0	0	0	0	0	0	0	0	0	0	0	0	0	0	0	0	0	0	0	0	0	0	0	0	0	0	0	0	0	0	0	0	0	0	0	0	0	0	0
Cluster 2815	0	0	0	0	0	0	0	0	0	0	0	0	0	0	0	0	0	0	0	0	0	0	0	0	0	0	0	0	0	0	0	0	0	0	0	0	0	0	0	0	0	0	0	0	0	0	0	0	0
Cluster 3534	0	0	0	0	0	0	0	0	0	0	0	0	0	0	0	0	0	0	0	0	0	0	0	0	0	0	0	0	0	0	0	0	0	0	0	0	0	0	0	0	0	0	0	0	0	0	0	0	0
Cluster 1980	0	0	0	0	0	0	0	0	0	0	0	0	0	0	0	0	0	0	0	0	0	0	0	0	0	0	0	0	0	0	0	0	0	0	0	0	0	0	0	0	0	0	0	0	0	0	0	0	0
[5]Mailhella	0	0	0	0	0	0	0	0	0	0	0	0	0	0	0	0	0	0	0	0	0	0	0	0	0	0	0	0	0	0	0	0	0	0	0	0	0	0	0	0	0	0	0	0	0	0	0	0	0
Cluster 1299	0	0	0	0	0	0	0	0	0	0	0	0	0	0	0	0	0	0	0	0	0	0	0	0	0	0	0	0	0	0	0	0	0	0	0	0	0	0	0	0	0	0	0	0	0	0	0	0	0
Cluster 1945	0	0	0	0	0	0	0	0	0	0	0	0	0	0	0	0	0	0	0	0	0	0	0	0	0	0	0	0	0	0	0	0	0	0	0	0	0	0	0	0	0	0	0	0	0	0	0	0	0
Cluster 1149	0	0	0	0	0	0	0	0	0	0	0	0	0	0	0	0	0	0	0	0	0	0	0	0	0	0	0	0	0	0	0	0	0	0	0	0	0	0	0	0	0	0	0	0	0	0	0	0	0
Cluster 1728	0	0	0	0	0	0	0	0	0	0	0	0	0	0	0	0	0	0	0	0	0	0	0	0	0	0	0	0	0	0	0	0	0	0	0	0	0	0	0	0	0	0	0	0	0	0	0	0	0
Cluster 1768	0	0	0	0	0	0	0	0	0	0	0	0	0	0	0	0	0	0	0	0	0	0	0	0	0	0	0	0	0	0	0	0	0	0	0	0	0	0	0	0	0	0	0	0	0	0	0	0	0
Cluster 4975	0	0	0	0	0	0	0	0	0	0	0	0	0	0	0	0	0	0	0	0	0	0	0	0	0	0	0	0	0	0	0	0	0	0	0	0	0	0	0	0	0	0	0	0	0	0	0	0	0
Cluster 1734	0	0	0	0	0	0	0	0	0	0	0	0	0	0	0	0	0	0	0	0	0	0	0	0	0	0	0	0	0	0	0	0	0	0	0	0	0	0	0	0	0	0	0	0	0	0	0	0	0
Cluster 1462	0	0	0	0	0	0	0	0	0	0	0	0	0	0	0	0	0	0	0	0	0	0	0	0	0	0	0	0	0	0	0	0	0	0	0	0	0	0	0	0	0	0	0	0	0	0	0	0	0
Cluster 3266	0	0	0	0	0	0	0	0	0	0	0	0	0	0	0	0	0	0	0	0	0	0	0	0	0	0	0	0	0	0	0	0	0	0	0	0	0	0	0	0	0	0	0	0	0	0	0	0	0
Cluster 804	0	0	0	0	0	0	0	0	0	0	0	0	0	0	0	0	0	0	0	0	0	0	0	0	0	0	0	0	0	0	0	0	0	0	0	0	0	0	0	0	0	0	0	0	0	0	0	0	0
Cluster 7855	0	0	0	0	0	0	0	0	0	0	0	0	0	0	0	0	0	0	0	0	0	0	0	0	0	0	0	0	0	0	0	0	0	0	0	0	0	0	0	0	0	0	0	0	0	0	0	0	0
Cluster 2248	0	0	0	0	0	0	0	0	0	0	0	0	0	0	0	0	0	0	0	0	0	0	0	0	0	0	0	0	0	0	0	0	0	0	0	0	0	0	0	0	0	0	0	0	0	0	0	0	0
Cluster 3819	0	0	0	0	0	0	0	0	0	0	0	0	0	0	0	0	0	0	0	0	0	0	0	0	0	0	0	0	0	0	0	0	0	0	0	0	0	0	0	0	0	0	0	0	0	0	0	0	0
Cluster 6133	0	0	0	0	0	0	0	0	0	0	0	0	0	0	0	0	0	0	0	0	0	0	0	0	0	0	0	0	0	0	0	0	0	0	0	0	0	0	0	0	0	0	0	0	0	0	0	0	0
Cluster 4031	0	0	0	0	0	0	0	0	0	0	0	0	0	0	0	0	0	0	0	0	0	0	0	0	0	0	0	0	0	0	0	0	0	0	0	0	0	0	0	0	0	0	0	0	0	0	0	0	0
Cluster 3396	0	0	0	0	0	0	0	0	0	0	0	0	0	0	0	0	0	0	0	0	0	0	0	0	0	0	0	0	0	0	0	0	0	0	0	0	0	0	0	0	0	0	0	0	0	0	0	0	0
Cluster 1911	0	0	0	0	0	0	0	0	0	0	0	0	0	0	0	0	0	0	0	0	0	0	0	0	0	0	0	0	0	0	0	0	0	0	0	0	0	0	0	0	0	0	0	0	0	0	0	0	0
Cluster 1951	0	0	0	0	0	0	0	0	0	0	0	0	0	0	0	0	0	0	0	0	0	0	0	0	0	0	0	0	0	0	0	0	0	0	0	0	0	0	0	0	0	0	0	0	0	0	0	0	0
Cluster 1916	0	0	0	0	0	0	0	0	0	0	0	0	0	0	0	0	0	0	0	0	0	0	0	0	0	0	0	0	0	0	0	0	0	0	0	0	0	0	0	0	0	0	0	0	0	0	0	0	0
Shannon Value	3.59032	3.21643	3.11298	3.32773	3.28611	2.64776	2.92139	2.21627	3.07857	2.28282	2.92536	2.16846	2.23634	2.6398	2.81093	2.30254	2.50545	2.82546	0.930947	2.03613	2.83681	2.52483	2.98219	2.91463	2.75252	1.75583	2.48088	1.80678	2.78029	2.21972	2.633	1.58791	2.83808	2.88393	2.67642	1.4118	2.76209	2.90745	1.58569	2.85245	3.23106	1.9578	3.01083	2.4981	2.37344	2.38784	2.32055	2.62344	2.7102
[truncated: 31 more columns]
