# Supplementary material for: Influence of the Ovine Genital Tract Microbiota on the Species Artificial Insemination Outcome. A Pilot Study in Commercial Sheep Farms
Source: High Throughput. 2020 Jul 6;9(3):16. doi: 10.3390/ht9030016 (PMC7576495; doi:10.3390/ht9030016)
Supplement: Supplementary file 1 [file high-throughput-09-00016-s001.zip › Table S4.xlsx]

## Sheet: Sheet1
name	Ram 1	Ram 2	Ram 3	Ram 4	Ram 5	ewe 1-R5	ewe 2-R5	ewe 3-R5	ewe 4-R5	ewe 5-R5	ewe 6-R5	ewe 7-R5	ewe 8-R5	ewe 9-R5	ewe 10-R5	ewe 11-R3	ewe 12-R3	ewe 13-R3	ewe 14-R3	ewe 15-R3	ewe 16-R3	ewe 17-R3	ewe 18-R3	ewe 19-R3	ewe 20-R3	ewe 21-R2	ewe 22-R2	ewe 23-R2	ewe 24-R2	ewe 25-R2	ewe 26-R2	ewe 27-R2	ewe 28-R2	ewe 29-R2	ewe 30-R2	ewe 31-R1	ewe 32-R1	ewe 33-R1	ewe 34-R1	ewe 35-R1	ewe 36-R1	ewe 37-R1	ewe 38-R1	ewe 39-R1	ewe 40-R1	ewe 41-R4	ewe 42-R4	ewe 43-R4	ewe 44-R4
[6]Trichococcus patagoniensis	10.566	0	0.009	0	0	0	0	0	0	0	0	0	0	0	0	0.07	0	0	0	0	0	0	0	0	0	0	0	0	0	0	0	0	0	0	0	0	0	0	0	0	0	0	0	0	0	0	0	0	0
[6]Stenotrophomonas maltophilia	6.271	0.141	12.102	5.116	1.311	0	0.004	0	0.021	0	0	0	0.004	0	0.008	0	0	0	0	0	0	0	0	0	0.168	0	0	0	0.024	0	0	0	0	0.288	0	0	0.007	0	0	0	0.03	0	0	0	0	0.05	0	0	0
[6]Lactococcus lactis	5.497	5.162	8.399	2.31	3.827	0.081	0.163	0.003	0.033	0	0.002	0	0	0	0	0	0.004	0.171	0	0	0.036	0	0	0	0	0.022	0	0	0.005	0	0.005	0	0.068	0	0	0	0	0.155	0.04	0	0	0	0	0	0	0	0	0	0
[6]Cupriavidus gilardii	4.986	0	16.646	3.359	2.344	0.005	0.004	0	0	0	0	0	0	0	0	0	0	0	0	0	0	0	0	0	0	0	0	0	0	0	0	0	0	0	0	0	0	0	0	0	0	0.267	0	0	0	0	0	0	0.029
[6]Thermus thermophilus	4.558	14.125	4.412	2.162	1.904	0	0	0.003	0	0	0	0	0	0	0	0	0	0	0	0	0	0	0	0	0	0	0	0	0	0	0	0	0	0	0	0	0	0	0	0	0	0	0	0	0	0	0	0	0
[6]Pseudomonas psychrophila	3.612	0.141	0	0.004	0.472	0	0	0	0	0	0.015	0	0	0	0	0	0	0	0	0	0	0	0	0	0.127	0	0	0	0	0	0.046	0	0	0	0	0	0	0	0	0	0	0	0	0	0	0	0	0	0
[6]Pseudomonas aeruginosa	2.479	0	3.892	13.887	6.282	0	0.004	0.224	0	0.004	0.043	0	0	0	0	0	0	0	0	0	0	0	0	0	0	0.009	0	0	0	0.043	0	0	0	0	0.161	0	0.067	0	0	0	0	0	0	0	0	0	0.009	0	0
[6]Anoxybacillus flavithermus	2.438	4.974	2.617	1.408	1.939	0.01	0.251	0.003	0.004	0.008	0.053	0.128	8.606	0	0.004	0.004	0.008	0	0	0.007	0.219	0	0	1.109	0	0	0	0	0.02	0	0.041	0	0	0	0	0	0	0	0	0.68	0.005	0	0	0	0	0	0	0	0.236
[6]Corynebacterium callunae	2.438	3.942	6.046	8.003	3.61	0.719	0.226	0.224	4.208	0.17	4.56	0	1.105	1.102	1.64	0.351	0.689	0.813	0.138	0.064	0.104	0.659	0.23	0	0.405	0.425	0.293	0.08	1.458	0.087	0.091	0.012	0.326	0.113	0.055	0.079	0.713	1.846	0.541	0.553	1.217	0	1.261	0	0.068	0	0.327	0.359	0.273
[6]Atopostipes suicloacalis	2.431	0.61	0.86	0.885	1.974	0.125	1.623	0.542	0.449	0.31	4.291	0.008	0.517	0.946	1.829	0.234	1.101	4.021	0	0.1	0.316	0.57	2.579	1.988	0.678	0.384	0.701	0.111	1.311	0.142	0.333	0.019	0.557	1.399	0.327	0.182	0.75	4.519	0.723	2.655	1.621	0.853	2.633	1.083	1.303	0	0.864	0.799	1.022
[6]Eremococcus coleocola	2.376	0	0.642	0.646	3.731	0	0.004	0.008	0.025	0.013	0.23	0	0	0	0	0	0.004	0	0	0.032	0	0	0.308	0	0	0.04	0	0.022	0.185	0.028	0.078	0.002	0.489	0.104	0	0	0	0	0	0	0	0	0	0	0	0	0.07	0.019	0
[6]Buttiauxella warmboldiae	2.314	0	1.427	0	0	0	0	0	0	0	0	0	0	0	0	0	0	0	0	0	0	0	0	0	0	0	0	0	0	0	0	0	0	0	0	0	0	0	0	0	0	0	0	0	0	0	0	0	0
[6]Cutibacterium acnes	2.093	3.942	0.123	0.131	0.15	6.315	5.573	0.96	0.945	0.661	2.048	4.205	9.471	2.891	2.489	5.01	6.337	1.68	0.274	0.018	6.942	3.984	0.843	7.509	8.995	0.245	0.661	0.895	0.872	0.236	1.151	0.015	1.16	4.406	5.748	0.454	0.475	3.045	0.387	6.918	2.973	2.774	0.272	2.609	0.538	5.521	2.264	3.733	0.707
[6]Erwinia aphidicola	1.982	0.422	0.047	0.984	2.191	0.005	0	0.006	0	0.004	0	0	0	0	0	0	0	0	0	0	0	0	0	0	0	0	0	0	0	0	0	0	0	0	0	0.074	0	0	0	0	0	0	0	0	0	0	0	0	0
[6]Geobacillus stearothermophilus	1.837	3.285	1.615	0.817	1.177	0	0	0	0.011	0	0	0	0	0	0	0	0.004	0	0	0	0	0	0	0	0	0	0	0	0	0	0	0	0	0	0.1	0	0	0	0	0	0	0	0	0	0	0	0	0	0
[6]Erwinia rhapontici	1.837	0	2.201	0.074	0.095	0	0	0	0	0	0	0	0	0	0	0	0	0	0	0	0	0	0	0	0	0	0	0	0	0	0	0	0	0	0	0	0	0	0	0	0	0	0	0	0	0	0	0	0
[6]Serratia liquefaciens	1.802	0.094	0.085	0.025	0.01	0.005	0	0	0	0	0	0	0	0	0	0	0	0	0	0	0	0	0	0	0	0	0	0	0	0	0	0	0	0	0	0	0	0	0	0	0.01	0	0.141	0	0	0	0.019	0.031	0
[6]Dolosicoccus paucivorans	1.706	0.047	0.444	0.762	0.96	0	0.113	0.313	0.973	0.314	0.053	0.06	0	0.779	0.266	0	0.008	1.518	0.058	0.053	0.022	0.144	0.897	0	0	0.085	0.036	0.004	0.249	0.213	0.128	0.015	0.394	0.615	0.177	0.094	0.2	0.105	0.011	0.005	0	0	0.324	0	0.224	0	0	0.613	0.004
[6]Staphylococcus equorum	1.547	0	0.595	2.502	1.381	0	0	0.644	0	0.004	1.24	0	0	0.006	0.116	0.008	0.004	0.46	0	0	0.197	0	0.201	0	0.358	0.08	0.652	0.267	3.769	0.264	0	0.037	8.028	1.99	0.299	0	0.015	0.004	0	0.314	1.227	0.137	0.618	0	0	0	0.042	1.176	1.369
[6]Pseudomonas azotoformans	1.478	0.141	3.401	1.301	0	1.888	1.774	0.061	1.494	0.055	0.047	0.34	0.745	0.11	0.741	0.651	0.224	0.054	0.058	0	0.326	0.344	0.223	0.336	0	0	0.078	0.018	0	0.055	0	0	0.435	0.501	0	0.089	0.007	0.238	0.154	1.599	0.278	1.059	0.102	1.804	0.159	1.019	0.154	0.768	0.24
[6]Streptococcus thermophilus	1.464	5.256	1.077	0.533	0.603	0	0	0.022	0	0	0.001	0	0.137	0.029	0	0.027	0.008	0	0	0	0	0.007	0	0	0	0.018	0	0	0	0	0	0	0	0	0	0	0.015	0.405	0.006	0	0.02	0	0	0	0	0	0	0	0
[6]Streptococcus oralis	1.271	0.375	0.066	0.023	0.016	3.263	6.933	0.509	0	0.259	0.706	0	0.662	1.673	0.015	0.425	4.712	0.372	0.083	0.004	1.894	0.285	0.145	0	3.28	0.04	0.313	0.111	0.414	0	0.278	0.004	0.172	1.031	0.199	0.138	0.104	1.304	0.33	1.515	1	0	0.256	0.433	0.143	0	0.686	1.467	0.008
[6]Trichococcus pasteurii	1.07	0.563	0.009	0.011	11.636	0.005	0	0	0.297	0.004	0.029	0	0	0.006	0.004	0	0	0.088	0	0	0.068	0.003	0.114	0	0	0.094	0.003	0	0	0	0	0	0	0	0.122	0	0.059	0	0.131	0	0	0	0.26	0	0	0	0.009	0	0.008
[6]Anaerosphaera aminiphila	1.043	0.141	0.671	0.152	2.047	0	0	0	0	0.187	0.002	0.196	0	0	0.158	0.187	0	0.279	0	0.025	0	0	0.271	0	0	0.107	0.134	0.018	0.341	0.15	0.155	0.01	0.195	0.142	0.21	0.049	0	0	0	0	0	0	0	0	0	0	0	0	0.112
[6]Lactococcus raffinolactis	1.029	1.314	0.009	0.408	0.035	0	0	0	0	0	0	0	0	0	0	0	0	0	0	0	0	0	0	0	0	0	0	0	0	0	0	0	0	0	0	0	0	0	0	0	0	0	0	0	0	0	0	0	0
[6]Leclercia adecarboxylata	0.974	0	0.085	0.465	0.427	0	0	0	0	0	0	0	0	0	0	0	0	0	0	0	0.248	0	0	0	0	0	0	0	0	0	0	0	0	0	0	0	0	0	0	0	0	0	0	0	0	0	0	0	0.008
[6]Enterobacter cloacae	0.96	7.508	0.349	0.241	0.115	0	0.004	0.008	0.011	0.004	0	0	0	0	0	0	0	0	0	0	0	0	0	0	0	0	0	0	0	0	0	0	0	0	0	0	0	0	0.006	0	0.02	0	0	0	0	0	0	0	0
[6]Pseudomonas japonica	0.925	0	0.217	0.114	0.198	0	0.004	0	0	0.004	0	0	0	0	0	0	0	0	0	0	0	0.003	0	0	0	0.004	0	0	0	0	0	0	0	0	0	0	0	0	0	0	0	0	0	0	0	0	0	0	0
[6]Klebsiella oxytoca	0.919	0	0.019	0.129	0.134	0	0	0	0	0	0	0	0	0	0	0	0	0	0	0	0	0	0	0	0	0	0	0	0	0	0	0	0	0	0	0	0	0	0	0	0	0	0	0	0	0	0	0	0
[6]Salinicoccus qingdaonensis	0.773	0	1.427	2.044	1.094	0	0.197	0.003	1.071	0.055	0.729	0.023	0.004	0.214	0.008	0	0.004	0.113	0	0.032	0.004	0	0.114	0	0	0.004	0.02	0	0	0	0	0	0.005	0	0	0.015	0.059	0.126	0.04	0	0.328	0	0.077	0	0.091	0.005	0	3.993	0
[6]Raoultella ornithinolytica	0.739	0.094	0.34	0.511	0.28	0	0	0.006	0	0	0	0	0	0	0	0	0	0	0	0	0	0	0	0	0	0	0	0	0	0	0	0	0	0	0	0	0	0	0	0	0	0	0	0	0	0	0	0	0
[6]Propionimicrobium lymphophilum	0.718	0	0	0	0	0.005	0	0	0	0	0	0	0	0	0	0	0	0	0	0	0	0	0	0	0	0	0	0	0	0	0	0	0	0	0	0	0	0	0	0	0	0	0	0	0	0	0	0	0
[6]Staphylococcus argensis	0.649	0	0	0	0	0	0	0	0.004	0	0.023	0	0	0	0	0.004	0	0	0	0	0	0	0.012	0	0	0	0	0	0	0	0	0	0.005	0	0	0	0	0	0	0	0	0	0	0	0	0.005	0	0	0
[6]Corynebacterium casei	0.643	0.328	1.342	3.275	1.41	0.072	0.251	0.078	0.695	0.11	1.94	0.408	0.82	1.823	0.637	0.008	0.508	0.553	0	0.096	0.004	0	0.232	1.059	0.187	0.617	0.991	0	1.248	0.036	0.05	0.002	0.131	0.109	0.006	0.03	0.015	0.007	0.176	0	0.343	0	0.363	0	0	0	0.275	0.959	0.492
[6]Romboutsia sedimentorum	0.615	0	0.009	0.391	0	0	0	0	0	0	0.002	0	0	0	0	0	0	0	0	0	0	0	0	0	0	0	0	0.009	0	0.043	0	0	0	0	0	0.064	0	0	0	0	0	0	0	0	0	0	0	0	0
[6]Corynebacterium renale	0.532	0	0.132	0.154	0.131	0	0	0	0	0	0	0	0	0	0	0.093	0	0	0.022	0.004	0.09	0	0	0.722	0	0	0	0	0	0	0	0	0	0	0	0	0.067	0	0	0	0	0	0	0	0.049	0	0	0	0
[6]Facklamia tabacinasalis	0.497	0.094	0.822	1.805	1.059	0	0	0.003	1.451	0	2.247	0	0	0.594	0.077	0.226	0.596	0.671	0	0.014	0.147	0.01	0.364	0.579	0.044	0.34	0.489	0.036	0.858	0.004	0.068	0	0.267	0.076	0.122	0	0.364	0.852	0	0.333	1.782	0	0.439	0.01	0.01	0.005	0.07	0	0.538
[6]Salinicoccus salitudinis	0.477	0	0	0.967	0.105	0	0	0.116	1.093	0	0.426	0.023	0.253	0.514	0.22	0	0.004	0.333	0	0.039	0.032	0	0.303	0.007	0	0.121	1.303	0.009	0.341	0	0	0	0.752	0	0	0.059	0.468	0.863	0	0	0.757	0.152	0.439	0	0.042	0	0	0	0.31
[6]Globicatella sanguinis	0.47	0	0.057	0.008	0.096	0	0.385	0	0	0	0.047	0.143	0	0	0	0	0	0	0	0	0	0	0	0	0	0.004	0	0	0	0	0.005	0	0	0	0	0.034	0	0.495	0	0	0.985	0	0.49	0	0.143	0	0	0	0
[6]Alkalibacterium putridalgicola	0.435	0	0	0.122	0.022	0	0	0.08	0.004	0	0.379	0	0	0	0.154	0	0	0.103	0	0.021	0.14	0.003	0.196	0	0	0.036	0.042	0	0.663	0	0.041	0	0	0	0	0.207	0.972	0.358	1.127	0	0.202	0	1.104	0	0.032	0.409	0	0.043	0.037
[6]Dietzia aurantiaca	0.421	0	2.57	5.965	0.319	0	0	0	0	0.11	0.778	0	0	0.375	0.058	0	0	0	0	0	0.004	0	0	0	0	0	0.007	0.009	0	0	0	0	0	0	0	0	0	0.238	0	0	0	0	0.102	0	0	0.495	0	0	0
[6]Salinicoccus sediminis	0.394	0.141	0.151	0.232	0.099	0	0.004	0	0.007	0	1.206	0.008	0.008	0.098	0	0	0.004	0.049	0	0.018	0.068	0.233	0.153	0	0.003	0.031	0	0	0.341	0	0	0	0.009	0	0	0.025	0.468	0.426	0.404	0	1.621	0	0.767	0	0.136	0	0.201	0	0.004
[6]Salinicoccus halodurans	0.373	0	0	0.382	0.147	0	0	0.094	0	0.195	0.339	0	0.352	0.335	0.073	0.004	0	0.5	0.017	0.221	0.262	0	1.798	0.007	0.51	0	0	0	0.244	0	0	0	0.068	0	0.061	0	0.23	0.011	0.478	0	0.212	0	0.456	0	0.016	0	0	0.891	0.19
[6]Corynebacterium maris	0.352	0	0.784	0.714	0.341	0.359	0.515	0.105	0	0.047	4.11	0.981	0.43	2.666	1.25	0.012	2.922	1.234	0.05	0.039	0.341	0.131	0.499	0	0.611	0.232	0.798	0.009	2.599	0	0.023	0	0.091	0.515	0	0.089	0.883	1.82	0.979	0.638	2.368	1.25	1.628	0.144	0.243	0.035	0.079	0.068	0.372
No Hit	0.345	1.83	0.869	0.253	0.427	1.83	0.828	1.383	0.315	0.945	1.063	1.351	0.393	0.779	0.598	0.561	1.193	1.136	0.346	1.224	1.155	1.543	0.928	0.958	0.735	1.761	0.684	1.197	1.507	0.737	2.109	0.268	1.509	1.012	1.379	2.522	2.457	0.589	0.621	0.464	0.601	0.739	1.547	1.413	0.872	1.014	0.686	1.003	1.117
[6]Kluyvera cryocrescens	0.346	0	0.009	1.054	2.5	0	0	0	0	0	0	0	0	0	0.004	0	0	0	0	0	0	0	0	0	0	0	0	0	0	0	0	0	0	0	0	0	0	0	0	0	0	0	0	0	0	0	0	0.006	0
[6]Jeotgalicoccus coquinae	0.338	0	0.104	0.699	0.322	0	1.531	0.185	2.435	0.178	5.477	0.506	0.588	3.318	1.327	0	2.482	2.028	0.124	0	0.004	0.518	0.063	0	0.114	1.39	2.154	0.2	3.856	0.091	0.055	0	1.314	1.168	0	0	1.195	0.917	1.099	0.113	1.661	0	2.642	0.701	0.392	0	0.098	0.885	0.012
[6]Yaniella soli	0.331	0	0	0.087	0.045	0	0.008	0	0	0	0.262	0	0	0	0	0.004	0	0	0	0	0.029	0	0.024	0	0	0	0	0	0	0	0	0	0.005	0	0	0	0	0.004	0	0	0.025	0	0.004	0	0	0	0	0	0
[6]Agrobacterium tumefaciens	0.331	1.032	0.274	0.116	0.064	0.292	1.741	0.246	0.402	0.416	0.059	0.37	1.95	0.912	1.057	0.039	0.012	0.176	0.1	0.014	0.606	2.038	0.218	0.815	0.744	0	0.147	0.027	0.078	0.114	0	0	0.213	0.407	0.703	0.064	0.371	0.603	0.233	1.388	0.752	1.333	0.047	4.764	0.211	2.094	0.383	1.021	0.666
[6]Streptococcus uberis	0.325	0.235	0.661	0.106	0.226	0	0	0	0	0	0	0	0	0	0	0	0	0	0	0	0	0	0	0	0	0	0	0	0	0	0.215	0	0	0	0	0	0	0.408	0	0	0	0	0	0	0.24	0	0	0	0.542
[6]Oligella ureolytica	0.325	0	0.283	0.319	0.95	0	0	0	0	0.237	0.987	0.008	0	0.098	0.015	0	0.452	0.627	0.055	0.043	0.079	0	0.153	0.908	0.57	0.076	0.222	0	0.512	0.106	0.625	0.008	0.435	0.912	0.161	0	0.059	0.368	0.199	0	0.424	0	0.145	0	0	0	0.126	0	0
[6]Kocuria atrinae	0.311	0	0.161	0.154	0.143	0	0	0	0	0	0	0	0	0	0	0	0	0	0	0	0	0	0	0	0	0	0.329	0	0	0	0	0	0.113	0	0	0	0	0	0	0	0	0	0	0	0	0	0	0	0
[6]Gemella taiwanensis	0.297	0	0	0	0	0.019	0.151	0	0	0	0.077	0	0	0	0	0	0	0.073	0	0	0	0	0	0	0.009	0.004	0.013	0.009	0	0	0.073	0.002	0	0.142	0	0	0	0	0	0.009	0	0.069	0	0	0	0.782	0	0	0
[6]Campylobacter ureolyticus	0.297	0	0.217	0.046	0.925	0	0	0.155	0	0	0	0	0	0	0	0.012	0	0	0	0	0	0	0.065	0	0.592	0.402	0.293	0.009	0.02	0.028	0.005	0.006	0	0.137	0.415	0	0	0.051	0	0	0	0	0	0	0.447	0	0	0	0
[6]Clostridium subterminale	0.29	0.188	0	0	0	0	0	0.083	0	0	0	0	0.029	0	0	0	0.056	0	0	0	0	0	0.053	0	0	0.009	0	0	0	0	0	0.002	0	0	0	0	0	0.098	0	0.033	0	0	0	1.155	0	0	0	0	0
[6]Facklamia languida	0.283	0	0.151	0.101	0.214	0.153	0.803	0.177	1.219	0.297	0.311	0.045	0	0	0.27	0	0	0.113	0	0.036	0.097	0	0.029	0	0	0.027	0	0	0.18	0.02	0	0.002	0.168	0.005	0	0	0.141	0.39	0	0.3	0	0.617	0.196	0	0.062	0	0.107	1.294	0
[6]Pseudomonas kuykendallii	0.276	0	0	0.034	0.124	0	0	0	0	0	0	0	0	0	0	0	0	0	0	0	0	0	0	0	0	0	0	0	0	0	0	0	0	0	0	0	0	0.004	0	0	0	0	0	0	0	0	0.126	0	0.207
[6]Enterococcus lactis	0.276	0	0	0.002	0	0	0	0	0	0.004	0	0	0	0	0	0	0	0	0	0	0	0	0	0	0	0	0	0	0	0	0	0	0	0	0	0	0	0	0	0	0	0	0	0	0	0	0	0	0
[6]Pseudoglutamicibacter cumminsii	0.269	0	0	1.639	0.37	0.096	0	0	0.014	0.004	0.058	0.015	0	0.006	0.008	0.109	0	0.01	0	0.096	0	0	0.16	0	0.003	0	0	0	0.059	0.008	0.005	0	0.1	0.005	0.006	0	0	0.014	0	0	0.323	0	0	0	0	0.005	0	0	0
[6]Facklamia sourekii	0.269	0	0.227	0.074	0.348	0	0.481	0.014	0.887	0	0	0	0	0.006	0	0	0	0.078	0	0.011	0	0	0.002	0.594	0	0.009	0	0	0.541	0.039	0.105	0	0.068	0.038	0.133	0.059	0	0.376	0	0	0.5	0	0.004	0	0.162	0	0.014	0.501	0.025
[6]Trueperella pyogenes	0.256	0	0.019	0.025	0.013	0	0.197	0.144	0.004	0	0.001	0.008	0	0	0.004	0	0	1.078	0	0.036	0	0	0.012	0	0.019	0	0.033	0.022	0	0.004	0	0.002	0.127	0.652	0.194	0.931	0.713	0.141	0.467	0.005	0.157	0	0.379	0	0.269	0	0.107	0	0.488
[6]Corynebacterium doosanense	0.256	0	0.387	0.441	0.108	0.297	0.669	0	0	0.089	0.029	0.377	0	0.323	0.382	0.269	0.012	0.044	0	0.028	0.011	0.121	0.41	0.837	0	0.004	0	0	0.044	0.008	0.018	0	0.086	0.284	0	0.005	0.052	0.007	0.131	0	0	0	0.298	0	0.055	0.707	0.061	0.409	0.207
[6]Salinicoccus kunmingensis	0.249	0	0	0.674	0.172	0.168	0	0.16	0	0.144	0.652	0.717	0.257	0	0.212	0	0	0.372	0	0.004	0	0	0.543	0	0	0.121	0.978	0.053	0.999	0	0.005	0.006	0.068	0.08	0.105	0.039	0.282	0.386	0	0	0.747	0	0.089	0	0.081	0	0	0	0
[6]Facklamia ignava	0.242	0.563	0.019	0.146	0.236	0	2.058	0.885	0.004	0	0.06	0.234	0	0.179	0.085	0	0	0.245	0.028	0.196	0.007	0	1.922	0	0	0.004	0.065	0.004	0.024	0.118	0.055	0.012	0.281	0.974	0	0.044	0	0	0	0	0.54	0	0	0	0	0	0.28	0.557	0.004
[6]Erwinia billingiae	0.228	0	0	0	0	0	0	0	0	0	0.001	0	0	0	0	0	0	0	0.003	0	0	0	0	0	0	0.004	0	0	0	0.028	0	0	0	0	0	0	0	0	0	0	0	0	0	0	0	0	0	0	0
[6]Nesterenkonia suensis	0.228	0	0	0.667	0.067	0	0	0.008	0.004	0.013	0.002	0	0	0	0.004	0	0	0	0	0	0.004	0	0.092	0.122	0	0	0.085	0	0.034	0	0.018	0	0.154	0.165	0	0	0.007	0.036	0	0.005	0	0	0	0	0	0	0	0	0.083
[6]Gallicola barnesae	0.221	0	0.123	0.139	0.029	0.01	1.423	1.167	2.486	1.552	0.052	0.196	0	0.006	0.436	0.004	0.004	2.326	0	0.245	0.054	0	0.65	0.765	0.272	0	0.104	0.009	0.434	0.335	0.046	0.019	0.507	0.846	0.687	0.187	0.364	1.477	0.057	0.244	0.565	0.328	0.741	0	2.322	0.005	0.019	0.266	0.091
[6]Corynebacterium cystitidis	0.214	0.141	0.869	0.614	10.87	0	0	0.003	0	0.004	0.003	0	0	0	0	0	0	0	0	0	0	0	0	0	0	0	0.003	0.004	0.015	0.095	0.023	0	0.018	0.298	0	0	0	0	0	0	0	0	0	0.01	0	0	0.005	0	0.004
[6]Leuconostoc lactis	0.214	0.047	0.378	0.082	0.003	0	0	0	0	0	0	0	0	0	0	0	0	0	0	0	0	0	0	0	0	0	0	0	0	0	0	0	0	0	0	0	0	0	0	0	0	0	0	0	0	0	0	0	0
[6]Yaniella halotolerans	0.214	0	0	0.851	0.013	0	0	0	0	0.042	0.218	0.015	0	0	0.158	0	0.004	0.049	0	0.032	0	0.321	0.179	0.1	0	0.17	0.521	0.018	0.502	0	0.014	0	0.349	0.043	0.293	0	0.364	0.275	0.12	0	0.525	0	0.111	0	0.065	0.005	0.196	0	0.004
[6]Clostridioides difficile	0.207	0	0.142	0.213	0.051	0.029	0	0.041	0	0.076	0.089	0	0	0	0.498	0	0.14	0.264	0	0.114	0	0	0.242	0	0	0.022	0	0.08	0.239	0.024	0	0	0	0	0.006	0.207	0.089	0.047	0	0	0	0.975	0.524	0	0	0	0	0	0.534
[6]Akkermansia muciniphila	0.207	0	0	0	0	0	0.105	0	0	0.31	0.12	0	0	0	0	0.234	0.408	0	0	0.028	0.409	0	0.136	0.501	0.123	0.013	0.968	0.805	0.234	0.134	0.059	0.004	0.014	0	0.122	0.079	0.022	0.043	0	0.047	0.636	0	0.017	0	0.078	0	0.14	0	0
[6]Delftia tsuruhatensis	0.2	0.798	0.076	0.019	0	0.192	0.109	0.094	1.52	0	0	0.03	0	1.431	0.027	0.499	0.332	0.039	0.155	0.007	0.326	0.58	0.051	1.187	0.589	0.009	0.101	0.009	0	0.035	0.005	0	0.005	0.009	0.011	0	0	0.029	0.176	1.21	0.374	0.579	0.043	3.197	0.029	0.106	0.121	0.44	0.381
[6]Bifidobacterium animalis	0.193	0.375	0.265	0	0	1.035	0	0	0	0	0.09	0.279	0	0.092	0	0.966	0.164	0	0.058	0	0.739	0.478	0.63	0	0.475	0.013	10.313	0.031	0.166	0	0.073	0	0.05	0.199	0.127	0	0	0.173	0.006	1.435	0	1.981	0	0	0	0.56	0.154	0	0.215
[6]Facklamia hominis	0.193	0	0	0	0.105	0.014	0.004	0	0.011	0	0.005	0	0	0	0.004	0	0.004	0.015	0	0	0	0	0.002	0	0	0	0	0	0.005	0	0	0	0.005	0.005	0.343	0	0	0.004	0.245	0	0	0	0.03	0	0	0	0.238	0.006	0
[6]Reyranella massiliensis	0.186	0.657	0.028	0.057	0.054	0	0	0	0	0	0	0	0	0	0	0	0	0	0	0	0	0	0	0	0	0	0	0	0	0	0	0	0	0	0	0	0	0	0	0	0	0	0	0	0	0	0	0	0
[6]Brachybacterium paraconglomeratum	0.18	0	0	0	0	0	0	0	0	0.004	0.711	0.008	0	0	0	0.008	0	0	0	0	0.004	0	0	0	0	0.009	0.368	0	0.936	0	0.014	0	0.294	0.194	0	0	0.104	0	0	0	0.217	0	0.004	0	0	0	0	0	0.182
[6]Nesterenkonia lacusekhoensis	0.173	0.422	0	0.874	0.163	0	0	0	0	0	0.215	0	0	0	0.004	0	0	0.078	0	0	0	0	0.092	0	0.003	0	0	0	0	0	0	0	0	0	0	0.005	0	0	0	0	0.353	0	0.017	0	0	0	0	0	0
[6]Enterococcus phoeniculicola	0.166	0	0.009	0	0	0	0	0	0	0	0.002	0	0	0	0	0	0	0	0	0	0	0	0	0	0	0	0	0	0	0	0	0	0	0	0	0	0	0	0	0	0	0	0	0	0	0	0	0	0
[6]Cedecea lapagei	0.166	0	0	0.006	0	0.005	0	0	0	0	0	0	0	0	0	0	0	0	0	0	0	0	0	0	0	0.004	0	0	0	0	0	0	0	0	0	0	0	0	0	0	0	0	0	0	0	0	0	0.006	0
[6]Bifidobacterium faecale	0.166	0	0.076	0	0	0	0	0	0	0	0.071	0	0	0	0	0.378	0	0.005	0	0	0.416	0.98	0.029	0	0.07	0	0.199	0.093	0	0	0.087	0	0.059	0	0.316	0	0	0	0.097	0.844	1.414	0	0.094	0	0.032	0	0	0	0
[6]Haemophilus parainfluenzae	0.159	0.094	0	0	0	0.465	0.213	0	0.235	0	0.002	0.159	0	0	0	0	0.26	0	0	0	0.025	0.026	0	0	0.13	0	0.003	0	0.063	0	0	0	0	0	0	0	0	0.419	0.097	0.596	0	0	0	0	0	0	0.261	0	0.066
[6]Histophilus somni	0.159	0	0	0	0	0	0	0	0	0	0	0	0	0	0	0	0	0	0	0.004	0	0.049	0.07	0	0	1.542	1.73	9.078	0	11.36	2.73	0.135	0.168	0.288	0.161	0	0	0.119	0	0	0	0	0	0	0	0	0	0	0
[6]Stenotrophomonas pavanii	0.159	1.22	0.066	0.017	0.016	0.062	0.008	0	0.065	0	0	0.023	0.754	0.006	0.008	0.004	0	0	0	0	0	0.003	0.002	0	0.016	0	0.078	0	0	0.004	0	0.002	0	0.005	0.006	0.039	0	0	0	0.005	0.015	0.015	0.004	0.01	0	3.563	0	0.291	0
[6]Pseudomonas migulae	0.152	1.736	0	0.002	0	0.149	0.682	0.216	0.789	0.17	0.014	0.023	0	0.127	0	0.393	0.18	0.264	0.116	0	0	0.256	0.027	0.329	0.111	0.018	0.016	0.009	0	0.091	0.037	0	0	0.028	0.111	0.03	0	0	0.091	0.009	0.005	0	0.068	0	0.195	0.873	0	0.378	0.004
[6]Anaerococcus nagyae	0.152	0	0.028	0.04	0.016	0	0.577	0.987	0.105	0	0.097	0.166	0	0.387	0.27	0.156	0.008	2.454	0.028	0.196	0	0	0.23	0.522	0.567	0.004	0.104	0.013	0.322	0	0.055	0	0.371	0.851	0.653	0.168	1.833	2.445	0.37	0.009	0.071	0	7.789	0.412	1.3	0	0	0	0.12
[6]Carnobacterium gallinarum	0.145	0.751	0.35	0.23	0.156	0	0	0	0	0	0	0	0	0	0	0.055	0	0	0	0	0	0	0	0	0	0	0	0	0	0	0	0	0	0	0	0	0	0	0	0	0	0	0	0	0	0	0	0.303	0
[6]Pelomonas aquatica	0.138	0.516	0.17	0.061	0.035	0.331	0.782	0.395	1.737	0.297	0.019	0.332	0.774	1.183	0.243	0.88	1.513	0.078	0.019	0	0.312	0.088	0.133	0.694	0.706	0.013	0.068	0.027	0.068	0.099	0.041	0.008	0.072	0.704	0.421	0.059	0.334	0.047	0.194	1.369	0.641	0.823	0.017	4.021	0.084	1.585	0.724	1.455	0.186
[6]Suttonella indologenes	0.138	0	0	0.118	0.373	0	0	0.249	0	0	0	0	0	0	0	0	0	0.02	0	0	0	0	0	0.143	0	0.022	0	0	0	0.016	0.005	0	0	0.222	1.251	0.025	0.148	0.939	0	0	0	0	0.026	0	1.164	0	0	0	0
[6]Brucella papionis	0.138	0.375	0	0	0	0.297	0	0	0.481	0.089	0.001	0.317	0.161	0.219	0.216	0	0.244	0.039	0.022	0.011	0.079	0.295	0.036	0.2	0.203	0.004	0.016	0	0.039	0.039	0.027	0	0	0.312	0	0.039	0.252	0.134	0	0.868	0.187	0.198	0	1.361	0	0	0	0.217	0.12
[6]Bifidobacterium merycicum	0.138	0.516	0.132	0.513	0.153	0.12	0	0	0	0	0.055	0	0	0.433	0	0.055	0.004	0	0	0	0	0.164	0.019	0	0	0	0	0	0	0	0	0	0	0	0	0.443	0.111	0.163	0	1.346	0.576	0	0.494	0	0.036	0	0	0	0
[6]Methylobacterium jeotgali	0.131	0	0	0	0	0.498	0	0	0.119	0.03	0.01	0	0	0.046	0.015	0	0	0.191	0	0	0	0	0	0	0	0	0	0	0	0.008	0	0	0.014	0.288	0	0.01	0.178	0	0	0.014	0	0	0.051	0	0.052	0	0	0	0
[6]Vagococcus fluvialis	0.131	0	1.908	1.962	0.006	0	0	0	0	0	0	0	0	0	0	0	0	0	0	0	0	0	0	0	0	0	0	0	0	0	0	0	0	0	0	0	0	0	0	0	0	0	0	0	0	0	0	0	0
[6]Bacteroides vulgatus	0.124	0	0	0	0	0	0.017	0	0.004	0.004	0	0.37	0	0	0.625	0	0	0	0	0.018	0.248	0	0	0	0	0.018	0.023	0.458	0	0	0.091	0.004	0.136	0.005	0	0	0	0.004	0	0	0.197	0	0.077	0	0	0	0.173	0	0
[6]Helcococcus ovis	0.124	0	0.161	0.103	0.647	0	0.343	0.26	0	0.979	0.03	0.619	0.004	0.346	0.274	0	0	0.054	0	1.163	0	0	0.429	0	0	0	0	0	0.137	0.43	0.055	0	0.263	0.066	0.349	0.084	0	0.177	0	0	0	0	0	0	0.088	0	0.163	0	0
[6]Staphylococcus simulans	0.124	0	0	0	0.003	0	0	0	0	0	0	0	0	0	0	0	0	0	0	0	0	0	0	0	0	0	0	0	0	0	0	0	0	0	0	0	0	0	0	0	0	0	0	0	0	0	0	0	0
[6]Brevibacterium jeotgali	0.124	0	0.113	0.661	0.284	0.005	0	0	0	0	0.252	0	0	0.104	0.698	0	0	0	0	0.021	0.007	0	0.514	0	0	0.098	0.127	0	0.336	0	0	0	0.331	0.043	0.371	0	0.089	0	0	0	0	0	0.17	0	0	0	0	0	0
Cluster 363	0.124	0	0	0	0	0.034	0	0	0	0	0	0	0	0	0	0	0	0	0	0	0	0.036	0	0	0	0	0	0	0	0	0	0	0.036	0	0	0	0	0	0	0	0.146	0	0	0	0.045	0	0	0	0
[6]Streptococcus sanguinis	0.124	0	0	0	0	0.058	0	0	0	0	0.04	0.068	0	0	0	0	0.052	0	0	0	0	0	0.017	0.036	0	0	0	0	0	0	0.005	0.006	0	0	0	0	0.015	0	0.284	0	0	0	0.026	0	0	0.045	0.322	0	0
[6]Aerococcus urinae	0.117	0	0	0.015	0.016	0	0	0	0	0	0	0	0	0.496	0	0	0	0.005	0	0	0	0	0	0	0	0	0	0	0	0	0	0	0	0.005	0	0	0	0	0	0	0	0	0	0	0	0	0	0	0
[6]Pseudomonas cerasi	0.117	4.317	1.474	1.51	1.61	0.177	0	0.061	0.004	0	0	0	0	0	0	0	0.004	0	0	0	0	0	0	0	0	0	0	0	0.005	0	0	0	0	0	0	0	0	0	0	0	0	0	0	0	0	0	0	0	0
[6]Corynebacterium sputi	0.11	0	0.038	0.783	0.22	0	0.004	0	0	0	0.024	0.008	0	0	0	0	0	0	0	0	0	0	0	0	0	0	0	0	0	0	0	0	0	0	0	0	0	0	0	0	0	0	0	0	0	0	0	0	0
[6]Tessaracoccus flavescens	0.11	0	0	0.298	0.281	0	0	0	0	0	0.006	0	0	0	0	0	0	0	0	0	0	0	0.002	0	0	0	0	0	0	0	0	0	0	0	0	0	0	0.004	0	0	0	0	0	0	0	0	0	0	0
[6]Neisseria perflava	0.11	0	0	0	0	0.264	0	0	0	0.081	0	0	0	0	0	0	0	0	0	0	0	0	0.131	0	0.079	0	0	0	0.015	0	0.037	0	0.036	0	0	0	0	0.112	0.108	0	0	0	0	0.443	0	0	0	0	0
[6]Bifidobacterium longum	0.104	4.552	0.869	0.103	0.032	5.693	2.962	0.91	0.007	0	1.893	1.819	0.058	0.635	1.76	1.769	1.617	0.157	0.036	0.028	15.936	5.334	0.356	0.486	7.256	0.116	0.874	0.285	0.195	0.039	0.771	0.027	0.263	0.411	7.487	0.33	4.238	0.657	0.291	8.855	2.156	33.63	0.558	0.897	0.159	2.195	1.536	1.3	0.848
[6]Chryseobacterium haifense	0.104	0	0.009	0	0	0	0.008	0	0	0	0.023	0	0.083	0	0	0	0	0	0	0	0	0	0.012	0	0	0	0.052	0	0	0	0	0	0	0	0	0	0	0	0	0	0	0	0	0	0	0	0	0	0
[6]Siccationidurans metalli	0.104	0	0	0	0	0	0	0	0	0	0	0	0	0	0	0.031	0	0.069	0	0	0.09	0	0.041	0	0.044	0	0.052	0	0	0	0	0	0.014	0	0	0	0	0	0	0	0	0	0	0	0	0	0	0	0
[6]Corynebacterium accolens	0.104	0.563	0	0	0.048	0.556	0	0.003	0	0	0.159	0	0.004	0	0	0.393	0	0.024	0	0.011	1.162	0	0.119	0.501	0.041	0.072	0	0	0	0	0.132	0	0	0.076	0	0.01	0	0.159	0.091	0.6	0	0	0.136	0	0	1.055	0	0.848	0
[6]Dietzia timorensis	0.104	0	0.028	0.03	0.013	0	0.318	0.017	0	0.293	0.113	0.083	0.004	0.352	0	0	0.004	0.073	0	4.653	0.276	0	0.044	0	0.37	0	0	0	0	0	0	0.002	0	0.009	0.006	0	0	0.087	0	0	0	0	0	0	0	0.005	0.07	0.006	0.087
[6]Lactobacillus acidophilus	0.104	0	0	0	0	0	0	0	0.004	0	0	0	0	0	0	0	0	0	0	0	0.007	0.003	0	0	0	0	0	0	0	0	0.046	0	0.009	0	0	0	0	0	0	0	0	0	0	0	0	0	0	0	0
[6]Clostridium saudiense	0.104	0	0.009	0.011	0	0	0.18	0	0	0	0.03	0	0	0	0.004	0.004	0	0	0	0.043	0	0.449	0.036	0	0	0.004	0	0.018	0	0	0.018	0	0	0	0	0	0	0.065	0	0	0	0	0.021	0	0	0	0.308	0	0
[6]Peptoniphilus indolicus	0.104	0	0	0.032	0.035	0	0.611	0	0.373	0	0.056	0	0	0	0	0	0	0	0	0	0	0.003	0	0	0	0	0	0	0	0.024	0	0	0.068	0.005	0.155	0.251	0	0.108	0.091	0	0	0	0.072	0	0.026	0	0	0	0.07
[6]Corynebacterium ciconiae	0.104	0	0.52	0.65	0.128	0.244	0	1.203	0	1.709	0.227	0.091	0	0.831	0.351	0.203	0	9.046	0.127	0.857	0.337	0	7.974	1.237	0.405	0.067	0.238	0.142	1.297	0.426	0.196	0.023	0.829	3.281	1.617	0.025	0.163	0.181	0	0.305	0	0	0.162	0.65	0.042	1.524	0.803	0	0.199
[6]Streptococcus dysgalactiae	0.104	0	0.094	0.017	0.086	0	0	0	0	0	0	0	0	0	0	0	0	0	0	0	0	0	0	0	0	0	0	0	0	0	0	0	0	0	0	0	0	0	0	0	0	0	0	0	0	0	0	0	0
[6]Corynebacterium suicordis	0.097	0	0	0	0	0	0	0	0	0	0	0	0	0	0	0	0	0	0	0	0	0	0	0	0	0	0	0	0.107	0.02	0.005	0	0	0	0	0	0	0	0	0	0	0	0.021	0	0	0	0	0	0
[6]Ignavigranum ruoffiae	0.097	0	0.009	0.013	0.019	0.005	0	0	0	0	0.002	0	0	0	0	0	0	0	0	0	0	0	0.007	0	0	0	0	0	0	0.004	0.014	0	0.005	0	0	0	0	0	0	0	0	0	0.004	0	0	0	0	0	0
[6]Klebsiella quasipneumoniae	0.097	0	0	0	0	0	0	0	0	0	0	0	0	0	0	0	0	0	0	0	0	0	0	0	0	0	0	0	0	0	0	0	0	0	0	0	0	0	0	0	0	0	0	0	0	0	0	0	0
Cluster 365	0.097	0	0	0	0	0	0	0	0	0.187	0	0.075	0.041	0.104	0	0	0	0	0	0	0	0	0	0	0	0	0	0	0.078	0	0	0	0	0	0.15	0	0	0.076	0	0	0	0	0	0	0	0	0.215	0	0.037
[6]Paracoccus marinus	0.09	0	0	0	0	0	0	0	0	0	0	0	0	0	0	0.456	0	0	0	0	0.029	0.2	0	0.73	0	0	0	0	0	0	0.009	0	0	0	0	0	0	0	0	0	0.197	0.358	0	0	0	0	0.107	0	0
[6]Pseudomonas rhodesiae	0.09	0	0.057	0.025	0.07	0	0	0	0	0	0	0	0	0	0	0	0	0	0	0	0	0	0	0	0	0.004	0	0	0	0	0	0	0	0	0	0	0	0	0	0	0	0	0	0	0	0	0	0	0
[6]Enterococcus gallinarum	0.083	0	0	0	0	0.005	0.004	0	0.004	0	0.002	0	0	0	0	0	0	0	0	0	0	0	0	0	0	0	0	0	0.063	0	0	0	0.005	0	0	0	0	0.004	0	0	0	0	0	0	0	0	0	0	0
[6]Bacillus hisashii	0.083	0	0	0.011	0	0	0	0.003	0.688	0	0	0	0	0	0	0	0	0	0	0	0	0	0	0.014	0	0	0	0	0	0	0	0	0	0	0	0	0	0	0	0	0.419	0.305	0	0	0	0	0	0	0
[6]Staphylococcus auricularis	0.083	0	0	0.122	0	0	0	0	0	0	0.001	0	0	0	0	0	0	0	0.017	0	0	0	0	0	0	0	0	0	0	0	0	0	0	0	0	0	0	0	0	0	0	0	0	0	0	0	0	0	0
Cluster 358	0.083	0	0	0	0	0	0	0	0	0	0	0	0	0	0	0	0	0	0	0	0	0	0	0	0	0	0	0	0	0	0	0	0.045	0	0	0	0	0	0	0	0	0	0	0	0.039	0	0	0	0.062
[6]Corynebacterium ihumii	0.083	0	0	0	0	0	0.151	0	1.646	0	0.021	0	0	0	0	0.222	0	0.093	0	0	0	0	0	1.352	0.617	0	0.029	0	0	0	0	0	0	0	0	0	0	0	0	0	0.419	0	0	0	0	0	0	0	0
[6]Ureaplasma diversum	0.083	9.432	0	5.112	0.019	0.508	0.272	0	0.948	1.904	3.083	0.015	3.56	18.505	8.104	0.316	0.008	0.186	1.391	1.035	0.007	0.406	3.158	17.101	0	0.295	14.24	0.125	0.015	4.602	12.161	5.527	0.924	0.397	1.152	8.011	4.209	16.25	68.471	1.135	4.009	0.008	1.841	1.145	24.762	10.911	31.31	0	0.004
[6]Pseudomonas savastanoi	0.076	0	0	0	0	0	0	0	0	0	0	0	0	0	0	0	0	0	0	0	0	0	0	0	0	0	0	0	0	0	0	0	0	0	0	0	0	0	0	0	0	0	0	0	0	0	0	0	0
[6]Turicibacter sanguinis	0.076	0.235	0.236	0.211	0.131	0	0	0.232	0.445	0	0.199	0	0	0	0.471	0.027	0	0.323	0	0.018	0	0.003	0.138	2.761	0	0.103	0.02	0.013	0	0.043	0.032	0.015	0.104	0.785	0.161	0.069	0.379	0.036	0.797	0	0	0	0.098	0	0.042	0.005	0.126	0	0
[6]Desulfotomaculum halophilum	0.076	0	0	0	0	0	0	0	0	0	0	0	0	0	0	0	0	0	0	0	0	0	0	0	0	0	0	0	0	0	0	0	0	0	0	0	0	0	0	0	0	0	0	0	0	0	0	0	0
[6]Campylobacter corcagiensis	0.076	0	0	0	0.057	0.058	0.377	0.124	1.082	0.437	0.035	0	0	0	0	0	0	0.299	0	0.007	0	0	0.056	0	0	0	0	0.009	0.034	0.209	0	0.002	0.562	0.132	0.338	0	0.186	0	0	0	0.136	0	0.03	0	0.071	0	0	0	0
[6]Blastococcus aggregatus	0.076	0	0	0	0	0.014	0	0	0	0	0	0.015	0	0	0	0.121	0	0	0	0	0.057	0	0	0	0	0.009	0	0	0	0	0	0	0	0	0	0	0.015	0	0	0	0	0	0	0	0	0	0	0	0
[6]Ralstonia pickettii	0.076	0	0	0.002	0.013	0	0	0	0	0	0	0	0	0	0	0	0	0	0	0	0	0	0	0.164	0	0	0	0	0	0	0	0	0	0	0	0	0	0	0	0	0	0	0	0	0	0	0	0	0
[6]Streptococcus equinus	0.069	0.282	0.208	0.036	0.061	0	0	0	0	0	0.169	0	0	0	0	0	0	0	0	0	0	0	0	0.122	0	0.04	0	0	0	0.016	0.005	0	0	0	0	0	0	0	0	0	0	0	0.038	0	0	0	0	0	0.008
Cluster 228	0.069	0	0	0	0	0	0.176	0	0	0	0.017	0	0	0	0	0.082	0	0	0	0	0.072	0	0	0	0	0	0	0	0.107	0	0.137	0	0	0	0	0	0	0	0	0.558	0.061	0.366	0	0	0	0	0.173	0	0
[6]Erysipelothrix larvae	0.069	0	0	0	0	0	0	0.1	0	0.958	0.013	0	0	0	0.004	0	0	0.039	0	0.74	0.011	0	0.24	0.243	0	0	0	0	0.059	0.469	0	0.006	0.163	0.028	0.061	0	0.134	0	0	0	0.03	0	0	0	0.078	0	0	0	0
[6]Corynebacterium xerosis	0.069	0	0	0.034	0.006	1.414	3.188	0.133	0.004	19.194	2.194	0.694	0.224	3.081	0.027	0.004	0.608	5.427	0.03	20.694	3.699	0.229	13.376	0.014	0.047	0.103	0.003	0	0.049	0	0.794	0.033	10.442	4.307	2.171	0.005	0.096	0.004	0	0	0.227	0	0.017	0.557	0	1.761	2.049	0.291	1.167
[6]Pseudomonas endophytica	0.069	0.094	0.019	0.019	0.022	0	0.004	0	0	0	0.001	0	0	0	0	0	0.004	0	0	0	0	0	0	0	0.003	0	0	0	0	0	0	0	0	0	0	0	0	0	0	0	0	0	0	0	0	0	0	0	0
[6]Ureibacillus defluvii	0.069	0	0	0	0	0	0	0	0.004	0	0	0	0	0	0	0	0.004	0	0	0	0	0	0	0	0	0	0	0	0	0	0	0	0	0.043	0	0	0	0	0	0	0	0	0	0	0	0	0	0	0
[6]Macrococcus equipercicus	0.069	0	0.132	0	0.013	0	0	0	0	0	0	0	0	0	0	0	0	0	0	0	0	0	0	0	0	0	0	0	0	0	0	0	0	0	0	0	0	0.318	0	0	0	0	0	0	0	0	0	0	0
[6]Nosocomiicoccus massiliensis	0.069	0	0.057	0.074	0.067	0	0	0.033	0.004	0	0.005	0	0	0	0.004	0	0	0	0	0	0	0	0.002	0	0	0.022	0	0	0.005	0	0	0	0	0	0	0.049	0	0	0	0	0	0	0	0	0	0	0	0	0.004
Cluster 311	0.062	0	0	0	0	0	0.038	0	0	0	0	0	0	0	0	0	0	0	0	0	0	0	0	0	0	0.067	0	0	0	0	0	0	0	0.033	0.039	0	0	0	0	0.047	0	0	0	0	0.081	0	0	0	0.108
[6]Phreatobacter oligotrophus	0.062	0	0	0.025	0.003	0	0	0	0	0	0	0	0	0	0	0	0	0	0	0	0	0	0	0	0	0	0	0	0	0	0	0	0	0	0	0	0	0	0	0	0	0	0	0	0	0	0	0	0
[6]Patulibacter minatonensis	0.062	0	0	0	0	0	0	0	0	0	0	0	0	0	0	0	0	0	0	0	0	0	0	0	0	0	0	0	0	0	0	0	0	0	0	0	0	0	0	0	0	0	0	0	0	0	0	0	0
[6]Micrococcus aloeverae	0.062	0.235	0.009	0	0.003	0	0	0.094	0	0.165	0	0.008	0	0.029	3.045	0.475	0.016	0.01	0	0	0.373	0	0.002	0	0.377	0	0.055	0	0	0.039	0.091	0	0	0	0	0.02	0	0	0	0	0	0	0.034	1.526	0	0	0.005	0	0
[6]Vibrionimonas magnilacihabitans	0.062	0.094	0	0.034	0.038	0	0	0	0	0	0	0	0	0	0	0	0	0	0	0	0	0	0	0	0	0	0	0	0	0	0	0	0	0	0	0	0	0	0	0	0	0	0	0	0	0	0	0	0
[6]Corynebacterium glyciniphilum	0.055	0	0.321	1.341	0.328	0	0	0	0	0	0.003	0	0	0	0.008	0	0	0	0	0.004	0	0	0	0.007	0.006	0	0	0	0	0	0	0	0	0	0	0	0	0	0	0	0	0	0.017	0	0	0	0	0	0
[6]Gemmiger formicilis	0.055	0	0	0	0	0.014	0	0	0	0	0.058	0	0	0	0	0	0	0	0	0	0	0.118	0	0	0.076	0.004	0	0.009	0	0.02	0.018	0	0.154	0	0	0	0	0.051	0	0.61	0.308	0	0.009	0	0	0	0.303	0	0.161
[6]Phycicoccus badiiscoriae	0.055	0	0	0.008	0.006	0.359	0	0.003	0	0.068	0	0	0	0	0.143	0	0	0.039	0	0	0.355	0.19	0.007	0.515	0	0	0.01	0	0	0.024	0.046	0	0.014	0.076	0	0	0	0	0	0	0	0	0	0	0	0	0.084	0	0.004
[6]Carnobacterium alterfunditum	0.055	0	0.009	0.002	0.057	0.005	0	0	0	0	0.01	0	0	0	0	0	0	0.005	0	0	0.004	0	0.002	0	0	0	0	0	0	0	0	0	0	0	0	0	0	0	0	0	0	0	0	0	0	0	0	0	0
[6]Corynebacterium canis	0.055	0	0.038	0	0	0.005	0.004	0.025	0	0.072	0.003	0.159	0	0.006	0.008	0	0	0	0.003	0.068	0.022	0	0.007	0.014	0.016	0	0	0	0.044	0.012	0.164	0.002	0.009	0.184	0	0.005	0	0	0	0	0.005	0	0	0	0	0.015	0.005	0	0.079
[6]Leuconostoc pseudomesenteroides	0.055	0	0	0	0	0	0	0	0	0	0	0	0	0	0	0	0	0	0	0	0	0	0	0	0	0	0	0	0	0	0	0	0	0	0	0	0	0	0	0	0	0	0	0	0	0	0	0	0
[6]Corynebacterium camporealensis	0.055	0	0.094	0.285	0.01	0.029	1.828	4.646	4.498	3.74	0.85	13.149	0	3.508	3.465	0	0.004	5.554	0	11.057	0.721	0	1.471	1.588	1.973	0	0.036	0.102	1.151	1.06	0.005	0.027	1.246	1.035	1.29	0.059	0.423	0.163	0.273	0	0.212	0	1.274	0.01	0.175	0	0.584	0.532	0.302
[6]Sphingomonas kyeonggiensis	0.055	0	0	0.032	0	0	0	0	2.222	0.064	0	0	0.19	0	0	0	0	0.059	0.003	0	0	0	0.056	0	0	0	0	0.013	0	0.035	0	0.002	0	0.043	0	0	0.089	0	0	0.019	0	0	0.06	0.887	0.019	0	0.023	0	0.257
[6]Enterobacter tabaci	0.055	0	0	0.006	0.013	0	0	0	0	0.004	0	0	0	0	0	0.004	0	0.005	0	0	0.007	0	0	0	0	0	0	0	0	0	0	0	0	0	0	0.005	0	0	0	0	0	0.008	0	0.01	0	0	0	0	0
Cluster 55	0.055	0	0	0	0	0	0	0	0	0	0	0	0	0	0	0	0	0	0	0	0	0	0	0	0	0	0	0	0	0	0	0	0	0	0	0	0	0	0	0	0	0	0	0	0	0	0	0	0
[6]Brochothrix thermosphacta	0.055	0	0	0	0	0	0	0	0	0	0	0.279	0	0	0	0	0	0	0	0	0	0	0	0	0	0	0	0	0	0	0.055	0	0	0	0	0	0.126	0	0	0	0	0	0	0	0	0	0	0	0
[6]Actinomyces europaeus	0.048	0	0.085	0.008	0.041	0	0.038	0.152	0	0	0.052	0	0	0	0	0	0	0	0	0	0	0	0.015	0	0	0	0	0	0.146	0.02	0	0.008	0.313	0	0	0	0	0	0	0	0	0	0	0	0.126	0	0	0	0
Cluster 268	0.048	0	0	0	0	0	0	0	0	0	0	0	0.373	0	0	0	0.12	0	0	0	0	0	0	0	0	0	0	0	0	0.047	0	0	0	0	0	0	0	0	0	0	0.121	0	0.081	0	0	0	0	0	0
[6]Desulfovibrio simplex	0.041	0	0	0	0	0	0.004	0.006	0	0	0.015	0	0	0	0	0	0	0.093	0	0.011	0	0	0	0	0	0	0.094	0.085	0.049	0.032	0	0	0	0.005	0	0	0	0	0	0.042	0	0	0	0.722	0	0	0.079	0	0.157
[6]Hydrobacter penzbergensis	0.041	0	0	0	0	0	0	0	0	0	0	0	0	0	0	0	0	0	0	0	0	0	0	0	0	0	0	0	0	0	0	0	0	0	0	0	0	0	0	0	0	0	0	0	0	0	0	0	0
[6]Escherichia fergusonii	0.035	0.047	0	0.053	0.019	0.038	0.23	0.05	0	0	0.063	0.159	33.223	0	0.367	0	0.016	0.01	0	0.068	0.283	0.272	0.669	2.99	0.003	0.067	0.293	0.169	0.005	26.649	0.073	1.406	4.952	0.676	0.997	0	0.022	0.004	0.228	0.005	0.762	0	0.077	0	0.032	4.113	0.009	0	0.004
[6]Moraxella osloensis	0.035	0	0.038	0	0	1.572	0.184	0	0	0	1.472	0	0	0.144	0.004	0.877	1.185	0	0	0	2.461	0.108	0	0	0	0.054	0	0	0.059	0.079	2.187	0.002	0.068	0	0	0.123	0	0.004	0.114	1.67	0.338	0	0.081	0	0.149	0	0	1.139	0.087
[6]Peptococcus niger	0.035	0	0.161	0.08	0.022	0	0.795	0.213	0	0.178	0.082	0	0	0.012	0	0	0	0.343	0.158	0.018	0.129	0	0.257	1.337	0	0.031	0	0.018	0.034	0.193	0.041	0.002	0.213	0.203	0.465	0.084	0.096	0.141	0	0	0	0	0	0	0.859	0	0.126	0	0.004
[6]Acinetobacter johnsonii	0.035	0.141	0	0	0.061	0.436	0.335	0.116	0	0	0.128	0.143	0	0.421	0	0.818	0	0	0	0.018	0.161	1.432	0.041	1.051	0.092	0.018	0.029	0	0.263	0.083	0.055	0	0.091	0	0.011	0.084	0.045	0.191	1.202	1.145	0.076	1.25	0.03	0.227	0.062	1.07	0.355	1.839	0.008
[6]Lactobacillus paracasei	0.035	0	0	0	0.019	0.005	0.126	0.006	0	0.076	0.004	0.589	0	0.069	6.533	0	0.004	0.695	0	0.014	0	0.003	0.213	0.286	0.003	0.013	0	0	0	0	0	0	0.575	0	0	0	0	0	0	0	0	0.008	0.081	0	0	0	0	0.006	0.004
[6]Veillonella montpellierensis	0.035	0	0.085	0	0	0	0.841	0	0.413	0	0	0	0	0	0	0	0	0	0	0	0	0	0	0	0	0	0	0.004	0	0	0.005	0	0.041	0	0	0	0	0	0	0	0.091	0	0	0	0	0	0	0	0
[6]Lactococcus piscium	0.035	0	0.009	0.015	0.743	0	0	0	0	0	0	0	0	0	0	0	0	0	0	0	0	0	0	0	0	0	0.003	0.004	0	0	13.909	0	0	0	0	0	0	0	0	0	0	0	0	1.062	0	0	0	0	0
[6]Lactococcus taiwanensis	0.035	0	0.085	0.015	0.041	0	0.004	0	0.004	0	0	0	0	0	0	0	0	0.005	0	0	0	0	0	0	0	0	0	0	0	0	0	0	0	0	0	0	0	0.004	0	0	0	0	0	0	0	0	0	0	0
[6]Arcanobacterium hippocoleae	0.035	0	0.17	0.013	0.003	0	0	0.407	0	0	0	0	0	0	0.104	0.004	0	0.049	0	1.089	0.208	0	0.024	0	0	0	0	0.004	0.063	0.229	0.005	0.004	1.087	0	0.233	0	0	0.293	0.228	0	0	0	0.132	0	0.276	0	0	0	0
[6]Salmonella enterica	0.028	0	0.009	0.002	0	0	0	0	0	0	0	0	0	0	0	0	0	0	0	0	0	0	0	0	0	0	0	0	0	0	0	0	0	0	0	0	0	0	0	0	0	0	0	0	0	0	0	0	0
[6]Massilia suwonensis	0.028	0	0	0	0	0.062	0	0	0	0	0	0	0.012	0	0	0	0	0	0	0	0	0.046	0	0	0	0	0	0	0	0	0	0	0	0	0.078	0	0	0	0	0	0	0	0.004	0	0	0	0	0	0
[6]Rahnella aquatilis	0.028	0	0.047	0	0.013	0.12	0	0	0	0	0	0	0	0	0	0	0	0	0	0	0	0	0	0	0	0	0.033	0	0	0	0	0	0	0	0	0	0	0	0	0	0	0	0	0	0	0	0	0	0
[6]Herbaspirillum huttiense	0.028	0	0.009	0	0.003	0	0	0	1.404	0	0	0.242	0	0	0	0.031	0	0	0	0	0	0	0	0.057	0	0	0	0	0	0	0	0	0	0	0	0	0.074	0.047	0	0.773	0.257	0	0	0	0	0	0	0	0.041
[6]Aliicoccus persicus	0.028	0	0.302	0.752	0.147	0	0	0	0.691	0	0.659	0	0.033	0	0.698	0	0.004	1.401	0.025	1.626	0.14	0	4.605	1.309	0	0.018	0.049	0.027	0.273	0	0	0	0.145	0	0	0	0.193	0.278	0.068	0	0.545	0	0.081	0	0.045	0	0	0	0
[6]Alkalibacterium iburiense	0.028	0	0	0.053	0	0	0	0	0	0	0.243	0.008	0.29	0.34	0.104	0	0	0.083	0	0.018	0	0.003	0.473	0	0.003	0.049	0	0	0.117	0	0	0	0.068	0	0	0	0.082	0.004	0.08	0	0.343	0.358	0.051	0	0.026	0	0	0	0.12
[6]Brevundimonas bullata	0.028	0	0	0	0	0	0	0	0	0	0	0	0	0	0	0	0	0	0	0	0	0.177	0	0	0	0	0	0	0.078	0	0	0	0	0	0	0	0	0	0	0	0	0	0	0	0	0	0	0	0
[6]Streptococcus parauberis	0.028	0	0.038	0	0.003	0	0	0	0	0	0	0	0	0	0	0	0	0	0	0	0	0	0	0	0	0	0	0	0	0	0	0	0	0	0	0	0	0	0	0	0	0	0	0	0	0	0	0	0
[6]Jeotgalibaca dankookensis	0.028	0	0	0.004	0.016	0	0.004	0	0.018	0	0.055	0.008	0	0.029	0.17	0	0.004	0.02	0	0.004	0	0.003	0.007	0	0.003	0	0	0	0.005	0.004	0	0	0	0.374	0	0	0.007	0	0	0	0	0	0.064	0	0	0	0	0.111	0.07
[6]Alloprevotella rava	0.021	0	0	0	0	0.058	0	0	0	0	0.141	0	0	0	0	0.3	0.368	0.127	0	0	0	0	0	0	0	0.009	0.036	0	0.137	0.012	0.014	0	0	0	0.006	0.01	0	0.105	0.068	0	0	0	0	0	0	0	0	0	0
[6]Cupriavidus metallidurans	0.021	0	0.047	0.011	0.013	0	0	0	0	0	0	0	0	0	0	0	0	0	0	0	0	0	0	0	0	0	0	0	0	0	0	0	0	0	0	0	0	0	0	0	0	0	0	0	0	0	0	0	0
[6]Murimonas intestini	0.021	0	0	0.013	0.003	0.062	0	0	0	0.064	0.097	0	0	0	0.004	0.191	0	0.01	0	0.028	0	0.003	0.022	0	0.003	0.018	0.283	0.133	0.132	0.047	0.023	0.008	0.014	0.099	0	0.02	0.037	0.054	0.125	0	0.157	0	0.179	0	0.055	0	0	0.043	0.393
[6]Blautia wexlerae	0.021	0	0	0.017	0	0.067	0	0	0	0	0.029	0.015	0	0	0	0.218	0	0.029	0	0	0	0.088	0	0	0.101	0.004	0	0.036	0	0	0	0	0	0	0	0	0.067	0	0.006	0	1.186	0	0	0	0	0	1.578	0	0.161
[6]Staphylococcus capitis	0.021	0	0	0	0	0	0	0.163	0	0	0.006	0	0	0	0	0.012	0	0	0	0	0	0	0	0	0.003	0	0	0	0	0	0	0	0	0.033	0	0	0	0.166	0	0.07	0	0	0	0	0	0	0	0	0
[6]Serratia quinivorans	0.021	0	0	0.319	0	0	0	0	0	0	0	0.06	0	0	0	0	0	0	0	0	0	0	0	0	0	0.004	0	0	0	0	0	0	0	0	0	0	0	0	0	0	0	0	0	0	0	0	0	0	0.021
[6]Rhizobium daejeonense	0.021	0	0	0.004	0	0.01	0.029	0.006	0.011	0.008	0.002	0	0.033	0.023	0.027	0.016	0.036	0	0.003	0	0.025	0.033	0.005	0.007	0.006	0.036	0	0	0	0	0.005	0	0.005	0.005	0	0	0	0.007	0	0.023	0.01	0.015	0.004	0.062	0	0.03	0	0.012	0.012
[6]Rahnella genomosp. 1	0.021	0	0	0	0.003	0	0	0	0	0.004	0	0	0	0	0	0	0.004	0	0	0	0	0	0	0	0	0	0	0	0	0	0	0	0	0	0	0	0	0	0	0	0	0	0	0	0	0	0	0	0
[6]Hafnia paralvei	0.021	0	0	0	0	0.005	0	0	0	0	0	0	0	0	0	0	0	0	0	0	0	0	0	0	0	0	0	0	0	0	0	0	0	0	0	0	0	0	0	0	0	0	0	0	0	0	0	0	0
[6]Tessaracoccus bendigoensis	0.021	0	0	0.002	0	0	0	0	0	0	0	0	0	0	0	0	0	0	0	0	0	0	0	0	0	0	0	0	0	0	0	0	0	0	0	0	0	0	0	0	0	0	0	0	0	0	0	0	0
[6]Lactococcus laudensis	0.014	0	1.88	0.173	0.006	0	0	0	0	0	0	0	0	0	0	0	0	0	0	0	0	0	0	0	0	0.004	0	0	0	0	0.009	0	0	0	0	0	0	0	0	0	0	0	0	0	0	0	0	0	0
[6]Coprococcus catus	0.014	0	0	0.002	0	0.005	0	0.169	0	0.025	0.006	0.098	0	0	0	0	0	0	0	0	0	0	0	0	0	0.004	0	0	0	0.004	0	0.002	0	0	0	0	0	0	0.006	0.249	0	0	0.021	0	0	0	0	0	0
[6]Pantoea septica	0.014	0	0	0.002	0	0	0	0	0	0	0	0	0	0	0	0	0	0	0	0	0	0	0	0	0	0	0.026	0	0	0	0	0	0	0	0	0	0	0	0	0	0	0	0	0	0	0	0.051	0	0
[6]Chryseobacterium anthropi	0.014	0	0	0	0	0	0	0	0	0	0	0	0	0	0	0	0	0	0	0	0	0	0	0	0	0	0	0	0	0	0	0	0	0	0	0	0	0	0	0	0	0	0	0	0	0	0	0	0
[6]Corynebacterium efficiens	0.014	0	0.019	0.059	0.026	0.005	0	0.008	0.062	0.004	0.041	0	0.025	0.017	0.023	0.004	0.008	0.02	0	0.004	0.52	0.007	0.002	0	0.009	0	0.003	0	0.01	0	0	0	0	0.005	0.006	0	0	0.007	0.006	0	0.01	0	0.03	0	0	0	0.005	0.006	0.008
[6]Bifidobacterium pseudocatenulatum	0.014	0	0	0.004	0	0.225	0.172	0	0	0	0.033	0.347	0	0	0	0	0	0	0	0.018	0.014	0	0	0.372	1.757	0.027	0.026	0	0.429	0	0	0	0	0	0	0.01	0.193	0	0.011	0.005	0.005	0	0.034	0	0	0	0.635	0.043	0
[6]Lactobacillus kefiranofaciens	0.014	0	0	0	0	0	0	0	0	0	0	0	0	0	0	0	0	0	0	0	0	0	0	0	0	0	0	0	0	0	0	0	0	0	0	0	0	0.065	0	0	0	0	0	0	0	0	0	0	0
[6]Cutibacterium granulosum	0.014	0.094	0	0	0.003	0.062	0.13	0	0	0	0.003	0	0	0	0	0	0.032	0	0.044	0	0.061	0	0	0	0	0.004	0	0	0	0.008	0	0	0	0	0	0	0.045	0.054	0.017	0	0.076	0	0	0	0	0	0	0.08	0
[6]Staphylococcus epidermidis	0.014	0.235	0.236	0	0	1.615	0.054	0	0.004	0.102	0.005	0.038	1.056	0	0.069	33.685	1.293	0.602	0	0.06	3.057	0.518	0.533	0.007	3.511	0	0.186	0	0	0	0.698	0	0.349	0	0.349	0.591	0.482	0.126	0.393	0.488	4.332	0.366	0	0	0	0.424	5.439	0.867	0.422
[6]Pseudomonas alkylphenolica	0.014	0.047	0	0	0	0	0	0	0	0	0	0	0	0	0	0	0	0	0	0	0	0	0	0	0	0	0	0	0	0	0	0	0	0	0	0	0	0	0	0	0.005	0	0	0	0	0	0	0	0
[6]Prevotella copri	0.014	0	0	0	0	0	0.188	0	0	0	0.025	0.03	0	0	0.027	0	0	0	0	0	0.022	0	0	0	0	0.004	0.039	0	0	0	0	0	0	0	0	0	0.022	0	0	0	1.115	0	0	0	0	0	0	0	0
[6]Streptomyces fabae	0.014	0	0	0.004	0.038	0.403	0.602	0	0	0	0.048	0.211	0.513	0.017	0.058	0	0.172	0.059	0.036	0.007	0.384	0.727	0.121	1.066	0.184	0	0.156	0.004	0	0.008	0.064	0	0.1	0.463	0.006	0.084	0.015	0.13	0.347	0.145	0	0.549	0.175	1.753	0.055	0.04	0.285	0.501	0.083
[6]Ruminococcus faecis	0.014	0	0.019	0	0.003	0.014	0	0	0	0	0.163	0.008	0	0	0.193	0	0	0.005	0	0.018	0.036	0.108	0	0.15	0.275	0.04	0	0	0.229	0.024	0.018	0	0	0	0	0	0	0.029	0	0	0.005	0	0.183	0	0.081	0.005	0.075	0	0.203
[6]Isobaculum melis	0.014	0	0	0	0.01	0	0	0	0	0	0.448	0	0	0	0	0	0	0	0	0	0	0	0	0	0	0	0	0	0	0	0	0	0	0	0	0	0	0	0	0	0	0	0	0	0	0	0	0	0
[6]Jeotgalicoccus nanhaiensis	0.014	0	0.009	0.006	0.006	0.01	0.025	0.006	0.062	0	0.085	0.015	0.012	0.04	0.046	0	0.04	0.039	0.003	0	0	0.023	0.654	0	0	0.013	0.016	0.004	0.029	0	0	0	0.018	0.014	0	0.158	0	0	0.006	0	0.03	0.008	0.03	0.01	0	0	0.005	0.012	1.411
[6]Raoultella electrica	0.014	0.094	0.028	0.004	0.013	0	0.004	0	0	0	0	0	0	0	0	0	0	0	0	0	0	0	0	0	0	0	0	0	0	0	0	0	0	0	0	0	0	0	0	0	0	0	0	0	0	0	0	0	0
[6]Glaciimonas alpina	0.007	0	0	0	0	0	0	0	0	0	0	0	0	0	0	0	0	0	0	0	0	0	0	0	0	0	0	0	0	0	0	0	0	0	0	0	0	0	0	0	0	0	0	0	0	0	0	0	0
[6]Macrococcus brunensis	0.007	0	0	0	0	0	0.008	0.006	0.007	0.004	0.006	0	0.004	0	0.008	0.004	0	0	0	0.011	0.004	0	0.029	0	0.006	0	0.003	0	0	0	0	0	0	0	0	0	0	0	0.006	0	0.005	0	0.004	0	0	0	0	0.006	0
[6]Helcococcus seattlensis	0.007	0	0	0.036	0.593	0	0	0.241	0	0.187	0.047	0	0	0.196	0.185	0	0	0.152	0	0.192	0.197	0.413	0.264	0	0.152	0.031	0.186	0.004	0.117	0.102	0.059	0.002	0.222	0.95	0.066	0.044	0.096	0.163	0	0	0	0	0.021	0	0.169	0	0.35	0	0.012
[6]Pseudomonas geniculata	0.007	0	0	0	0	0	0.636	0.036	3.007	0.064	0.011	0.317	0.004	0.542	0.455	0.456	0.508	0.122	0.03	0	0.09	0.275	0.024	0.107	0.446	0.018	0	0.036	0	0.079	0	0.004	0.086	0	0.138	0	0	0.014	0.057	0.657	1.242	1.143	0.222	1.041	0.058	0	0	0	0.215
[6]Pseudomonas oryzae	0.007	0	0	0.036	0.01	0	0	0	0	0	0.38	0	0	0	0.004	0	0.592	0	0	0	0	0.003	0	0	0	0	0	0	0	0	0	0	0	0	0	0	0	0.217	0.211	0	0	0	0.107	0	0.023	0	0	0	0.385
[6]Alloiococcus otitis	0.007	0	0.123	0.247	0.099	0.403	0.536	0.415	3.307	0.487	0.651	2.483	0	2.683	1.466	0.16	0.004	13.263	0.208	1.43	0.549	0.823	5.061	0	0.507	0.067	0.094	0.085	4.89	0.075	0.11	0.004	0.72	2.09	0.216	0.212	1.21	0.361	0.797	0.253	0.222	0.442	2.518	0	0.282	0.01	0.724	1.109	1.055
[6]Arcanobacterium haemolyticum	0.007	0	0	0	0	0	0	0.058	0.015	0.008	0.001	0.008	0	0	0.027	0	0	0	0	0.004	0	0	0	0	0	0	0.003	0.004	0	0.008	0.014	0.002	0.009	0.005	0.006	0	0	0.004	0	0.019	0	0	0	0	0	0	0	0	0.004
[6]Enterococcus avium	0.007	0	0	0	0	0	0	0	0	0	0.001	0	0	0	0	0	0	0	0	0	0	0	0	0	0	0	0	0	0	0	0	0	0	0	0	0	0	0	0	0	0	0	0	0	0	0	0	0	0
[6]Escherichia marmotae	0.007	0	0	0	0	0.005	0	0.003	0.004	0	0.002	0.023	0.348	0.006	0.004	0.004	0.008	0	0	0	0.011	0.003	0.007	0.021	0	0	0	0.004	0	0.603	0.005	0.017	0.018	0.009	0	0	0	0	0	0	0.02	0	0.004	0	0	0.03	0.005	0	0
[6]Veillonella caviae	0.007	0	0	0	0	0	0.004	0	0	0	0	0	0	0	0	0	0	0	0	0	0	0	0	0	0	0	0	0	0	0	0	0	0	0	0	0	0	0	0	0	0	0	0	0	0	0	0	0	0
[6]Sporosarcina luteola	0.007	0	0	0	0	0	0.368	0	0	0	0	0	0	0	0	0	0	0	0	0	0	0	0	0	0	0	0	0	0	0	0	0	0	0	0	0	0	0	0	0	0	0	0.004	0	0	0	0	0	0
[6]Erwinia persicina	0.007	0	0	0	0	0	0	0	0	0.004	0	0	0	0	0	0	0	0	0	0	0	0	0	0	0	0	0	0	0	0	0	0	0	0	0	0	0	0	0	0	0	0	0	0	0	0	0	0	0
[6]Cellulomonas massiliensis	0.007	0	0	0	0	0	0	0	0	0	0.001	0	0	0	0	0	0	0	0	0	0	0	0	0	0	0	0	0	0	0	0	0	0	0.099	0	0	0	0	0	0	0	0	0	0	0	0	0	0	0
[6]Staphylococcus massiliensis	0.007	0	0	0	0	0	0	0	0	0	0.001	0	0	0	0	0.004	0.004	0	0	0	0	0	0.002	0	0	0	0	0	0	0	0	0	0.005	0	0	0	0	0.004	0	0	0	0	0	0	0	0	0.005	0	0
[6]Anaerococcus provenciensis	0.007	0	0	0	0.003	0.163	0.134	0.572	4.227	0.034	0.096	0.189	0	0.248	0.181	0	0	0.852	0	0.103	0.072	0	0.259	0	0.168	0	0.042	0.031	0	0.055	0.096	0	1.472	0.676	0.576	0.168	1.403	0.636	0	0	1.55	0	0.541	0	0.83	0	0	0	0.128
[6]Dietzia maris	0.007	0	0.227	0.013	0.01	0.005	0	0	0.004	0	0.001	0	0.008	0	0.984	0.012	0.004	0.005	0	0.004	0	0.354	0.742	0	0.009	0.107	0.101	0	0.332	0.016	0	0	0.005	0.019	0	0.025	0	0.011	0	0	0	0	0	0	0.013	0	0.014	0	0
[6]Corynebacterium thomssenii	0.007	0	0	0	0	0	0	0	0	0	0	0	0	0	0	0	0	0.005	0	0.494	0	0	0	0	0	0	0	0	0	0	0	0	0.036	0	0	0	0	0	0	0	0	0	0	0	0	0	0	0	0
[6]Corynebacterium diphtheriae	0.007	0	0	0	0	0.134	0	0.008	0	1.976	0.082	0.106	0	0	0	0	0	0.005	0.019	0	0	0	0.284	0.343	0.874	0	0	0.107	0.107	0.067	0.1	0	0	0.468	0	0	0	0	0	0	0.096	0	0	0	0	0	0.126	0	0
[6]Pseudomonas sagittaria	0.007	0	0	0	0	0	0	0	0	0	0	0	0	0	0	0	0	0	0	0	0	0	0	0	0	0	0	0	0	0	0	0	0	0	0	0	0	0	0	0	0	0	0	0	0	0	0	0	0
[6]Corynebacterium humireducens	0.007	0	0	0.165	0.038	0	0	0	0	0	0.21	0.015	0	0.092	0.004	0	0	0.823	0	0.139	0	0.285	1.791	0	0	0.072	0	0.049	0	0	0	0.01	0.353	0.014	0	0	0	0	0	0	0	0	0.004	0	0	0	0	0	0
[6]Porphyromonas levii	0.007	0	0	0	0	0	0.414	0.802	0.405	0.17	0.095	0	0	0.225	0	0	0	0.921	0	0.1	0	0	0.373	0.479	0	0.009	0	0	0.01	0.091	0.018	0.021	2.319	0.175	1.683	0	0.074	0.596	0.006	0	0.54	0	0.068	0	0.804	0	0	0	0
[6]Buttiauxella gaviniae	0.007	0	0	0	0	0	0	0	0	0	0	0	0	0	0	0	0	0	0	0	0	0	0	0	0	0	0	0	0	0	0	0	0	0	0	0	0	0	0	0	0	0	0	0	0	0	0	0	0
[6]Granulicatella balaenopterae	0.007	0	0	0	0	0.192	0	0	0	0	0.005	0	0	0	0	0	0.388	0.142	0	0	0	0	0	0	0.003	0	0	0.004	0.332	0	0.005	0	0	0.312	0	0	0	0	0	0	0	0	0.038	0	0	0	0.005	0	0
[6]Thermus arciformis	0.007	0	0	0	0	0	0	0	0	0	0	0	0	0	0	0	0	0	0	0	0	0	0	0	0	0	0	0	0	0	0	0	0	0	0	0	0	0	0	0	0	0	0	0	0	0	0	0	0
[6]Atopococcus tabaci	0.007	0	0	0	0	0	0.004	0	0.007	0	0	0	0	0	0	0	0	0	0	0	0	0	0	0	0	0	0	0	0.01	0	0	0	0	0	0	0	0	0	0	0	0	0	0	0	0	0	0	0	0
[6]Arcanobacterium canis	0.007	0	0	0	0	1.236	0	4.962	2.345	3.354	0.221	1.532	0.327	0.508	5.098	0	0	0.343	0.13	1.131	0.441	0	0.565	0.265	0.484	0.022	0.362	0.521	2.384	3.07	0.822	0.023	3.706	2.042	0.62	0.025	3.296	0.423	0.307	1.238	0.076	0	0.285	0	0.571	1.206	0.215	0	0.67
[6]Rhizobium selenitireducens	0.007	0	0	0	0	0	0	0	0	0	0.001	0	0	0	0	0.004	0	0	0	0	0	0	0	0	0	0	0	0	0	0	0	0	0	0	0	0	0	0	0	0	0	0	0	0	0	0	0	0	0
[6]Flintibacter butyricus	0.007	0	0	0	0	0.436	0	0.094	0	0.042	0.162	0	0	0.006	0.031	0	0.54	0.083	0	0.018	0	0.066	0.174	0	0	0.027	0.065	0.093	0.395	0.02	0	0.002	0	0.132	0.493	0.103	0.171	0.054	0	0.005	0.227	0	0.072	0	0.023	0.797	0.331	0	0.496
[6]Staphylococcus fleurettii	0.007	0	0	0.002	0	0	0	0	0	0	0.002	0	0.008	0	0	0	0	0	0	0	0	0	0	0	0	0	0	0	0.01	0	0	0	0.014	0	0	0	0	0	0	0.019	0	0	0	0	0	0	0	0	0
[6]Thermus composti	0.007	0	0	0	0	0	0	0	0	0	0	0	0	0	0	0	0	0	0	0	0	0	0	0	0	0	0	0	0	0	0	0	0	0	0	0	0	0	0	0	0	0	0	0	0	0	0	0	0
[6]Oscillibacter valericigenes	0.007	0	0	0	0	0.163	0	0	0	0.021	0.034	0	0	0	0	0	0	0	0	0.06	0	0.003	0.053	0	0	0.009	0.013	0.004	0.078	0	0	0	0.091	0.028	0	0.069	0.096	0	0.216	0	0	0	0.102	0.01	0.055	0	0.243	0	0.463
[6]Corynebacterium glutamicum	0.007	0	0	0.011	0.006	0	0	0.028	0	0	0.028	0	0	0.364	0.004	0	0	0.005	0	0	0	0	0.078	0	0	0.022	0.013	0	0.102	0.004	0	0	0.023	0.095	0	0.049	0	0.004	0	0	0	0	0	0	0	0	0.145	0	0.339
[6]Pseudomonas mucidolens	0.007	0	0.009	0	0	0	0.008	0	0.004	0	0	0	0.021	0	0.008	0	0	0	0	0	0.004	0.003	0	0	0.146	0	0	0	0.054	0	0	0.008	0	0.009	0	0	0.007	0.004	0	0.014	0	0	0	0	0	0.005	0	0.006	0.004
[6]Corynebacterium epidermidicanis	0.007	0	0	0.004	0.003	0	0.004	0.083	0.014	0	0.018	0.068	0	3.081	0	0	0	0.02	0	0.014	0	0	0.002	0	0.009	0	0	0	0	0	0	0	0	0.005	0	0	0	0.004	0	0	0	0	0.004	0	0	0.025	0.005	0	0.004
[6]Corynebacterium falsenii	0.007	0	0	0.032	0.01	0.642	0.699	0.064	1.704	0.399	0.125	0.377	0.004	0.271	0.116	0.019	0	0.402	0	17.538	1.439	0.003	0.286	0.715	2.381	0	0	0	0	0	0	0	0	0.057	0	0	0.134	0	0	0	0	0	0.119	0.01	0	0	1.858	0	0.062
[6]Kallipyga massiliensis	0.007	0	0	0	0	0	0.862	0.918	0	0.076	0.069	0	0	0	0.054	0	0	0.142	0	0.043	0.115	0	0.056	0	0	0	0	0.125	0.19	0.067	0	0	0.335	0.118	0.138	0.025	0.49	0	0	0	0	0	0.068	0	0.214	0	0	0	0.174
[6]Pseudomonas resinovorans	0.007	0	0	0	0	0	0	0	0	0	0	0	0	0	0	0	0	0	0	0	0	0	0	0	0	0	0	0	0	0	0	0	0	0	0	0	0	0	0	0	0	0	0	0	0	0	0	0	0
[6]Staphylococcus petrasii	0.007	0	0.009	0.002	0	0.029	0.025	0.006	0.004	0	0.006	0.008	0.025	0	0	0.3	0.02	0	0	0	0.029	0.01	0.007	0	0.025	0	0.013	0.009	0.005	0	0	0	0.005	0.005	0	0	0.007	0.004	0.006	0.038	0.015	0.008	0	0	0	0.005	0.047	0.006	0
[6]Emergencia timonensis	0.007	0	0	0	0	0.144	0.008	0.819	0.586	0	0.208	0	0	0	0	0	0	0.26	0	0.039	0	0	0.116	0	0	0.031	0.049	0.009	0.039	0.043	0	0.002	0.159	0.482	0.903	0	0.111	0.278	0.023	0	0.298	0	0.021	0	0.934	0	0.112	0.006	0.12
[6]Vagococcus lutrae	0.007	0	0	0	0	0	0.004	0	0.004	0	0	0	0	0	0	0	0	0	0	0	0	0	0.002	0	0	0	0	0	0	0	0.005	0	0	0	0	0	0	0	0	0	0	0	0	0	0	0	0	0	0
[6]Peptoniphilus coxii	0.007	0	0.132	0.025	0.089	0.086	0.435	0.196	0	0.356	0.133	0.476	0	0.035	0.17	0	0	0.749	0	0.014	0.126	0.377	0.206	0.35	0.218	0.018	0.02	0.036	0.205	0.126	0.082	0.025	0.612	0.203	0.15	0.089	0.074	0.795	0	0.005	0	0	0.128	0	0.752	0	0.378	0	0
[6]Curtobacterium plantarum	0.007	0	0	0	0	0	0	0	0	0	0	0	0	0	0	0	0	0	0	0	0	0	0	0	0	0.022	0	0	0	0	0	0	0	0	0	0	0	0	0	0	0	0	0	0	0	0	0	0	0
[6]Cupriavidus respiraculi	0.007	0	0	0	0	0	0	0	0	0	0	0	0	0	0	0	0	0	0	0	0	0	0	0	0	0	0	0	0	0	0	0	0	0	0	0	0	0	0	0	0	0	0	0	0	0	0	0	0
[6]Sporobacter termitidis	0.007	0	0.057	0.055	0.01	0.585	0.004	0.188	0	0.53	1.088	0.053	0	0.162	0.293	0.004	0.408	0	0	0.253	0.018	0.079	0.15	0.651	0.431	0.188	0.306	0.08	1.077	0.26	0.046	0.008	0	0.17	0	0.379	0.794	0.065	0.074	0	0	0	0.443	0	0.156	0	0.401	0	2.089
[6]Enterococcus columbae	0.007	0	0	0	0	0	0.004	0	0.011	0	0.005	0	0	0	0	0	0	0	0	0	0	0	0	0.007	0	0.004	0	0	0	0	0	0	0	0.005	0	0	0.007	0	0	0	0.005	0	0	0	0.003	0	0	0	0
[6]Aerococcus suis	0.007	0.047	0	0.065	0.153	0.105	0	0	0	0	0.005	0	0	0.935	0.189	0	0.004	0.225	0	0.004	0	0	0.085	0.637	0.133	0.004	0.026	0	0.015	0	0	0	0	0	0	0.03	0.601	1.463	0.313	0.009	0.979	0	4.167	0.835	0.146	0	0	0	0.302
[6]Salinicoccus halitifaciens	0.007	0	0.009	0.017	0.019	0	0	0	0.022	0	0.009	0	0	0.006	0	0	0	0.24	0	0.004	0	0	0.01	0	0	0	0.003	0	1.136	0	0.005	0	0	0	0.006	0	0	0	0	0	0	0	0	0	0	0	0	0.124	0
[6]Tessaracoccus oleiagri	0.007	0	0	0	0.003	0	0	0	0.033	0.038	0.013	0	0	0.058	0	0	0.024	0	0	0.096	0	0	0	0	0	0	0	0	0	0.02	0	0	0	0.061	0.133	0	0	0.004	0	0	0	0	0	0	0	0	0	0	0.021
[6]Carnobacterium divergens	0.007	0	0.038	0	0.019	0	0	0.033	0	0	0.013	0	0	0	0	0	0	0	0	0	0	0	0.034	0	0	0.022	0.007	0	0	0.055	1.881	0	0	0.009	0	0.064	0	0	0	0	0	0	0	0	0	0	0	0	0
[6]Rosenbergiella australoborealis	0.007	0	0	0	0	0	0	0	0	0	0.001	0.008	0	0	0	0	0	0	0	0	0	0	0	0	0	0	0	0	0.005	0	0	0	0	0	0.006	0	0	0	0	0	0	0	0	0	0	0	0	0	0
[6]Kocuria palustris	0.007	0	0	0	0	0	0	0.014	0	0	0	0	0.004	0	0	0	0	0	0	0	0	0	0.002	0	0	0.161	0.003	0	0	0	0	0	0	0	0	0	0.015	0	0	1.707	0	0	0	0	0	0	0.331	0	0
[6]Oryzobacter terrae	0.007	0	0	0	0	0	0	0	0.004	0	0	0	0	0	0	0	0	0	0	0	0.004	0	0	0	0	0.121	0	0	0	0	0	0	0	0	0	0.005	0	0	0	0	0	0	0	0	0	0	0	0	0
[6]Pantoea theicola	0.007	0	0	0	0	0	0	0	0	0	0	0	0	0	0	0	0	0	0	0	0	0	0	0	0	0	0	0	0	0	0	0	0	0	0	0	0	0	0	0	0	0	0	0	0	0	0	0	0
[6]Bacillus abyssalis	0.007	0	0	0	0	0	0	0	0	0	0	0	0	0	0	0	0	0	0	0	0	0	0	0	0	0	0	0	0	0	0	0	0	0	0	0	0	0	0	0	0	0	0	0	0	0	0	0	0
[6]Porphyromonas bennonis	0.007	0	0.019	0	0	0	0	1.156	0	0.106	0	0.219	0	0.017	0.008	0.358	0	0.103	0.025	0.189	0	0	0.046	0.386	0.003	0.004	0	0.56	0.254	0.701	0.018	0	1.182	0	0	0	0.482	0.336	0.108	0	0	0	0.268	0	1.52	0	0	0	0
[6]Fusobacterium nucleatum	0.007	0	0	0	0	0.01	0	0.011	0	0	0	0	0	0	0	0.008	0	0	0	0	0.065	0	0	0	0	0.009	0	0	0	0	0	0	0	0	0	0	0	0	0.046	0	0	0	0	0	0	0	0	0	0
[6]Salinicoccus carnicancri	0.007	0	0	0	0	0	0	0	0.007	0	0.006	0	0.004	0.006	0	0	0	0	0	0.004	0	0.003	0.005	0	0.003	0	0.003	0	0.005	0	0	0	0	0	0	0	0	0	0	0	0.015	0	0	0	0	0	0	0	0.004
[6]Pseudomonas asturiensis	0.007	0.047	0	0.002	0	0	0	0	0	0	0	0	0	0	0	0	0	0	0	0	0	0.105	0	0	0.003	0	0	0	0	0	0	0	0	0	0	0	0	0	0	0	0	0	0	0	0	0	0	0	0
[6]Paracoccus sediminis	0.007	0.141	0	0	0	0	0.272	0	0	0	0	0	0	0	0	0	0	0.005	0	0	0	0	0	0	0	0	0	0	0	0	0	0	0	0	0	0	0	0	0	0	0	0	0	0	0	0	0	0	0
[6]Aquimixticola soesokkakensis	0.007	0	0	0	0	0	0	0	0	0	0	0	0	0	0	0	0	0	0	0	0	0	0	0	0	0	0	0	0	0	0	0	0	0	0	0	0	0	0	0	0	0	0	0	0	0	0	0	0
[6]Romboutsia timonensis	0.007	1.642	0.142	0.013	0.07	0	0	0	0	0	0.334	0	0.004	0.006	0	0	0.5	0.049	0.003	0.043	0.409	0.003	0.385	0	0.073	0.067	0.329	0	0.658	0	0.055	0.008	0	0.269	0.454	0.005	0.505	0.163	0.006	0	0.172	0	0.558	0	0.058	0	0.056	0.83	0
[6]Pseudomonas deceptionensis	0.007	0.047	0	0.002	0.006	0	0	0	0	0	0	0	0	0	0	0	0	0	0	0	0	0	0	0	0	0	0	0	0	0	0	0	0	0	0	0	0	0	0	0	0	0	0	0	0	0	0	0	0
[6]Bavariicoccus seileri	0.007	0	0	0	0	0	0	0	0.004	0	0	0	0	0	0	0	0	0	0	0	0	0	0	0	0	0	0	0	0	0.004	0	0	0	0.005	0	0	0	0	0	0	0	0	0	0	0	0	0	0	0
[6]Anaerococcus octavius	0.007	0	0	0	0.01	0	0	0	0	0	0	0	0	0	0	0	0	0	0	0.007	0	0	0	0	0	0	0	0	0	0	0	0	0	0	0	0	0	0	0	0	0.182	0	0	0	0	0	0	0	0
[6]Aestuariimicrobium kwangyangense	0.007	0	0	0.002	0.003	0	0	0	0	0	0	0	0	0	0	0	0	0	0	0	0	0	0	0	0	0	0	0	0	0	0	0	0	0	0	0	0	0	0	0	0	0	0	0	0	0	0	0	0
[6]Porphyromonas somerae	0.007	0	0	0	0.038	0.192	4.326	1.225	7.121	3.502	0.468	1.721	0	1.806	0.695	0	0.008	0.798	0.124	1.544	0.086	0	0.87	3.755	1.045	0.089	0.225	1.112	3.793	4.181	0.708	0.121	8.336	3.588	6.822	0.404	2.093	3.959	0.427	0.005	0.702	0.389	0.776	1.454	13.099	1.847	0.112	0.693	0.819
[6]Dietzia alimentaria	0.007	0	0.009	1.045	3.463	0.096	0.038	0.017	0.004	0.004	0.008	0.053	0.037	0.029	0.015	0	0.036	0.005	0.006	0	0.054	0.033	0.029	0.465	0.218	0	0.01	0	0.005	0	0	0	0.009	0.043	0.055	0.005	0	0.04	0.011	0	0	0	0	0	0.003	0.474	0.009	0.161	0.004
[6]Vulcanibacillus modesticaldus	0.007	0	0	0	0	0	0	0	0.004	0	0	0	0	0.006	0	0	0	0.005	0	0	0	0	0.005	0	0	0	0	0	0	0	0	0	0	0	0	0	0	0	0	0	0	0	0	0	0	0	0	0	0
[6]Janibacter alkaliphilus	0.007	0	0	0	0	0	0	0	0	0	0	0	0	0	0	0	0	0	0	0	0	0	0	0	0	0	0	0	0	0	0	0	0	0	0	0	0	0	0	0	0	0	0	0	0	0	0	0	0
[6]Pseudomonas mendocina	0.007	0	0	0	0	0	0	0	0	0	0.001	0	0	0	0	0	0	0	0	0	0	0.007	0	0	0.003	0	0	0	0	0	0	0	0	0	0	0	0	0	0	0	0	0	0	0	0	0	0	0	0
[6]Mangrovibacter plantisponsor	0.007	0	0	0.002	0	0	0	0	0	0	0	0	0	0	0	0	0	0	0	0	0	0	0	0	0	0	0	0	0	0	0	0	0	0	0	0	0	0	0	0	0	0	0	0	0	0	0	0	0
[6]Flavobacterium thermophilum	0.007	0.094	0	0.004	0.022	0	0	0	0	0	0.002	0	0.083	0	0	0	0	0	0	0	0.007	0	0	0.036	0	0	0	0	0	0	0	0	0	0	0	0	0	0	0	0.019	0	0	0	0	0	0	0	0	0.008
[6]Rahnella woolbedingensis	0	3.473	0.973	0.255	0	0.005	0.004	0	0	0	0	0	0	0	0	0	0	0	0	0	0	0	0	0	0	0	0	0	0	0	0	0	0	0	0	0	0	0	0	0	0	0	0	0	0	0	0	0	0
[6]Sphingomonas echinoides	0	1.079	0.009	0	0.019	0.005	0	0.053	0	0	0	0.023	0	0	0	0	0	0	0	0	0	0.111	0	0	0.687	0	0	0	0	0	0	0	0	0	0	0	0	0	0	0	0	0	0	0	0	0	0	0.693	0
[6]Citrobacter braakii	0	0.892	0	0	0	0	0	0	0	0	0	0	0	0	0	0	0	0	0	0	0	0	0	0	0	0	0	0	0	0	0	0	0	0	0	0	0	0	0	0.333	0	0	0	0	0	0	0	0	0
[6]Bacillus indicus	0	0.516	0	0	0	0.168	0	0	1.115	0	0	0	0	0.283	0	0	0	0	0	0	0	0	0	0	0	0	0	0	0	0	0	0	0	0	0	0	0	0	0	0	0	0	0	0	0	0	0	0	0
[6]Granulicatella elegans	0	0.516	0.047	0	0.003	0	2.489	0	0	0	0.001	0	0.137	0	0	0	0	0	0	0	0.179	0	0.029	0	0	0	0.013	0	0	0	0.037	0	0.009	0	0	0	0	0	0	1.248	0	0.008	0	0	0	0	0	0	0
[6]Chryseobacterium flavum	0	0.469	0.066	0	0	0	0	0	0	0	0	0	0	0	0	0	0	0	0	0	0	0	0	0	0	0	0	0	0.107	0	0	0.341	0	0	0	0	0	0	0	0.31	0	0	0	0	0	0	0	0	0
Cluster 90	0	0.469	0	0	0	0	0	0.025	0	0	0	0	0	0	0	0	0	0	0	0	0	0	0	0	0	0	0	0	0.039	0	0	0	0	0	0.094	0	0	0	0	0	0	0	0	0	0	0	0	0	0
[6]Neisseria subflava	0	0.422	0	0	0	0.168	0	0	0	0	0.013	0	0	0	0	0	0	0	0	0	0.05	0	0	0	0.326	0.009	0	0	0	0	0	0	0	0	0	0	0	0	0	0	0	0	0	0	0	0	0	0.13	0
[6]Saccharofermentans acetigenes	0	0.328	0	0	0	0	0	0.061	0	0.127	0.04	0.242	0	0	0	0	0	0.049	0.019	0.423	0.018	0.128	0.308	0	0	0.018	0.016	0	0	0.039	0.023	0	0.24	0	0	0.025	0.03	0	0	0	0	0	0	0	0.243	0	0	0	0
[6]Pseudomonas vancouverensis	0	0.328	0	0	0	0	0	0	0	0	0	0	0	0	0	0	0	0	0	0	0	0	0	0	0	0	0	0	0	0	0	0	0	0	0	0	0	0	0	0	0	0	0	0	0	0	0	0	0
[6]Corynebacterium amycolatum	0	0.282	0	0	0	0.019	0.008	0.02	0	0.016	0.008	0.015	0	0.012	0.012	0	0.004	0.015	0	0.015	0.007	0	0.017	0	0.006	0	0	0.245	0.005	0	0	0	0.014	0.005	0	0.074	0.007	0.004	0	0	0	0.153	0	0	0	0.005	0	0	0
[6]Novosphingobium naphthalenivorans	0	0.282	0	0	0	0	0	0	0	0	0	0	0	0	0	0	0	0	0	0	0	0	0	0	0	0	0	0	0	0	0	0	0	0	0	0	0	0	0	0	0	0	0	0	0	0	0	0	0
[6]Pseudomonas flavescens	0	0.282	0	0.025	0	0	0	0	0	0	0	0	0	0	0	0	0	0	0	0	0	0	0	0	0	0	0	0	0	0	0	0	0	0	0	0	0	0	0	0	0	0	0	0	0	0	0	0	0
[6]Achromobacter insolitus	0	0.282	0	0	0	0	0	0	0	0	0	0	0	0	0	0	0	0	0	0	0	0	0	0	0	0	0	0	0	0	0	0	0	0	0	0	0	0	0	0	0	0	0	0	0	0	0	0	0
[6]Thermonema rossianum	0	0.235	0	0	0	0	0	0	0	0	0	0	0	0	0	0	0	0	0	0	0	0	0	0	0	0	0	0	0	0	0	0	0	0	0	0	0	0	0	0	0	0	0	0	0	0	0	0	0
[6]Comamonas kerstersii	0	0.235	0	0	0	0	0	0	0	0	0	0	0	0.294	0	0.487	0	0	0	0	0	0	0	0	0	0	0	0	0	0	0	0	0	0	0	0	0	0	0	0	0	0	0	0	0	0	0	0	0
[6]Rothia dentocariosa	0	0.188	0.009	0	0	0	0	0	0	0	0	0	0	0	0	0	0	0	0	0	0	0	0	0	0	0.004	0	0	0	0	0	0	0	0	0	0	0	0	0.313	0.469	0	0	0.009	1.052	0	0.005	0	0	0.054
[6]Ruminococcus torques	0	0.188	0	0	0	0	0	0	0	0	0	0	0	0	0.004	0	0	0	0	0	0	0	0	0	0	0	0	0.04	0	0.016	0	0	0.136	0	0	0	0	0	0.176	0	0	0	0.017	0	0.036	0.02	0	0	0
[6]Snodgrassella alvi	0	0.188	0.038	0.025	0	0.58	0	0	0	0	0.04	0	7.985	0	0.085	0	0.328	0.005	0	0	0.517	0.328	0	0	0	0.004	0.081	0	0	0	0.037	0	0.168	0	0.144	0	0.022	0	0	0	0	0	0.06	0	0	0	0	0	0
[6]Neisseria shayeganii	0	0.188	0	0.12	0	0	0	0	0	0	0	0	0	0	0	0	0	0	0	0	0	0	0	0	0	0	0	0	0	0	0	0	0	0	0	0	0	0	0	0	0	0	0	0	0	0	0	0	0
[6]Ruminococcus albus	0	0.141	0	0	0	0.024	0	0	0	0	0.024	0	0	0	0	0	0	0	0	0.021	0	0	0	0	0.003	0.004	0	0	0.02	0	0	0	0	0	0	0.064	0.045	0	0	0	0.066	0	0.089	0	0	0	0	0	0.149
[6]Bifidobacterium breve	0	0.141	0	0	0	0	0	0	0	0	0	0	0	0	0	0	0	0	0	0	0	0	0	0	0	0	0	0	0.024	0	0.023	0	0	0	0	0	0	0	0	0	0	0	0	0	0	0	0	0	0.004
[6]Eubacterium siraeum	0	0.141	0	0	0	0.029	0	0	0	0.17	0.013	0.06	0	0	0	0	0	0.02	0	0.011	0	0	0	0	0	0.009	0.003	0	0	0	0	0	0	0	0	0.133	0.089	0.199	0.074	0	0.081	0	0.03	0	0.081	0	0	0	0.128
[6]Curvibacter gracilis	0	0.094	0	0	0	0	0	0	0	0	0	0	0.31	0	0	0	0	0	0	0	0	0	0	0	0	0	0	0.009	0	0	0.005	0	0	0	0	0	0.022	0	0	0.783	0	0.061	0	0	0	0	0.182	0	0
[6]Flavobacterium reichenbachii	0	0.094	0	0	0	0.024	0	0	0	0	0.025	0	0	0	0	0.008	0	0.064	0	0	0.219	0.242	0.039	0	0.13	0.004	0	0.004	0	0	0.014	0	0	0	0	0	0.022	0	0	0	0	0	0	0	0	0	0	0	0
[6]Pedomicrobium ferrugineum	0	0.094	0	0	0	0	0	0	0	0	0	0	0	0	0	0	0	0	0	0	0	0	0	0	0	0	0	0	0	0	0	0	0	0	0	0	0	0	0	0	0	0.213	0	0	0	0	0	0	0
[6]Microbacterium flavum	0	0.094	0	0	0	0.067	0	0	0	0	0	0	0	0	0	0	0	0	0	0	0	0	0	0	0	0	0	0	0	0	0	0	0	0	0	0	0	0	0	0	0	0	0.026	0	0	0	0	0	0
[6]Pseudomonas lini	0	0.094	0	0	0	0	0.025	0	0.018	0.004	0	0	0	0	0	0.008	0.004	0	0	0	0.007	0.003	0.005	0	0	0	0	0	0.005	0	0	0	0	0	0	0	0	0	0	0	0	0	0	0	0.003	0.015	0	0	0
[6]Phenylobacterium koreense	0	0.047	0	0	0	0.034	0	0	0	0	0.002	0	0	0	0	0	0	0	0	0	0.057	0	0.012	0	0	0	0	0	0	0	0.014	0	0	0	0	0	0	0	0	0	0	0	0	0	0	0	0.005	0	0
[6]Ureaplasma gallorale	0	0.047	0	0.004	0	0.005	0	0	0.004	0	0.004	0	0.012	0.075	0.015	0	0	0	0	0.004	0	0	0.019	0.036	0	0	0.02	0	0	0.004	0.009	0.006	0	0	0	0.01	0	0.011	0.085	0	0	0	0	0.01	0.016	0.015	0.042	0	0
[6]Mogibacterium neglectum	0	0.047	0	0	0.003	0	0	0	0	0.004	0.006	0	0	0	0	0	0	0	0	0.007	0	0	0	0.064	0	0	0	0	0.005	0	0.005	0	0	0	0.006	0	0.037	0	0	0	0	0.015	0.038	0	0.01	0	0	0	0.025
[6]Plesiomonas shigelloides	0	0.047	0	0	0	0	0	0	0	0	0	0	0	0	0	0	0	0	0	0	0	0	0	0	0	0	0	0	0	0	0	0	0	0	0	0	0	0	0	0	0	0	0	0	0	0	0	0	0
[6]Hydrogenophaga caeni	0	0.047	0	0	0	0	0	0	0	0	0	0	0	0.04	0.004	0	0	0	0	0	0	0	0	0	0.19	0	0	0.009	0	0	0.014	0	0.036	0.024	0.15	0	0	0.079	0	0	0	0	0	0	0	0.368	0	0	0
[6]Flavobacterium saccharophilum	0	0.047	0	0	0	0	0	0	0	0	0	0	0	0	0	0	0	0	0	0	0	0.154	0	0	0	0	0	0	0	0	0	0	0	0	0	0	0	0	0	0	0	0	0	0	0	0	0	0	0
[6]Bifidobacterium crudilactis	0	0.047	0.019	0	0.003	0	0	0	0	0	0	0	0	0	0	0	0	0	0	0	0	0	0	0	0	0	0	0	0	0	0	0	0	0	0	0	0	0	0	0	0	0	0	0	0	0	0	0	0
[6]Aquihabitans daechungensis	0	0.047	0	0	0.003	0.264	0	0.091	0	0	0.047	0	0.029	0	0.143	0.175	0	0	0	0	0.004	0	0.099	0.057	0	0.031	0	0	0	0	0.041	0	0	0.047	0	0	0	0	0	0	0	0	0.06	0.072	0	0	0	0	0
[6]Pseudomonas glareae	0	0.047	0	0	0	0	0	0	0	0	0.001	0	0	0	0	0.004	0	0	0	0	0.018	0.003	0	0	0	0	0	0	0.127	0	0	0	0	0	0	0	0	0	0	0	0	0	0	0	0	0	0.005	0	0
[6]Curvibacter delicatus	0	0.047	0	0	0	0	0	0	0	0	0.01	0	0	0	0	0	0	0	0	0	0	0	0	0	0	0	0	0	0	0	0	0	0.036	0	0	0	0	0	0	0	0	0	0	0	0	0.005	0	0	0
[6]Rhizobium aegyptiacum	0	0.047	0	0	0	0.173	0	0.089	0	0	0	0	0	0	0	0.401	0	0.064	0	0	0.083	0.432	0.022	0.029	0	0	0.114	0	0.044	0.039	0	0	0	0.033	0.138	0	0	0	0	0	0.222	0.114	0	0.402	0	0.111	0	0	0.112
[6]Haemophilus paraphrohaemolyticus	0	0.047	0	0	0	0	0	0	0	0	0	0	0	0	0	0	0	0	0	0	0	0	0	0	0	0	0	0	0	0	0	0	0	0	0	0	0	0	0.017	0	0	0	0	0	0	0	0	0	0
[6]Lactobacillus faecis	0	0.047	0	0	0	0	0	0.006	0.011	0	0.002	0	0	0.006	0	0	0.004	0	0	0	0	0.003	0	0	0.003	0	0	0	0	0	0	0	0	0	0	0	0	0	0	0	0	0	0	0	0	0.01	0	0	0
[6]Bacillus caseinilyticus	0	0.047	0	0	0	0	0	0	0	0	0	0	0	0	0	0	0	0	0	0	0	0	0.09	0	0	0	0	0	0	0	0	0	0	0	0	0	0	0	0	0	0	0	0	0	0	0	0	0	0
[6]Bacteroides luti	0	0.047	0	0	0	0	0	0	0	0	0.036	0	0	0	0	0	0	0	0	0	0	0	0	0	0	0.004	0	0	0	0	0	0	0	0	0	0	0	0	0	0	0	0	0	0	0	0	0	0	0
[6]Bacteroides acidifaciens	0	0.047	0	0	0	0	0	0	0	0	0	0	0.004	0	0	0	0	0	0	0	0	0	0	0.007	0	0	0	0	0	0	0	0	0	0	0	0	0	0	0	0	0	0	0	0	0	0	0	0	0
[6]Finegoldia magna	0	0.047	0.274	0.072	0.169	0	0.602	0.111	0.022	0.195	0.044	0	0	0	0	0.004	0	0.583	0	0.014	0	0	0.029	0	0	0.04	0.179	0.004	0.107	0.008	0.055	0.002	0.032	0.496	0	0.182	0.163	0.441	0.017	0	0.273	0	6.511	0.752	0.178	0	0	0	0.211
[6]Nesterenkonia lutea	0	0.047	0	0.015	0.022	0	0	0	0	0	0	0	0	0	0	0	0	0	0	0	0	0.003	0	0	0	0	0	0	0	0	0	0	0	0	0	0.005	0	0	0	0	0	0	0	0	0	0	0	0	0
[6]Oscillibacter ruminantium	0	0.047	0	0	0	0.105	0	0	0	0.195	0.116	0	0	0.017	0.004	0.004	0	0	0	0.05	0	0	0.08	0.529	0	0.031	0.016	0	0.146	0	0	0.002	0.023	0.359	0	0.079	0.245	0.246	0	0	0.05	0	0.128	0	0.123	0	0.047	0	0.236
[6]Pseudomonas fluorescens	0	0.047	0	0	0	0.096	0	0	0	0	0	0	0	0	0	0	0	0	0	0	0.004	0	0	0	0	0	0	0.036	0	0	0	0	0	0	0	0	0	0	0	0	0	0	0	0	0	0.288	0	0.006	0
[6]Methanobrevibacter thaueri	0	0.047	0	0	0	0	0	0	0	0	0.001	0	0	0	0	0.051	0	0	0	0.011	0	0	0	0	0	0	0	0	0	0	0	0	0	0	0	0	0	0	0	0	0	0	0	0	0	0	0	0	0
[6]Geobacillus galactosidasius	0	0.047	0	0	0	0	0	0	0	0	0	0	0	0	0	0	0	0	0	0	0	0	0	0	0	0	0	0	0	0	0	0	0	0	0	0	0	0	0	0	0	0	0	0	0	0	0	0	0
[6]Methylovulum psychrotolerans	0	0.047	0	0	0	0	0	0	0	0	0	0	0	0	0	0	0	0	0	0	0	0	0	0	0	0	0	0	0	0	0	0	0	0	0	0	0	0	0	0	0	0	0	0	0	0	0	0	0
[6]Bacteroides uniformis	0	0.047	0	0	0	0	0	0	0	0	0.071	0	0	0	0	0.078	0	0	0	0	0	0	0.015	0	0	0	0.026	0.04	0.098	0	0.014	0	0	0	0	0	0	0	0	0	0	0	0	0	0	0	0	0	0
[6]Streptobacillus felis	0	0.047	0	0	0	0	0	0	0	0	0.001	0	0	0	0	0	0	0	0.053	0	0	0	0	0	0	0.076	0.046	0.004	0	0.004	0.009	0.154	0	0	0	0	0.267	0	0	0.023	0	0	0	0	0	0	0.014	0.012	0
[6]Bacillus borbori	0	0.047	0	0	0	0.182	0	0	0	0	0	0	0	0	0	0	0	0	0	0	0	0	0	0	0	0	0	0	0	0	0	0	0	0	0	0	0	0	0	0	0	0	0	0	0	0	0	0	0
[6]Arcanobacterium pluranimalium	0	0.047	0.094	0.032	0	0.067	0	3.028	0	0.288	0.118	0	0	0	0	0	0	0	0.011	0.285	0.004	0	0.053	0	0.45	0.018	0.147	0.156	0.293	0.02	0.091	0.006	0.969	0.979	0	0.015	0.074	0.166	0.279	0	0	0	0.665	0	0.357	0	0	0	0.554
[6]Blautia glucerasea	0	0.047	0	0	0	0	0	0	0	0	0.049	0	0	0	0	0	0	0	0	0	0	0	0.027	0	0	0.027	0	0	0	0.063	0.009	0	0	0	0.271	0	0	0	0.017	0	0	0	0.107	0	0.078	0	0	0	0.074
[6]Gaiella occulta	0	0.047	0.028	0.002	0	0.403	0	0.028	0	0.008	0.115	0	0	0	0.042	0.187	0	0	0	0	0.018	0.419	0.075	0	0	0.018	0	0	0	0.004	0.046	0	0	0	0	0	0.037	0	0	0	0	0	0	0	0	0	0	0	0
[6]Enterococcus diestrammenae	0	0.047	0	0	0	0	0	0	0	0	0	0	0	0	0	0	0	0	0	0	0	0.003	0	0	0	0	0	0	0	0	0	0	0	0	0	0	0	0	0	0	0	0	0	0	0	0	0	0	0
[6]Ruminococcus champanellensis	0	0.047	0	0	0	0	0	0	0	0.131	0.131	0	0	0	0	0	0.004	0.034	0	0.014	0	0	0.063	0	0.415	0.031	0.013	0	0	0	0.023	0	0	0	0.277	0.163	0	0.058	0	0.019	0.328	0.579	0.128	0.155	0.049	0.343	0.093	0.006	0.314
Cluster 249	0	0	0.378	0	0	0.091	0.071	0	0	0	0	0	0	0	0	0.051	0	0.034	0	0	0	0.098	0	0	0.285	0	0	0	0	0	0	0	0	0	0	0	0	0	0.057	0	0.091	0	0.183	0	0.084	0	0	0.186	0
[6]Pasteurella multocida	0	0	0.302	0.065	0.717	0	0	0	0	0	0	0	0	0	0	0	0	0	0	0	0	0	0	0	0	0	0	0	0	0	0	0	0	0	0	0	0	0	0	0	0	0	0	0	0	0	0	0	0
[6]Bibersteinia trehalosi	0	0	0.265	0.008	0.077	0	0	0	0	0	0	0	0	0	0	0	0	0	0	0	0	0	0	0	0	0	0	0	0	0	0	0	0	0	0	0	0	0	0	0	0	0	0	0	0	0	0	0	0
[6]Corynebacterium ammoniagenes	0	0	0.255	0	0.026	0	0	0	0	0	0.103	0.996	0	0	0	0	0	4.54	0.033	0	0	0	0	0	0	0	0	0	0	0	0	0	0	0	0.072	0	0	0	0	0	0	0	0.268	0	0	0	0	0	0
[6]Peptoniphilus ivorii	0	0	0.255	0.101	0.016	0	0.356	0.257	1.183	0.144	0.117	0.317	0	0	0.12	0	0.004	0.407	0	0.132	0.122	0	0.281	0	0.218	0	0.033	0.018	0.102	0.059	0.014	0.004	0.19	0.638	0	0.005	0.275	0.004	0	0	0	0	0	0	0.081	0	0	0	0.041
[6]Pseudomonas putida	0	0	0.236	0	0	0	0	0	0	0	0	0	0.186	0	0	0.354	0	0	0	0	0	0	0	0	0	0	0	0	0	0	0	0	0	0	0	0.01	0	0	0	0	0	0	0	0	0	0	0	0	0
[6]Sneathia sanguinegens	0	0	0.179	0.055	0	0.115	0	0.006	0	0	0.025	0	0.004	0	0	0	0	0.02	0.014	0	0	0	0.002	0.007	0.006	20.562	9.489	2.042	0.005	0.43	2.114	27.516	0.394	1.399	1.788	0	21.578	0.004	0.057	0.919	0.005	0.008	0.004	0	0	0	1.438	0	0.004
[6]Corynebacterium pilosum	0	0	0.17	0.025	0.003	0.105	0.004	0.871	0	0.75	0.137	0	0	0	0.12	0	0	0.073	0	0.007	0	0	0.245	0.014	0	0.085	0.287	0.013	0.746	0.004	0.091	0.01	2.27	4.988	0.509	0	0	0	0	0	0.131	0	0	0	0	0	0.047	0.155	0
[6]Alkanindiges hongkongensis	0	0	0.161	0.152	0.108	0	0	0	0	0	0.024	0	0	0	0	0	0	0	0	0	0	0.003	0	0	0	0	0	0	0	0	0.009	0	0	0.085	0	0	0	0	0	0	0	0	0	0	0	0	0	0	0
[6]Actinomyces slackii	0	0	0.161	0.015	0.086	0	0	0	0	0	0	0	0	0	0	0	0	0	0	0	0	0	0	0	0	0	0	0	0	0	0	0	0	0	0	0	0	0	0	0	0	0	0	0	0	0	0	0	0
[6]Trueperella bonasi	0	0	0.151	0.002	2.895	0	0	0	0	0.008	0	0	0	0	0	0	0	0	0	0.004	0	0	0.23	0.014	0	0.018	0.166	0	0.205	0.146	0.105	0.015	0.322	0.005	0	0	0.067	0	0	0	0	0	0	0	0	0	0.215	0	0
[6]Garicola koreensis	0	0	0.151	1.049	0.172	0	0	0	0	0.089	0.053	0	0	0	0	0	0	0.064	0	0.139	0.226	0	0.25	0	0	0.013	0	0	0	0	0.018	0	0	0	0	0	0.208	0	0.011	0	0	0	0	0	0	0	0	0.012	0
[6]Fastidiosipila sanguinis	0	0	0.123	0.015	0.51	0.158	0	0.608	0	0.225	0.143	0.34	0	0	0	0	0	0.264	0	0.26	0	0	0.327	0	0	0.004	0.075	0	0.146	0.035	0.014	0.002	0.054	0.416	0	0	0.022	0.083	0	0	0.121	0	0.021	0	0.522	0	0.327	0	0.083
[6]Paracoccus laeviglucosivorans	0	0	0.123	0	0	0	0	0	0	0	0	0	0	0	0.054	0	0	0	0	0	0	0	0	0	0	0.004	0	0	0	0	0	0	0	0	0	0	0	0	0	0	0	0	0	0	0	0	0	0	0
[6]Acinetobacter lwoffii	0	0	0.123	0	0	0.403	0	0.133	0	0.25	0.057	0.098	0	0	0.004	0.421	0.729	0	0.119	0	0.018	0.003	0.002	0	0.117	0.013	0.036	0	0.478	0	0.087	0	0.005	0.024	0	0.049	0	0	0	0.446	0	0.945	0.06	3.011	0	0.005	0.005	0	0.542
[6]Lactobacillus crispatus	0	0	0.123	0.074	0.041	0.297	0	0	0	0	0.001	0	0	0.265	0	0	0	0.015	0	0	0	1.022	0.061	0	0	0.027	0	0	0	0	0	0	0	0	0	0	0	0	0	3.006	0	0	0	0	0	0.091	0	0.093	0
[6]Campylobacter gracilis	0	0	0.123	0	0.003	0	0	0	0	0	0	0	0	0	0	0	0	0	0	0	0	0	0.041	0	0	0	0	0	0	0	0	0	0	0	0	0	0	0	0	0	0	0	0	0	0	0	0	0	0
Cluster 250	0	0	0.104	0	0	0	0	0	0	0	0	0	0	0.415	0	0.058	0.072	0	0	0	0	0	0	0	0	0	0	0	0	0	0	0	0	0.109	0	0	0	0	0.131	0	0.086	0.061	0	0	0	0.676	0.182	0.353	0.228
Cluster 283	0	0	0.094	0.038	0	0	0	0	0	0	0	0	0	0.063	0	0	0	0	0	0	0	1.409	0	0	0	0	0	0	0	0	0	0	0	0	0	0.039	0	0	0	0	0	0	0	0	0	0.146	0.079	0.161	0
Cluster 238	0	0	0.094	0	0	0	0	0.069	0	0	0	0	0	0	0	0	0	0	0	0	0	0	0	0	0	0	0	0	0.122	0	0	0	0	0	0	0	0	0	0	0	0	0	0.077	0	0	0	0.056	0	0
[6]Neisseria animaloris	0	0	0.094	0.19	0.858	0	0	0	0	0	0	0	0	0	0	0	0	0	0	0	0	0	0	0	0	0	0	0	0	0	0	0	0	0	0.044	0	0	0	0	0	0	0	0	0	0	0	0	0	0
[6]Seminibacterium arietis	0	0	0.094	0	0	0	0	0	0	0	0	0	0	0	0	0	0	0	0	0	0	0	0.041	0	0.003	0.237	0.117	42.66	0	0	0.393	0	0.005	0	0	0	0	0	0	0.005	0	0	0	0	0	0	0	0	0
[6]Cupriavidus necator	0	0	0.085	0	0	0	0	0	0	0	0.053	0	0.004	0	0	0	0	0	0	0.004	0	0	0	0	0.06	0	0	0	0	0	0	0	0	0	0	0	0	0	0	0.408	0	0	0	0	0	0.005	0.154	0	0
[6]Jeotgalicoccus huakuii	0	0	0.085	0	0	0	0	0	0.004	0	0.004	0.196	0	0	0	0.004	0	0.01	0	0.132	0	0	0.019	0	0	0	0	0	0	0	0	0	0	0	0	0	0	0	0	0	0	0	0.004	0	0.003	0	0.56	1.944	0
[6]Peptoniphilus timonensis	0	0	0.085	0.008	0	0	1.255	0	0.033	0.004	0	0.068	0	0.381	0	0	0	1.411	0.025	0	0	0	0.201	0	0	0.018	0.049	0.036	0.005	0	0.032	0.01	0.788	1.206	0.205	0	1.217	0.018	0.091	0	0	1.097	0.141	0	0.029	0	0	0	0
[6]Bradyrhizobium lupini	0	0	0.076	0.046	0.035	0	0	0	0	0	0	0	0	0	0	0	0	0	0	0	0	0	0	0	0	0	0	0	0	0	0	0	0	0	0	0	0	0	0	0	0	0	0	0	0	0	0	0	0
[6]Enteractinococcus coprophilus	0	0	0.076	0	0.261	0	0	0.003	0	0	0.369	0.257	0	0.254	0.012	0.004	0	0.269	0	0.011	0.151	0.269	0.032	0.05	0.066	0.004	0	0	0	0	0	0	0.018	0	0	0	0	0.014	0.239	0	0.005	0	0.895	0	0	0	0.005	0	0
[6]Xenophilus azovorans	0	0	0.076	0	0.128	0	0	0	0	0	0	0	0	0	0	0	0	0	0	0	0	0	0	0	0	0	0	0	0	0	0	0	0	0	0	0	0	0	0	0	0	0	0	0	0	0	0	0	0
Cluster 263	0	0	0.076	0.146	0	0	0	0	0	0	0	0	0	0.052	0	0.051	0	0	0	0	0	0.475	0	0	0	0	0	0	0	0	0	0	0	0	0.194	0	0	0	0	0	0	0.526	0	0	0	0	0	0	0
Cluster 151	0	0	0.076	0	0	0	0	0.086	0	0	0	0	0	0	0	0	0	0	0	0	0	0	0	0	0	0	0	0	0	0	0	0	0	0	0	0	0	0	0	0	0	0	0	0	0	0	0	0	0
[6]Aeromonas taiwanensis	0	0	0.066	0	0	0	0	0	0	0	0	0	0	0	0	0	0	0	0	0	0	0.007	0	0	0	0	0	0	0	0	0	0	0	0	0	0	0	0	0	0	0	0	0	0	0	0	0	0	0
[6]Bacillus infernus	0	0	0.066	0	0	0	0	0	0	0	0	0	0	0	0	0	0	0	0	0	0	0	0	0	0	0	0	0	0	0	0	0	0	0	0	0	0	0	0	0	0	0	0	0	0	0	0	0	0
Cluster 269	0	0	0.066	0	0	0	0	0	0	0	0	0	0.195	0	0	0.109	0	0	0	0	0	0	0.024	0	0	0	0	0.049	0	0	0	0	0	0	0	0	0	0	0	0	0.121	0	0.068	0	0	0	0	0	0
[6]Stenotrophomonas rhizophila	0	0	0.066	0	0	0	0	0	0	0	0	0	0	0	0	0	0.008	0	0	0.004	0	0	0	0	0	0	0.922	0	0.029	0	0	0	0	0.005	0	0	0	0	0	0	0	0.015	0	0	0	0	0	0	0
[6]Dietzia aerolata	0	0	0.057	0.325	0.035	0	0.004	0	0.391	0.004	0.01	0	0.36	0.006	0	0	0	0.382	0	0.1	0.022	0	0.01	0.014	0.003	0	0.02	0	0.005	0	0	0	0.154	0	0	0	0.111	0.004	0	0	0	0	0	0	0	0	0	0	0.004
[6]Acinetobacter guillouiae	0	0	0.057	0	0	0	0	0	0	0	0.045	0.272	0	0	0	0	0	0	0	0	0	0.308	0	0	0	0	0	0	0	0	0	0	0	0	0	0.025	0	0	0	0	0.035	0.008	0	0	0	0	0.266	0.446	0
[6]Lactobacillus rhamnosus	0	0	0.057	0	0	0	0	0.186	0.007	0	0	0	0	0.006	0.008	0	0	0	0	0	0.37	1.641	0.002	0	0.887	0	0.091	0.254	0.073	0	0.037	0	0.005	0	0.221	0	0.327	0	0	0	0.061	0.427	0	0	0.071	0	0.229	0	0
[6]Bacillus nanhaiisediminis	0	0	0.057	0.013	0	0	0.218	0	0	0	0	0	0	0	0	0.257	0	0	0	0	0.022	0	0	0	0	0	0	0	0	0	0	0	0	0	0.055	0.015	0.059	0	0	0	0	0	0	0	0	0	0	0	0
[6]Methylobacterium bullatum	0	0	0.057	0	0	0	0	0	0	0	0	0.023	0	0	0	0.335	0	0	0	0	0.588	0	0	0	0	0	0	0	0	0	0	0	0	0	0	0.015	0	0	0	0	0	0	0.004	0	0	0.732	0	0	0
[6]Bacillus pseudofirmus	0	0	0.057	0	0	0	0	0	0	0	0	0	0	0	0	0	0	0	0	0	0	0	0	0	0	0	0	0	0	0	0	0	0	0	0	0	0.015	0	0	1.28	0	0	0	0	0	0	0	0.471	0
[6]Oscillatoria nigro-viridis	0	0	0.057	0	0	0	0	0	0	0	0	0	0	0	0	0	0	0	0	0	0	0	0	0	0	0	0	0	0	0	0	0	0	0	0	0	0	0	0	0	0	0	0	0	0.045	0	0	0	0
[6]Comamonas composti	0	0	0.047	0	0	0.005	0	0	0	0	0	0	0	0	0	0	0	0	0	0	0	0	0	0	0	0	0	0	0	0	0	0	0	0	0	0	0	0	0	0	0	0	0	0	0	0	0	0	0
[6]Corynebacterium testudinoris	0	0	0.047	0.065	0	0	0	0	0	0	0	0	0	0	0	0	0	0	0	0.05	0	0	0	0	0	0	0	0	0	0	0	0	0	0	0	0	0	0	0	0	0	0	0	0	0	0	0	0	0
[6]Moraxella equi	0	0	0.047	0.296	2.535	0	0	0	0.004	0	0.04	0	0.269	0	0.039	0	0	0	0	0	0	0	0	0	0.076	0	0	0	0	0	0	0	0	0	0	0.113	0	0	0	0	0.202	0	0	0	0	0	0	0	0.194
[6]Acidisphaera rubrifaciens	0	0	0.047	0	0	0	0	0	0	0	0	0	0	0	0	0	0	0	0	0	0	0	0	0	0	0	0	0	0	0	0	0	0	0	0	0	0	0	0	0	0	0	0	0	0	0	0	0	0
[6]Corynebacterium pilbarense	0	0	0.047	0	0	0	0	0	0	0	0	0	0	0	0	0.23	0	0	0	0	0.004	0	0	0	0.009	0	0	0	0	0	0	0	0	0	0	0	0	0	0	0	0.01	0	0	0	0	0	0.005	0	0
[6]Capnocytophaga gingivalis	0	0	0.047	0	0.006	0	0	0	0	0	0	0	0	0	0	0	0	0	0	0	0	0	0	0	0	0	0	0	0	0	0	0	0	0	0	0	0	0	0.068	0	0	0	0.017	0	0	0	0	0	0
[6]Lactococcus formosensis	0	0	0.047	0.002	0	0	0	0	0	0	0	0	0	0	0	0	0	0	0	0	0	0	0	0	0	0	0	0	0	0	0	0	0	0.009	0	0	0	0	0	0	0	0	0	0	0	0	0	0	0
[6]Fusobacterium varium	0	0	0.038	0	0.306	0.129	0	0	0	0	0	0	0	0	0.004	0.171	0	0	0	0	0	0	0.002	0	0	4.755	3.265	3.137	0	0.02	0.388	12.673	0.254	0.213	1.401	3.291	0	0	0	0	0	0	0.021	0.01	0.003	0.015	0	0	0.004
[6]Lactobacillus iners	0	0	0.038	0	0	0	0	0	0	0	0.017	0	0	0	0	0	0	0.049	0	0	0	0.446	0	0	0	0	0	0	0	0	0	0	0	0	0	0	0	0	0	0	0	0	0	0	0	0	0.112	0	0
[6]Dietzia lutea	0	0	0.038	0.065	0.038	0	0	0	0	0	0.006	0	0	0.006	0.035	0	0	0	0	0	0	0	0	0	0	0.004	0	0	0	0	0	0	0	0	0	0	0	0	0	0	0	0	0	0	0	0.005	0	0	0
[6]Streptomyces turgidiscabies	0	0	0.038	0	0	0	0	0	0	0	0	0	0	0	0	0	0	0	0	0	0	0	0	0	0	0	0	0	0	0	0	0	0	0	0	0	0	0	0	0	0	0	0	0	0	0	0	0	0
[6]Corynebacterium marinum	0	0	0.038	0.002	0.003	0	0	0	0	0	0.005	0	0	0	0	0	0	0	0	0	0	0.197	0	0	0	0	0	0	0	0	0	0.006	0	0	0	0	0	0	0	0	0	0	0	0	0	0	0	0	0
[6]Pseudarthrobacter phenanthrenivorans	0	0	0.038	0.023	0	0	0	0	0	0	0	0	0	0	0.004	0	0	0	0	0	0	0.023	0	0	0	0	0	0	0	0	0	0	0	0	0	0	0	0	0	0	0	0	0	0	0	0	0	0	0
[6]Streptomyces ossamyceticus	0	0	0.028	0	0	0	0	0	0	0	0	0	0	0	0	0	0	0	0	0	0	0	0	0	0	0	0	0	0	0	0	0	0	0	0	0	0	0	0	0	0	0	0	0	0	0	0	0	0
[6]Nocardioides hwasunensis	0	0	0.028	0	0	0	0	0	0	0	0	0	0	0	0	0.136	0	0	0	0	0.047	0	0	0.007	0.003	0	0	0	0	0	0	0	0	0	0	0	0	0	0	0	0	0	0	0	0	0	0	0	0
[6]Pseudoclavibacter soli	0	0	0.028	0	0	0	0	0	0	0	0	0	0	0	0	0	0	0	0	0	0	0	0	0	0	0	0	0	0	0	0	0	0	0	0	0	0	0	0	0	0	0	0	0	0	0	0	0	0
[6]Actinomyces hordeovulneris	0	0	0.028	0.141	0.191	0	0	0	0	0	0	0	0	0	0	0	0.004	0	0	0	0	0	0	0	0	0	0	0	0	0	0	0	0	0	0	0	0	0	0	0	0	0	0	0	0	0	0	0	0
[6]Keratinibaculum paraultunense	0	0	0.028	0	0	0	0	0.116	0.018	0.072	0	0	0	0	0	0	0	0.681	0	0.025	0	0	0	0	0	0	0.013	0	0	0.004	0.014	0	0.181	0.246	0.161	0.02	0.297	0.036	0	0	0	0	0.017	0	0.003	0	0	0	0
[6]Blautia faecis	0	0	0.028	0.006	0	0	0	0.089	0	0	0	0	0	0	0.035	0.004	0.004	0.01	0	0.025	0.172	0	0	0.014	0.003	0.013	0.068	0.018	0	0	0.005	0	0	0	0	0	0	0.011	0	0	0.268	0	0.034	0	0.023	0	0.271	0	0.021
[6]Pasteurella oralis	0	0	0.019	0	0	0	0	0	0	0	0	0	0	0	0	0	0	0	0	0	0	0	0	0	0	0	0	0	0	0	0	0	0	0	0	0	0	0	0	0	0	0	0	0	0	0	0	0	0
[6]Psychrobacter sanguinis	0	0	0.019	0	0	0	0	0	0	0	0	0	0	0	0	0	0	0	0	0	0	0.157	0	0	0	0	0	0	0	0	0	0	0	0	0	0	0	0.101	0	0	0	0	0	0	0.078	0.722	0	0	0
[6]Corynebacterium lactis	0	0	0.019	0	0	2.75	0.025	12.515	0.304	0.39	0.61	16.448	0	0.023	6.429	0	0.008	0.005	0	0.114	0.276	0	0.022	1.008	8.02	0.009	0.283	0.004	17.942	2.305	0.119	0	0.163	0.033	0.133	0	0.327	0.943	0.558	0	0	0	0.946	0	1.715	0.03	0.009	0.025	0.008
[6]Staphylococcus felis	0	0	0.019	0	0	0	0	0	0	0	0.013	0	0	0	0	0	0.004	0	0	0	0	0	0	0	0	0	0	0	0	0	0	0	0	0	0	0	0	0	0	0	0	0	0	0	0	0	0	0	0
[6]Pseudomonas tolaasii	0	0	0.019	0.015	0.006	0.043	0.021	0.006	0.036	0	0.005	0.008	0.021	0	0.015	0.023	0	0	0	0	0.004	0	0.007	0	0	0	0	0	0.005	0	0.005	0	0	0.009	0.017	0	0	0.007	0.006	0.023	0	0.015	0	0	0.003	0.01	0	0.019	0
[6]Corynebacterium tuberculostearicum	0	0	0.019	0	0	0.014	0.184	0	0	0.008	0.006	0	0.464	0.202	0	1.036	0	0.118	0.05	0	0.011	0.102	0.005	0	0	0	0.013	0.018	0	0	0	0	0.086	0	0	0.059	0	0.004	0	0.005	0.399	0	0	1.227	0	0	0.061	0	0
[6]Brooklawnia cerclae	0	0	0.019	0	0	0.048	0	0.03	0	0	0	0.03	0	0	0.012	0	0	0	0	0.011	0	0	0.027	0	0	0	0	0	0.015	0.039	0.005	0	0.118	0	0	0	0.037	0	0	0	0	0	0.021	0	0.036	0	0	0	0
[6]Ruminococcus gnavus	0	0	0.009	0	0	0	0	0	0	0	0.052	0	0	0.006	0	0	0.116	0.005	0	0	0	0	0	0	0	0.018	0	0	0	0	0	0	0	0.005	0	0	0.037	0	0	0	0	0	0	0	0	0	0.051	0	0.141
[6]Pseudomonas linyingensis	0	0	0.009	0	0	0	0	0	0	0	0	0	0	0	0	0	0	0	0	0	0	0.023	0	0	0	0	0	0	0	0	0	0	0	0	0	0	0	0	0	0	0	0	0	0	0	0	0.005	0	0
[6]Siccibacter turicensis	0	0	0.009	0.004	0.006	0	0	0	0	0	0	0	0	0	0	0	0	0	0	0	0	0	0	0	0	0	0	0	0	0	0	0	0	0	0	0	0	0	0	0	0	0	0	0	0	0	0	0	0
[6]Arthrobacter tumbae	0	0	0.009	0	0	0	0	0	0	0	0	0	0	0	0	0	0	0	0	0	0	0	0	0	0	0	0	0	0	0	0	0	0	0	0	0	0	0	0	0	0	0	0	0	0	0	0	0	0
[6]Pseudomonas trivialis	0	0	0.009	0	0	0	0	0	0	0	0.002	0	0	0	0	0	0	0	0	0.007	0	0	0.063	0	0	0	0.01	0	0.088	0	0.014	0	0	0.288	0	0.054	0	0	0	0.478	0	0	0	0.268	0	0	0	0	0
[6]Corynebacterium atypicum	0	0	0.009	0	0	0.005	0	0.006	0	0	0.001	0	0	0	0	0	0	0.015	0	0	0	0	0.002	0	0	0	0	0	0	0	0	0	0	0	0	0	0.007	0	0	0	0	0	0	0	0	0	0	0	0
[6]Sphingobacterium thermophilum	0	0	0.009	0.013	0	0	0	0	0	0	0.006	0	0	0	0	0	0	0	0	0.057	0	0	0	0.021	0	0	0	0	0	0	0	0	0	0	0	0	0	0	0	0	0	0	0.043	0	0	0	0	0	0
[6]Streptobacillus hongkongensis	0	0	0.009	0.093	0.067	0	0.582	0	0	0	0	0	0	0	0	0.004	0	0	0.011	0	0.047	0	0	0	0	0	0	0	0	0	0.023	0	0	0	0.006	0	0	0	0	0	0.005	0	0	0	0	0	0	0	0
[6]Corynebacterium freneyi	0	0	0.009	0	0.003	0.024	0.025	0.094	0	0.055	0.033	0.211	0	0.023	0.039	0	0.004	0.059	0	0.288	0.043	0.003	0.165	0.014	0.025	0	0	0	0.034	0.004	0.009	0	0.077	0.033	0.011	0.005	0	0.004	0	0	0	0	0	0.01	0.003	0	0.014	0	0.012
[6]Eubacterium coprostanoligenes	0	0	0.009	0	0	0.105	0.289	0.075	0	0.131	0.155	0	0	0	0.008	0.269	0	0.015	0	0.021	0.039	0.183	0.032	0	0	0.013	0.121	0.004	0.288	0.043	0.005	0.002	0.045	0.009	0	0.118	0.082	0.054	0	1.008	0.106	0	0.443	1.299	0.156	0.273	0.182	0	0.703
[6]Dietzia natronolimnaea	0	0	0.009	0.006	0.003	0	0	0	0	0	0.002	0	0	0	0.004	0	0	0	0	0	0	0	0.002	0	0	0.004	0	0	0	0	0	0	0	0	0	0	0	0	0	0	0	0	0	0	0	0	0	0	0
[6]Salinicoccus sesuvii	0	0	0.009	0	0.003	0	0	0	0.011	0	0.013	0	0	0.006	0	0	0	0	0	0	0	0	0.005	0	0	0	0	0	0	0	0	0	0	0	0	0	0	0	0	0	0	0	0	0	0	0	0	0	0
[6]Megamonas funiformis	0	0	0.009	0	0	0.014	0	0	0	0	0	0	0	0	0	0	0	0	0	0	0	0	0	0	0	0.018	0	0	0	0	0	0	0	0	0	0	0	0	0	0	0	0	0	0	0	0	0	0	0
[6]Nesterenkonia massiliensis	0	0	0.009	0.011	0	0	0	0	0	0	0	0	0	0	0	0	0	0	0	0.004	0	0	0.002	0	0	0	0	0	0	0	0	0	0	0	0	0	0	0	0	0	0	0	0	0	0	0	0	0	0
[6]Melissococcus plutonius	0	0	0.009	0	0	0	0	0	0	0	0	0	0	0	0	0	0	0	0	0	0	0	0	0	0	0	0	0	0	0	0	0	0	0	0	0	0	0	0	0	0	0	0	0	0	0	0.005	0	0
[6]Anoxybacillus calidus	0	0	0.009	0	0	0	0	0	0	0	0	0	0.021	0	0	0	0	0	0	0	0	0	0	0.014	0	0	0	0	0	0	0	0	0	0	0	0	0	0	0	0	0	0	0	0	0	0	0.005	0	0
[6]Cellulomonas flavigena	0	0	0.009	0	0	0	0	0	0	0	0	0	0	0	0	0	0	0	0	0	0	0	0	0	0	0	0	0	0	0	0	0	0	0	0	0	0	0	0	0	0	0	0	0	0	0	0	0	0
[6]Geobacillus subterraneus	0	0	0.009	0	0	0	0	0	0	0	0	0	0.008	0	0	0	0	0	0	0	0	0	0	0	0	0	0	0	0	0	0	0	0	0	0	0	0	0	0	0	0	0	0	0	0	0	0	0	0
[6]Flaviaesturariibacter amylovorans	0	0	0.009	0	0	0	0	0.003	0	0	0	0	0	0	0	0	0	0	0	0	0	0	0	0	0	0.004	0	0	0	0	0	0	0	0	0	0	0	0	0	0	0	0	0	0	0	0	0	0	0
[6]Stenotrophomonas chelatiphaga	0	0	0.009	0	0	0	0	0	0	0	0	0	0	0	0	0	0	0	0	0	0	0	0	0	0	0.004	0	0	0	0	0	0	0	0	0	0	0	0	0	0	0	0	0	0	0	0	0	0	0
[6]Citrobacter freundii	0	0	0.009	0	0	0	0	0	0	0	0	0	0	0	0	0	0	0	0	0.007	0	0	0	0	0	0	0	0	0	0	0	0	0	0	0	0	0	0	0	0.005	0	0	0	0	0	0	0	0	0
[6]Burkholderia pseudomultivorans	0	0	0.009	0	0	0	0	0	0	0	0	0	0	0	0	0	0	0	0	0	0	0	0	0	0.003	0	0	0	0	0	0	0	0	0	0	0	0	0	0	0	0	0	0	0	0	0	0	0	0
[6]Bacillus filamentosus	0	0	0.009	0	0	0	0	0	0	0	0	0	0	0	0	0	0	0	0	0	0	0	0	0	0	0	0	0	0	0	0	0	0	0	0	0	0	0	0	0	0	0	0	0	0	0	0	0	0
[6]Aciditerrimonas ferrireducens	0	0	0.009	0	0	0.268	0	0.017	0	0	0.097	0	0.149	0	0.089	0.335	0	0	0	0	0.262	0.403	0.002	0	0	0.022	0	0.004	0.068	0	0.023	0	0.014	0	0.205	0	0.03	0	0	0.211	0	0.198	0	0	0	0	0	0.019	0.004
[6]Polaromonas aquatica	0	0	0.009	0	0	0	0	0	0	0	0	0	0	0	0	0.199	0	0	0	0	0	0.259	0	0	0	0	0	0	0	0	0	0	0	0	0	0	0	0	0	0	0	0	0	0	0	0.338	0	0	0
[6]Tatumella punctata	0	0	0.009	0	0	0	0	0	0	0	0	0	0	0	0	0	0	0	0	0	0	0	0	0	0	0	0	0	0	0	0	0	0	0	0	0	0	0	0	0	0	0	0	0	0	0	0	0	0
[6]Gordonia rhizosphera	0	0	0.009	0	0.01	0	0.31	0.185	0	0.208	0.056	0.174	0	0	0	0	0	0.563	0	0.036	0	0	0.002	0	0	0.013	0	0.018	0.478	0.244	0.023	0.004	0.036	0.544	0.676	0	0.052	0.195	0	0	0	0	0.017	0	0.22	0	0	0	0.116
[6]Peptoniphilus obesi	0	0	0.009	0.133	0.057	0	0	0.744	3.423	1.425	0.124	0.649	0	0.439	0.116	0	0.364	0.73	0.058	0.398	0.796	0.125	0.485	0.308	0.117	0.022	0.186	0.022	0.449	0.244	0.137	0.019	0.476	0.482	1.517	0	0.289	0.318	0.114	0	0.121	0	0.051	0	0.804	0	0	0	0
[6]Brachybacterium sacelli	0	0	0	0.678	0.092	0	0	0.058	1.288	0	0.016	0	0	0	0.675	0	0.004	0.22	0	0.071	0.165	0	0.439	0	0	0	0	0	0	0	0	0	0	0	0	0	0	0	0	0	0	0	0	0	0	0	0	0	0
[6]Enteractinococcus fodinae	0	0	0	0.441	0.01	0.043	0	0.003	0	0.017	1.114	0.264	0	0	0.722	0	0.44	0.26	0	0.028	0.011	0	1.285	0	0	0.076	0.046	0.058	0.059	0	0	0	0.159	0.009	0	0	0.245	0.809	0.364	0	0.505	0	0.298	0	0.169	0	0	0	0
[6]Arthrobacter castelli	0	0	0	0.353	0	0	0	0	0	0	0	0	0	0	0	0	0	0	0	0.011	0	0	0	0	0	0	0	0	0	0	0	0	0	0	0	0	0	0	0	0	0	0	0	0	0	0	0	0	0
[6]Bifidobacterium pseudolongum	0	0	0	0.329	0.073	0	0.008	0	0	0	0.003	0	0	0	0	0	0	0.029	0	0	0.014	0.013	0	0	0.006	0.018	0	0	0	0	0	0	0	0	0	0	0	0.007	0.074	0.009	0.076	0.015	0.094	0.01	0	0	0	0	0
[6]Corynebacterium nuruki	0	0	0	0.327	0.096	0	0	0.62	0	0	0.055	0	0	0	0.174	0	0	0.005	0	0.06	0	0	0.024	0	0	0.027	0	0	0	0.158	0.055	0	0.118	0	0	0	0	0	0	0	0	0	0	0	0	0	0	0	0.199
[6]Tersicoccus phoenicis	0	0	0	0.224	0.013	0	0	0	0	0	0	0	0	0	0	0	0	0	0	0	0	0	0	0	0	0	0	0	0	0	0	0	0	0	0	0	0	0	0	0	0	0	0	0	0	0	0	0	0
[6]Staphylococcus agnetis	0	0	0	0.154	0	0.005	0	0	0	0	0.002	0.008	0	0	0	0.027	0	0.005	0	0	0	0	0	0	0.006	0	0	0	0	0	0.005	0	0	0	0	0	0	0.004	0	0	0	0	0	0	0	0	0	0	0
[6]Nesterenkonia xinjiangensis	0	0	0	0.148	0.032	0	0	0.003	0	0	0	0	0	0	0	0	0	0	0	0.089	0	0	0	0	0	0	0	0	0	0	0	0	0	0	0	0	0.022	0	0	0.005	0.005	0	0	0	0	0	0	0.006	0
Cluster 270	0	0	0	0.095	0	0	0.343	0	0	0	0	0	0	0	0.12	0	0	0	0	0	0	0	0.032	0.107	0	0	0	0	0	0	0	0	0	0	0	0.054	0	0	0	0	0.066	0	0.047	0	0	0	0	0.167	0
[6]Lactococcus plantarum	0	0	0	0.089	0.006	0	0	0	0	0	0	0	0	0	0	0	0	0	0	0	0	0	0	0	0	0	0.003	0	0	0	0.11	0	0	0	0	0	0	0	0	0	0	0	0	0.01	0	0	0	0	0
[6]Clavibacter michiganensis	0	0	0	0.076	0	0	0	0	0	0	0.001	0	0	0	0	0	0	0	0	0.121	0.029	0	0.005	0	0	0	0	0	0	0	0	0	0	0	0	0	0	0	0	0	0	0.845	0	0	0	0	0	0	0.058
[6]Fusobacterium gastrosuis	0	0	0	0.076	0.019	0	0	0.578	0	0	0.051	0	0	0	0	0	0	0	0	0	0	0	0	0	0	0.559	0.349	0.071	0	0.177	0.027	0.027	0	0	0.321	0.099	0	0	0	0	0	0	0	0	0	0	0	0	0.17
[6]Syntrophococcus sucromutans	0	0	0	0.072	0.022	0.058	0.063	0.423	0	0.619	0.687	0.325	0	0.023	0.282	0.058	0	0.054	0.003	0.192	0.097	0	0.051	0.2	0.76	0.045	0.199	0	0.073	0.035	0	0.002	0	0	0.028	0.089	0.096	0.195	0.085	0.047	1.111	0	0.413	0	0.146	0	0.173	0.464	0.393
[6]Ornithinimicrobium pekingense	0	0	0	0.059	0	0	0	0	0	0	0.038	0	0	0	0.015	0	0	0.059	0	0.117	0.004	0	0.145	0.007	0.355	0	0	0	0.068	0	0	0	0	0	0	0	0	0	0	0	0	0	0	0	0	0	0	0	0
[6]Pseudomonas pertucinogena	0	0	0	0.059	0	0	0	0	0	0	0.239	0.234	0	0	0	0	0	0.284	0	0.011	0.14	0	0	0.021	0	0	0.094	0	0.073	0	0	0	0.018	0	0	0	0.074	0.116	0	0	0	0	0.081	0	0.01	0	0	0	0
[6]Thermicanus aegyptius	0	0	0	0.057	0	0	0	0	0	0	0	0	0	0.006	0	0	0	0	0	0	0.158	0.062	0	0.35	0	0	0	0	0	0	0	0	0	0	0	0	0	0	0	0	0	0	0	0	0	0	0	0	0
[6]Renibacterium salmoninarum	0	0	0	0.055	0.041	0	0	0	0	0	0	0	0	0	0.027	0	0	0	0	0	0	0	0.095	0	0	0	0	0	0	0	0	0	0	0	0	0	0	0	0	0	0	0	0.004	0	0	0	0	0	0.05
[6]Staphylococcus lentus	0	0	0	0.053	0.054	0	0	0	0	0	0.018	0	0.344	0	0	0	0.004	0.176	0	0.004	0	0	0	0	0	0.277	0.925	0.004	0.775	0.016	0	0	0.24	0	0.116	0	0	0	0	0.206	0	0	0	0	0	0	0	0	0
[6]Chryseobacterium oncorhynchi	0	0	0	0.051	0.089	0	0	0	0	0	0	0	0	0	0	0	0	0	2.547	0	0	0	0	0	0	0.161	0.15	0.067	0	0	1.63	0	0	0	0	0	0.156	0	0	0	0	0	0	0	0	0.873	0	0	0
[6]Corynebacterium flavescens	0	0	0	0.051	0.513	0	0	0	0	0	0.003	0.038	0	0	0	0	0	0	0	0	0	0	0.002	0.007	0	0.027	0	0.004	0	0	0.014	0	0.24	0	0	0	0.022	0	0	0	0	0	0	0	0	0	0	0	0
[6]Bacillus circulans	0	0	0	0.044	0	0.067	0	0	0	0	0	0	0	0	0	0.14	0	0	0	0	0.994	0.007	0	0	0	0	0	0.022	0	0	0.005	0	0.041	0	0	0	0	0	0	0	0	0	0	0	0	0	0	0	0
[6]Acinetobacter guangdongensis	0	0	0	0.042	0	0	0	0.116	0	0	0.149	0	0	0	0	0.21	0	0	0	0	0.118	0	0	0	0	0.018	0	0	0	0	0	0	0	0	0	0	0	0	0	0	0	0	0	0	0	0	0	0	0
[6]Rothia nasimurium	0	0	0	0.042	0	0	0	0	0	0	0.04	0.008	0.004	0	0	0.004	0.008	0.005	0	0	0.004	0	0	0	0	0	0	0	0	0	0	0	0	0	0	0	0	0	0	0.005	0	0	0	0	0	0	0.005	0.006	0
Cluster 552	0	0	0	0.04	0	0	0	0.072	0	0	0	0.234	0	0	0	0	0.028	0	0	0	0.057	0	0	0	0.047	0	0	0	0	0	1.803	0	0	0	0	0	0	0	0	0	0	0	0.051	0	0	0	0	0	0
Cluster 335	0	0	0	0.038	0	0	0.272	0	0	0	0.018	0.053	0	0.046	0	0	0.28	0	0	0	0	0.331	0	0	0	0	0	0	0	0	0	0	0	0	0.105	0	0	0.054	0	0	0.222	0	0	0	0.032	0.111	0	0	0
Cluster 519	0	0	0	0.038	0	0.053	0	0	0	0	0	0	0	0	0	0	0	0	0	0	0	0.085	0	0	0.146	0	0	0	0	0	0	0	0	0	0	0	0	0	0	0	0	0	0	0	0	0	0	0	0
[6]Enterococcus cecorum	0	0	0	0.038	0	0	0	0	0	0	0.009	0	0	0	0	0	0	0.005	0	0	0	0	0	1.237	0	0	0	0	0	0	0	0	0.091	0	0.105	0	0.156	0	0	0	0	0	0.055	0	0	0	0	0	0
[6]Nesterenkonia alba	0	0	0	0.036	0	0	0	0	0	0	0.001	0	0	0	0	0	0	0	0	0.039	0	0	0.046	0	0	0.004	0	0	0	0	0	0	0	0	0	0	0	0	0	0	0.005	0	0	0	0	0.005	0	0	0
Cluster 569	0	0	0	0.036	0	0	0	0	0	0	0	0	0	0	0	0	0	0	0	0	0.104	0.066	0	0	0.222	0	0	0	0	0	0	0	0	0	0	0	0	0	0	0	0	0	0	0	0	0	0	0	0
Cluster 499	0	0	0	0.036	0	0	0	0	0	0	0	0	0	0	0	0	0	0	0	0	0	0	0	0	0.142	0	0	0	0.049	0	0	0	0	0	0	0	0	0	0	0	0	0	0	0	0	0	0	0	0
[6]Soehngenia saccharolytica	0	0	0	0.036	0.016	0	0	0.147	0.004	0	0.022	0	0	0	0	0	0	0.005	0	0	0	0	0	0	0.323	0	0	0	0.117	0.004	0.119	0	0	0	0	0	0	0	0	0	0	0	0	0	0	0	0	0	0
[6]Olsenella profusa	0	0	0	0.036	0.01	0	0	0.279	0	0.089	0.027	0	0.004	0	0	0	0	0.216	0	0.455	0.079	0	0.036	0	0	0	0.111	0.08	0.356	0.004	0.041	0.01	0.063	0.17	0.21	0.025	0.141	0.361	0	0.005	0.151	0	0.281	0	1.19	0	0	0	0.149
Cluster 506	0	0	0	0.034	0	0	0	0.055	0	0	0	0	0	0	0	0	0	0	0	0	0	0	0	0	0	0	0	0	0	0	0	0	0	0	0	0	0	0	0	0	0	0	0	0	0.045	0	0	0	0
[6]Georgenia satyanarayanai	0	0	0	0.034	0	0	0	0	0	0.064	0.01	0	0	0	0	0	0	0.005	0	0	0	0	0.06	0	0	0	0	0	0	0	0	0	0	0	0	0	0	0	0	0	0.066	0	0	0	0	0	0	0	0
[6]Lysinibacillus boronitolerans	0	0	0	0.032	0	0	0	0.039	0	0	0	0	0	0	0	0	0	0	0	0	0	0	0	0	0	0	0	0	0	0	0	0	0	0	0	0	0	0	0	0	0	0	0	0	0	0	0	0	0
[6]Frisingicoccus caecimuris	0	0	0	0.032	0.003	0.129	0	0	0	0.021	0.01	0.008	0	0	0.004	0	0.152	0	0	0.007	0	0	0	0	0	0	0	0.027	0	0	0	0	0	0	0	0	0	0	0	0	0	0	0.004	0	0	0.005	0	0	0.149
[6]Olsenella umbonata	0	0	0	0.032	0	0	0	0	0	0	0.036	0	0	0	0	0	0	0	0	0	0	0	0.002	0	0	0	0.081	0	0.132	0	0	0	0	0	0	0	0	0.047	0	0	0.222	0	0	0	0	0	0	0	0
[6]Sharpea azabuensis	0	0	0	0.03	0	0	0	0	0	0	0.001	0	0	0	0.089	0	0	0	0	0	0	0	0	0	0	0.004	0	0	0	0	0	0	0	0	0	0	0	0	0	0	0	0	0.026	0	0	0	0	0	0
[6]Rubinisphaera brasiliensis	0	0	0	0.03	0	0	0	0	0	0	0	0	0	0	0	0	0	0	0	0	0	0	0	0	0	0	0	0	0	0	0	0	0	0	0	0	0	0	0	0	0	0	0	0	0	0	0	0	0
[6]Amphibacillus iburiensis	0	0	0	0.03	0	0	0	0	0	0.123	0.266	0	0	0	0	0	0.004	0	0	0	0.1	0	0.019	0	0	0.036	0.062	0	0.132	0	0	0	0	0	0	0	0	0.166	0	0	0	0	0	0	0	0	0	0.006	0
[6]Lactobacillus mucosae	0	0	0	0.03	0	0	0	0	0	0	0	0	0	0	0	0	0	0	0	0	0	0	0	0	0	0	0	0	0.297	0	0	0	0	0	0	0	0	0	0	0	0	0	0	0	0	0	0	0	0
[6]Corynebacterium vitaeruminis	0	0	0	0.027	0	0.024	0	0	0	1.009	0.002	0.113	0.037	0.029	0.096	0	0	0.093	0	0	0.032	0	0.002	0.007	0	0.009	0	0.004	0.156	0	0.516	0	0.005	0.421	0	0	0	0	0	0	0	0	0.03	0	0	2.932	0.005	0.031	0
[6]Halomonas mongoliensis	0	0	0	0.027	0	0	0	0	0	0	0.013	0	0	0	0	0	0	0	0	0	0	0	0.136	0	0	0	0	0	0	0	0	0	0	0	0	0	0	0	0	0	0	0	0	0	0	0	0	0	0
Cluster 536	0	0	0	0.027	0	0	0	0	0	0	0	0	0	0	0	0	0	0	0	0	0	0.029	0	0	0	0	0	0	0.044	0	0	0	0	0	0	0	0	0	0	0	0	0	0	0	0	0	0	0	0
Cluster 285	0	0	0	0.027	0	0	0	0	0	0	0	0	0.422	0.214	0	0	0.232	0	0	0	0	0.102	0	0	0	0	0	0	0	0	0	0	0	0	0	0	0.052	0	0	0	0	0	0	0	0	0.086	0	0.223	0
Cluster 494	0	0	0	0.025	0	0	0	0.055	0	0	0	0	0	0	0	0.129	0	0	0	0	0	0	0	0	0.051	0	0	0	0.034	0	0	0	0	0	0	0.034	0	0	0	0	0	0	0	0	0	0	0	0	0
[6]Ihubacter massiliensis	0	0	0	0.025	0.013	0.268	0	0.094	0	0.348	0.296	0.136	0	0	0	0.168	0.316	0.157	0	0.089	0	0	0.085	0	0	0.027	0.046	0	0.112	0	0	0.006	0.054	0.175	0.006	0.084	0.022	0	0.034	0	0.111	0	0.239	0	0.058	0.167	0	0.495	1.088
[6]Coprococcus comes	0	0	0	0.025	0.003	0.096	0	0	0	0.042	0.112	0	0	0	0	0	0.332	0	0	0.004	0.061	0	0	0	0.225	0.009	0.026	0	0.268	0	0	0.006	0	0	0	0.089	0.089	0.155	0.006	0	0.04	0	0.494	0	0	0	0	0	0.046
Cluster 489	0	0	0	0.025	0	0	0	0	0	0	0	0	0	0	0	0	0	0	0	0	0	0	0	0	0.139	0	0	0	0.073	0	0.087	0	0	0	0	0	0	0	0	0	0	0	0.047	0	0	0	0	0	0.178
Cluster 35	0	0	0	0.025	0	0	0	0	0	0	0.021	0	0	0	0	0	0	0	0	0	0	0	0	0	0	0	0	0	0	0	0	0	0	0	0	0	0	0	0	0	0	0	0	0	0	0	0	0	0
[6]Streptococcus entericus	0	0	0	0.025	0.064	0	0	0	0	0	0	0	0	0	0	0	0	0	0	0	0	0	0	0	0	0	0	0	0	0	0	0	0	0	0	0	0	0	0	0	0	0	0	0	0	0	0	0	0
[6]Marinilactibacillus piezotolerans	0	0	0	0.025	0	0	0	0	0	0	0	0	0	0	0	0	0	0	0	0	0	0	0	0	0	0	0	0	0	0	0	0	0	0	0	0	0	0	0	0	0	0	0	0	0	0	0	0	0
[6]Nocardioides tritolerans	0	0	0	0.025	0	0	0	0	0	0	0	0	0	0	0	0	0	0	0	0	0	0	0	0	0	0	0	0	0	0	0	0	0	0	0	0	0	0	0	0	0	0	0	0	0	0	0	0	0
[6]Peptoanaerobacter stomatis	0	0	0	0.025	0.051	0	0	0.006	0	0	0.001	0	0	0	0	0	0	0	0	0	0	0	0	0	0	0	0	0	0	0	0	0	0	0	0	0	0	0	0	0	0	0	0	0	0	0	0	0	0
Cluster 492	0	0	0	0.025	0	0	0	0	0	0	0	0	0	0	0	0.051	0	0.26	0	0	0	0	0	0	0.215	0	0.049	0	0	0	0	0	0	0	0	0	0	0	0	0	0	0	0	0	0.071	0	0	0	0
[6]Anaerococcus prevotii	0	0	0	0.023	0	0.144	0.017	0.014	0	0.318	0.053	0	0	0.04	0	0	0	0.201	0	0	0	0	0.102	0.508	0	0	0.108	0.018	0.317	0.079	0.037	0.006	0.462	1.206	0.216	0	0.015	1.17	0	0	0	0	0.017	0	0.013	0	0	1.715	0
[6]Raoultibacter massiliensis	0	0	0	0.023	0.032	0	0	0	0	0	0	0	0	0	0	0	0	0.024	0	0.004	0	0	0	0	0	0	0	0	0	0	0	0	0	0	0	0.039	0	0	0	0	0	0	0	0	0	0	0	0	0
Cluster 486	0	0	0	0.023	0	0	0	0	0	0	0	0	0	0	0	0	0	0	0	0	0	0	0	0	0.13	0	0	0	0.117	0	0	0	0	0	0	0	0	0	0	0	0	0	0	0	0	0	0	0	0
[6]Corynebacterium spheniscorum	0	0	0	0.023	0.003	0	0	0	0	0	0	0	0	0	0	0	0	0	0	0	0	0	0	0	0	0	0	0	0	0	0	0	0	0	0	0	0	0	0	0	0	0	0	0	0	0	0	0	0
[6]Faecalicoccus pleomorphus	0	0	0	0.023	0.003	0	0	0.332	0	0	0.029	0.113	0	0	0.1	0	0.008	0	0	0.011	0	0	0.015	0	0.171	0	0.02	0.036	0	0.047	0	0	0.063	0	0	0.01	0	0	0	0	0	0	0.089	0	0.003	0	0	0	0
[6]Alkaliphilus oremlandii	0	0	0	0.021	0	0	0	0	0	0	0	0	0	0	0	0	0	0	0	0	0	0	0	0	0	0	0	0	0	0	0	0	0	0	0	0	0	0	0	0	0	0	0	0	0	0	0	0	0
[6]Leucobacter aerolatus	0	0	0	0.021	0	0	0	0	0	0	0.108	0	0	0	0	0	0	0.069	0	0.004	0	0	0	0	0	0	0	0	0	0	0	0	0	0	0	0	0	0.014	0	0	0	0	0	0	0	0	0	0	0
[6]Lactobacillus kisonensis	0	0	0	0.021	0	0	0	0	0	0	0	0	0	0	0	0	0	0	0	0	0	0	0	0	0	0	0	0	0	0	0	0	0	0	0	0	0	0	0	0	0	0	0	0	0	0	0	0	0
[6]Thioprofundum hispidum	0	0	0	0.021	0	0	0	0	0	0	0	0	0	0	0	0	0	0	0	0	0	0	0	0	0	0	0	0	0	0	0	0	0	0	0	0	0	0	0	0	0	0	0	0	0	0	0	0	0
[6]Pasteurella caballi	0	0	0	0.019	0.08	0	0	0	0	0	0	0	0	0	0	0	0	0	0	0	0	0	0	0	0	0	0	0	0	0	0	0	0	0	0	0	0	0	0	0	0	0	0	0	0	0	0	0	0
[6]Nocardia coeliaca	0	0	0	0.019	0	0	0	0	0.767	0.047	0	0.46	0.517	0.133	0.174	0.218	0.733	0	0.053	0	0.129	0	0.01	0.064	0.247	0.022	0.007	0.022	0.034	0.039	0	0	0.077	0.014	0.183	0.01	0.074	0	0	0.624	0	2.034	0.055	1.413	0.019	0.02	0.005	1.015	0
[6]Streptococcus criceti	0	0	0	0.019	0.01	0	0	0	0	0	0.011	0	0	0	0	0	0	0	0	0	0	0	0	0	0	0.004	0	0	0	0	0	0	0	0	0	0	0	0	0	0	0	0	0	0	0	0	0	0	0
[6]Auritidibacter ignavus	0	0	0	0.019	0	0	0	0	0	0.127	0.021	0.211	0.004	0	0	0	0	1.562	0	1.693	0.445	0	1.934	0	0	0.018	0.248	0.036	0.375	0.016	0.096	0.008	1.45	2.161	0	0.015	0	0	0	0	0	0	0	0	0	0	0.243	0	0.116
Cluster 272	0	0	0	0.019	0.105	0	0	0	0	0	0	0	0.05	0	0	0	0	0	0	0	0.126	0	0	0	0	0	0	0	0	0	0	0	0	0.09	0.055	0	0.059	0	0	0	0.182	0	0	0	0	0	0	0	0
Cluster 491	0	0	0	0.019	0	0	0	0	0	0.059	0	0	0	0	0	0	0	0	0	0	0	0	0	0	0.098	0	0	0	0	0	0	0	0	0	0	0	0	0.043	0	0	0	0	0	0	0	0	0	0	0
[6]Pseudomonas corrugata	0	0	0	0.017	0	0.005	0	0	0.004	0	0	0	0	0	0	0	0.004	0	0	0	0.269	0.007	0	0	0	0	0	0	0	0	0	0	0	0	0	0	0	0	0	0	0	0	0	0	0	0	0	0.551	0
[6]Intestinimonas butyriciproducens	0	0	0	0.017	0	0.072	0	0.274	0	0.598	0.475	0.008	0	0	0	0	0.496	0	0	0.06	0.014	0	0.322	0	0	0.04	0.065	0.022	0.317	0.165	0.018	0.002	0.131	0.345	0.249	0.158	0.156	0.329	0	0	0.818	0.899	0.452	0	0.201	0.015	0.009	0	0.96
[6]Filifactor alocis	0	0	0	0.017	0	0	0	0	0	0	0.131	0	0	0	0	0	0	0	0	0	0	0	0	0	0	0	0	0	0.068	0.004	0	0	0	0	0.155	0	0	0	0	0	0	0	0	0	0	0	0	0	0
[6]Adlercreutzia equolifaciens	0	0	0	0.017	0	0	0	0	0	0	0	0	0	0	0	0	0	0.039	0	0.021	0	0	0	0	0	0	0.046	0	0	0	0	0	0.14	0	0	0.005	0	0	0	0	0.146	0	0.013	0	0.029	0	0.028	0	0.058
[6]Ornithinicoccus hortensis	0	0	0	0.017	0.006	0	0	0	0	0	0	0	0	0	0	0	0	0.005	0	0	0	0	0.007	0	0	0.009	0.016	0	0	0	0	0	0	0	0	0	0	0	0	0	0	0	0	0	0	0	0	0	0
[6]Clostridium asparagiforme	0	0	0	0.017	0	0	0	0	0	0	0.094	0.091	0	0	0.189	0	0.004	0	0	0.014	0	0	0	0	0	0.067	0.081	0.009	0.137	0	0	0	0	0.076	0	0	0.015	0	0	0	0.202	0	0.098	0	0.039	0	0	0	0.099
[6]Butyrivibrio proteoclasticus	0	0	0	0.017	0	0	0	0	0	0	0.002	0.272	0	0	0.004	0	0	0	0	0	0	0.108	0	0	0.003	0	0.007	0.022	0	0.016	0.037	0.006	0.005	0.028	0	0.069	0	0	0	0	0	0	0	0	0.003	0.293	0	0	0.008
[6]Acinetobacter tjernbergiae	0	0	0	0.017	0	0	0	0	0	0.034	0	0.008	0	0	0.154	0	0	0	0	0	0	0	0	0	0	0	0	0	0	0	0	0	0	0	0	0	0	0	0	0	0	0	0	0	0	0	0	0	0
[6]Corynebacterium confusum	0	0	0	0.017	0.006	0	0	0	0	0	0	0	0	0	0.004	0	0	0	0.003	0.007	0.004	0	0.002	0	0	0	0	0	0	0	0	0	0.009	0	0	0	0	0	0	0	0	0	0	0.01	0	0	0	0	0
[6]Kineococcus gypseus	0	0	0	0.017	0	0	0	0	0	0	0	0	0	0	0	0	0	0	0	0	0	0	0	0	0	0	0	0	0	0	0	0	0	0	0	0	0	0	0	0	0	0	0	0	0	0	0	0	0
[6]Alistipes timonensis	0	0	0	0.017	0	0	0	0	0	0.013	0.062	0	0	0	0	0	1.013	0	0	0.007	0	0	0	0	0.26	0	0	0	0	0.051	0.037	0	0	0	0	0.074	0	0	0	0.07	0	0	0.132	0	0.036	0	0	0	0
[6]Daeguia caeni	0	0	0	0.017	0	0	0	0	0	0	0	0	0	0	0	0	0	0	0	0	0	0	0	0.093	0	0	0	0	0	0	0	0	0	0	0	0	0	0	0	0	0	0	0	0	0	0	0	0	0
[6]Bacillus pumilus	0	0	0	0.017	0	0	0	0	0	0	0	0	0	0	0	0	0	0	0	0	0	0	0	0	0	0	0	0	0	0	0.014	0	0	0	0	0	0	0	0	0	0	0	0	0	0	0	0	0	0
Cluster 286	0	0	0	0.015	0	0	0	0	0	0	0	0	0.033	0.04	0	0	0.056	0	0	0	0	0	0	0	0	0	0	0	0	0	0	0	0	0	0.454	0.099	0.111	0	0	0	0.247	0	0.051	0	0.029	0	0	0.062	0
Cluster 497	0	0	0	0.015	0	0	0	0	0	0	0	0	0	0	0	0.152	0	0	0	0	0	0	0	0	0.111	0	0.042	0	0.088	0	0	0	0	0	0	0	0	0	0	0	0	0	0	0	0	0	0	0	0
[6]Atopobium minutum	0	0	0	0.015	0	0	0	0	0	0	0	0	0	0	0	0	0	0	0	0	0	0	0	0	0	0	0	0	0.005	0	0	0	0	0	0	0	0	0	0	0	0	0	0	0	0	0	0	0	0
[6]Salinicoccus alkaliphilus	0	0	0	0.015	0	0	0	0	0	0	0	0.189	0	0	0	0	0.008	1.053	0	0.146	0	0	1.697	0	0	0	0	0	0	0	0	0	0	0	0	0	0	0	0	0	0	0	0	0	0	0	0	0	0
[6]Undibacterium terreum	0	0	0	0.015	0	0.019	0	0	0	0	0	0	0	0	0	0	0	0	0	0	0	0	0	0	0	0	0	0	0	0	0	0	0	0	0	0	0	0	0	0	0	0	0	0	0	0	0	0	0
[6]Mesorhizobium amorphae	0	0	0	0.015	0	0	0	0	0	0	0	0	0	0	0.864	0	0	0	0.019	0	0	0	0	0	0	0	0	0	0	0	0.009	0	0	0	0	0	0	0	0	0	0	0	0	0	0	0	0	0	0.066
Cluster 479	0	0	0	0.015	0	0	0	0.061	0	0	0	0	0	0	0	0.16	0	0	0	0	0	0.288	0	0	0	0	0	0	0	0	0	0	0.086	0	0	0	0	0	0	0	0	0	0	0	0	0	0	0	0
Cluster 531	0	0	0	0.015	0	0.091	0	0.053	0	0	0	0	0	0	0	0	0	0	0	0	0	0	0	0	0.133	0	0	0	0.039	0	0	0	0	0	0	0	0.193	0	0	0	0	0	0	0	0	0	0	0	0
[6]Pseudomonas guangdongensis	0	0	0	0.015	0.006	0	0	0.003	0	0	0	0	0	0	0	0	0	0	0	0	0	0	0	0	0	0	0	0	0	0	0	0	0	0	0	0	0	0	0	0	0	0	0	0	0	0	0	0	0
[6]Planifilum composti	0	0	0	0.015	0	0	0	0	0	0	0	0	0	0	0	0	0	0	0	0	0	0	0	0	0	0	0	0	0	0	0	0	0	0	0	0	0.082	0	0	0	0	0	0	0	0	0	0	0	0
[6]Oribacterium parvum	0	0	0	0.013	0	0	0	0	0	0	0	0	0	0	0	0	0	0	0	0	0	0	0	0	0	0	0	0	0	0	0	0	0	0	0	0	0	0.108	0	0	0	0	0	0	0.045	0	0	0	0
[6]Geomicrobium halophilum	0	0	0	0.013	0	0	0	0	0	0	0.075	0	0	0.006	0	0	0	0.005	0	0	0	0	0.097	0	0	0	0	0	0	0	0	0	0	0	0	0	0.007	0.007	0.074	0	0.005	0	0.132	0	0	0	0	0.223	0
[6]Fusobacterium necrophorum	0	0	0	0.013	0.013	0	0	0	0	0	0	0	0	0	0	0	0	0	0	0	0	0	0	0	0	0.004	0	0	0	0	0	0	0	0	0.875	0	0	0	0	0	0	0	0	0	0	0	0	0	0.145
[6]Guggenheimella bovis	0	0	0	0.013	0.019	0	0	0	0	0.161	0.004	0	0	0	0	0	0	0.005	0	0.107	0.014	0	0.57	0	0	0	0	0	0	0	0	0	0	0.08	0	0	0.045	0	0	0	0	0	0	0	0	0	0	0	0
[6]Clostridium aldrichii	0	0	0	0.013	0	0	0	0	0	0.013	0	0	0	0	0	0	0	0	0	0	0	0	0	0	0	0.004	0	0	0.044	0	0	0	0	0	0	0.049	0	0	0	0.455	0	0	0.124	0	0	0	0.028	0	0.095
[6]Tessaracoccus lapidicaptus	0	0	0	0.013	0	0	0.008	0.003	0.004	0.008	0.002	0.008	0	0	0	0	0	0	0	0.025	0	0	0	0	0	0	0	0	0	0	0	0	0	0	0	0	0	0	0	0	0	0	0	0	0.006	0	0.005	0	0
[6]Devosia yakushimensis	0	0	0	0.013	0	0	0	0	0	0	0.002	0	0	0	0	0.004	0	0	0	0	0	0	0	0	0	0.018	0	0	0	0	0	0	0	0	0	0	0	0	0	0	0	0	0	0	0	0	0	0	0
[6]Pseudomonas knackmussii	0	0	0	0.013	0	0.105	0	0	0	0	0	0	0	0	0	0	0	0	0	0	0	0	0	0	0.174	0	0	0	0	0	0.009	0	0	0	0	0	0	0	0	0	0	0	0	0	0	0	0	0	0
[6]Serinibacter salmoneus	0	0	0	0.013	0.016	0	0	0	0	0	0	0	0	0	0	0	0	0	0	0	0	0	0	0	0	0	0	0	0	0	0.009	0	0.054	0	0	0	0	0	0	0	0	0	0	0	0	0	0	0	0
[6]Streptococcus ovis	0	0	0	0.013	0.159	0	0.326	0.119	0	0.055	0.005	0.151	0	0	0	0	0	0	0	0	0.176	0	0	0	0	0	0	0	0	0.079	0	0	0.39	0	0	0	0	0	0	0	0	0	0	0	0	0	0	0	0
[6]Pseudopropionibacterium propionicum	0	0	0	0.013	0.016	0	0	0	0.004	0.004	0	0	0	0	0	0	0	0	0	0.025	0	0	0	0	0	0	0	0	0	0	0	0	0	0	0	0	0	0	0	0	0	0	0	0	0	0	0	0	0
[6]Porphyromonas gulae	0	0	0	0.013	0	0	0	0	0	0	0	0	0	0	0	0	0	0	0	0	0	0	0	0	0	0	0	0	0	0	0	0	0	0	0	0	0	0	0	0	0	0	0	0	0	0	0	0	0
[6]Cardiobacterium valvarum	0	0	0	0.011	0.118	0	0	0	0	0	0	0	0	0	0	0	0	0	0	0	0	0	0	0	0	0	0	0	0	0	0	0	0	0	0	0	0	0	0	0	0	0	0	0	0	0	0	0	0
[6]Eisenbergiella massiliensis	0	0	0	0.011	0	0	0	0	0	0	0.001	0	0	0	0	0	0	0	0	0	0	0	0	0	0	0	0	0	0	0	0	0	0	0	0	0	0	0	0.006	0	0	0	0	0	0	0	0	0	0
[6]Sinomonas notoginsengisoli	0	0	0	0.011	0	0	0	0	0	0	0.001	0	0	0	0	0	0	0	0	0	0	0	0	0	0	0	0	0	0	0	0	0	0	0	0	0	0	0	0	0	0.005	0	0	0	0	0	0	0	0
[6]Eubacterium contortum	0	0	0	0.011	0.057	0	0	0	0	0	0.001	0	0	0	0.042	0	0	0	0	0	0	0	0.036	0	0	0.004	0	0	0.044	0.051	0	0	0	0	0.498	0	0.007	0	0	0	0	0	0.004	0	0	0	0	0	0
[6]Moraxella nonliquefaciens	0	0	0	0.011	0	0.067	0.264	0.033	0	0.25	0.006	0	0	0.121	0.509	0	0	0.049	0.033	0	0.251	0	0.124	0	0.358	0.009	0.042	0	0	0	0.018	0	0.018	0	0	0.01	0	0	0	0	0	0	0	0	0	0.373	0	0	0
[6]Enterococcus hirae	0	0	0	0.011	0.003	0	0	0	0	0	0	0	0.004	0	0	0	0	0.083	0	0	0.072	0	0.005	0	0.003	0	0	0	0	0	0.009	0	0.009	0	0	0	0	0.004	0	0	0	0	0	0	0	0.575	0	0	0
[6]Tepidimicrobium xylanilyticum	0	0	0	0.011	0	0	0	0.003	0	0	0	0	0	0.19	0	0	0	0	0	0.004	0	0	0	0	0.003	0.004	0	0.031	0	0.024	0	0	0.077	0.09	0.354	0	0	0	0	0	0	0	0	0	0	0	0	0	0
[6]Opitutus terrae	0	0	0	0.011	0	0	0	0	0	0	0.004	0.136	0	0	0	0.113	0	0	0	0	0	0	0.099	0	0	0.009	0	0	0.024	0	0	0	0	0.052	0	0	0	0	0	0	0	0	0	0	0	0	0	0	0
[6]Clostridium oroticum	0	0	0	0.011	0.006	0.158	0	0	0	0.068	0.03	0	0	0	0.004	0	0.004	0	0	0.014	0	0	0.087	0	0.076	0.004	0	0	0.039	0	0	0	0	0	0	0.01	0.007	0.047	0	0	0.04	0	0.094	0	0.136	0	0.14	0	0.165
[6]Brevibacterium album	0	0	0	0.011	0	0	0	0	0	0	0	0	0	0	0	0	0	0	0	0	0	0	0	0	0	0	0	0	0	0	0	0	0	0	0	0	0	0	0	0	0	0	0	0	0	0	0	0	0
[6]Amphibacillus xylanus	0	0	0	0.008	0.01	0	0	0	0	0	0.069	0	0	0	0	0	0	0.015	0	0.011	0	0	0	0	0	0.009	0	0	0	0	0	0	0	0	0	0	0	0.043	0	0	0	0	0	0	0	0	0	0.347	0
[6]Paenalcaligenes hominis	0	0	0	0.008	0	0	0	0	0	0	0.09	0	0	0	0	0	0	0.098	0	0.007	0	0	0	0	0	0	0	0	0	0	0	0	0	0	0	0	0	0.134	0	0	0	0	0	0	0	0	0	0	0
[6]Propionibacterium freudenreichii	0	0	0	0.008	0	0	0	0	0	0	0	0	0	0	0	0	0	0	0	0	0	0	0	0	0	0	0	0	0	0	0	0	0	0	0	0	0	0	0	0	0	0	0	0	0	0	0	0	0
[6]Bogoriella caseilytica	0	0	0	0.008	0	0	0	0	0	0	0	0	0	0	0.008	0	0	0	0	0	0	0	0.002	0	0	0	0	0	0	0	0	0	0	0	0	0	0	0	0	0	0	0	0	0	0	0	0	0	0
[6]Clostridium bornimense	0	0	0	0.008	0	0	0	0	0	0	0	0	0	0	0	0	0	0	0	0	0	0	0	0	0	0	0	0	0	0	0	0	0	0	0	0	0	0	0	0	0	0	0	0	0	0	0	0	0
[6]Rothia terrae	0	0	0	0.008	0	0	0	0	0	0	0.001	0	0	0	0	0	0.004	0.005	0	0	0	0	0	0	0	0	0	0	0	0	0	0	0	0	0	0	0	0	0	0	0	0	0	0.01	0	0	0	0	0
[6]Streptococcus cameli	0	0	0	0.008	0.013	0	0	0	0	0	0.002	0	0	0	0	0	0	0	0	0	0	0	0	0	0	0	0	0	0	0	0	0	0	0	0	0	0	0	0	0	0	0	0	0	0	0	0	0	0
[6]Eubacterium infirmum	0	0	0	0.008	0	0	0	0	0	0	0.023	0	0	0	0	0	0	0	0	0.011	0	0	0	0	0	0	0	0	0	0	0	0	0	0	0	0.01	0	0	0	0	0	0	0	0	0	0	0	0	0
[6]Nesterenkonia halophila	0	0	0	0.006	0	0	0	0	0	0	0	0	0	0	0	0	0	0	0	0	0	0	0	0	0	0	0	0	0	0	0	0	0	0	0	0	0	0	0	0	0	0	0	0	0	0	0	0	0
[6]Peptostreptococcus stomatis	0	0	0	0.006	0.013	0	0	0	0.847	0	0.034	0	0	0	0	0	0	0	0	0.004	0	0	0	0	0	0.004	0	0.009	0	0	0	0	0	0	0.199	0.527	0	0	0.068	0	0.076	0	0.017	0	0	0	0	0	0
[6]Sphingobacterium composti Ten et al. 2007	0	0	0	0.006	0	0	0	0	0	0	0.013	0	0	0	0	0	0	0.024	0	0	0	0	0	0	0	0	0	0	0	0	0	0	0	0	0	0	0	0	0	0	0	0	0	0	0	0	0	0	0
[6]Peptoniphilus olsenii	0	0	0	0.006	0	0	0	0	0	0	0	0	0	0	0	0	0	0	0	0	0	0	0	0	0	0	0	0	0	0	0	0	0	0	0	0	0	0	0	0	0	0	0	0	0	0	0	0	0
[6]Methylobacterium phyllostachyos	0	0	0	0.006	0	0	0	0	0	0	0.003	0	0	0	0	0	0	0	0	0.011	0	0	0	0	0	0	0	0	0	0.043	0	0	0	0	0	0	0	0	0	0	0	0	0	0	0	0.737	0	0	0
[6]Pseudomonas fragi	0	0	0	0.004	0.332	0	0.004	0	0	0	0	0	0	0	0.004	0	0	0	0	0	0	0	0	0	0	0	0	0	0.005	0	0	0	0	0	0	0	0	0	0	0	0	0	0	0	0	0	0	0	0
[6]Corynebacterium jeikeium	0	0	0	0.004	0	0	0	0	0	0.004	0.001	0	0	0.006	0	0	0.004	0.005	0	0	0	0.003	0.002	0	0	0	0	0	0	0	0	0	0	0	0	0	0	0	0	0	0	0.602	0	0	0	0	0	0	0
[6]Luteimonas abyssi	0	0	0	0.004	0	0	0	0	0	0	0.002	0	0	0	0	0	0	0	0	0	0	0	0.007	0	0	0	0	0	0	0	0	0	0	0	0	0	0	0	0	0	0	0	0	0	0	0	0	0	0
[6]Helcococcus kunzii	0	0	0	0.004	0.016	0	0	0	0	0	0.002	0	0	0	0	0	0	0	0	0	0	0	0	0	0	0	0	0	0	0	0	0	0	0	0	0	0	0	0	0	0	0	0	0	0	0	0	0	0
[6]Flavobacterium ginsengisoli	0	0	0	0.004	0	0	0	0	0	0	0.003	0	0	0	0	0	0	0	0	0	0	0	0	0	0	0	0	0	0	0	0	0	0	0	0	0	0	0	0	0	0	0	0	0	0	0	0	0	0
[6]Alkanindiges illinoisensis	0	0	0	0.004	0	0.379	0	0	0	0	0.07	0.015	0	0	0	0.105	0	0	0	0	0.072	0	0	0	0	0.027	0	0	0	0	0.046	0	0	0	0	0	0	0	0	0	0	0	0	0	0	0	0.579	0	0
[6]Corynebacterium stationis	0	0	0	0.004	0	0	0	0	0	0	0.002	0	0	0	0	0	0	0	0	0	0	0	0	0	0	0	0	0	0.005	0	0	0	0	0	0	0	0	0	0	0	0	0	0	0	0	0	0	0	0
[6]Salinicoccus albus	0	0	0	0.004	0	0	0	0	0	0	0	0	0	0	0	0	0	0	0	0	0	0	0	0	0	0	0	0	0	0	0	0	0	0	0	0	0	0	0	0	0	0	0.102	0	0	0	0	0	0
[6]Alkalibacterium pelagium	0	0	0	0.004	0	0	0	0	0	0	0.001	0	0	0	0	0	0	0.005	0	0	0	0	0	0	0	0	0	0	0	0	0	0	0	0	0	0	0	0	0.006	0	0	0	0	0	0	0	0	0	0
[6]Staphylococcus arlettae	0	0	0	0.004	0	0	0	0	0	0	0.002	0	0	0	0	0	0	0	0	0	0	0	0	0	0.142	0	0	0	0	0	0	0	0	0	0	0	0	0.054	0	0	0	0	0	0	0	0	0.341	0.508	0
[6]Fusobacterium russii	0	0	0	0.004	0.128	0	0	0.003	0	0	0	0	0	0	0	0	0	0	0	0	0	0	0	0	0	0	0	0	0	0	0	0	0	0	0	0	0	0	0	0	0	0	0	0	0	0	0	0	0
[6]Campylobacter concisus	0	0	0	0.004	0	0	0	0	0	0	0	0	0	0	0	0	0	0	0	0	0	0	0	0	0	0	0	0	0	0	0	0	0	0	0	0	0	0	0	0	0	0	0	0	0	0	0	0	0
[6]Pseudoflavonifractor capillosus	0	0	0	0.004	0	0	0	0	0	0.047	0.034	0	0	0	0	0	0.004	0	0	0.007	0	0.102	0.082	0.272	0	0.009	0	0	0	0	0.009	0	0.014	0	0	0	0.007	0	0.017	0	0	0	0.132	0	0	0	0.238	0	0.008
[6]Sphingomonas kyungheensis	0	0	0	0.004	0	0.005	0	0	0	0	0.002	0	0	0	0	0	0	0	0	0	0	0.003	0	0	0	0	0	0	0	0	0	0	0	0	0	0	0	0	0	0	0.177	0	0	0	0	0	0	0	0
[6]Corynebacterium mastitidis	0	0	0	0.004	0.016	0.005	0	0.006	0	0.004	0	0	0	0	0	0	0	0.02	0	0	0	0.003	0.027	0	0.003	0	0	0	0	0	0	0	0	0	0	0	0	0	0	0	0	0	0	0	0	0.005	0	0	0
[6]Pseudomonas anguilliseptica	0	0	0	0.004	0	0	0	0	0	0	0	0	0	0	0	0	0	0	0	0	0	0	0	0	0	0	0	0	0	0	0	0	0	0	0	0	0	0	0	0	0	0	0	0	0	0	0	0	0
[6]Serratia marcescens	0	0	0	0.004	0	0	0	0	0	0	0.001	0	0.012	0	0	0	0	0.005	0	0	0	0	0	0	0	0	0	0	0	0	0	0	0	0	0	0	0	0	0	0	0	0	0	0	0	0.005	0	0	0.004
[6]Bifidobacterium angulatum	0	0	0	0.004	0	0	0	0	0	0	0.001	0.008	0	0.006	0	0.004	0	0	0	0	0	0.003	0	0	0	0.004	0	0	0	0	0	0	0	0	0	0.005	0	0	0	0.033	0.005	0	0.004	0	0	0	0	0	0
[6]Brevibacterium senegalense	0	0	0	0.004	0	0	0	0	0	0.076	0.005	0	0	0	0.023	0	0	0.26	0.028	1.576	0.161	0.269	0.024	0.021	0	0	0.003	0	0.01	0.028	0	0	0.005	0	0	0	0	0	0	0	0	0	0.004	0	0	0.005	0	0	0.182
[6]Corynebacterium deserti	0	0	0	0.004	0.013	0	0	0	0	0	0.001	0	0	0	0	0	0	0	0	0.021	0	0	0	0	0	0	0	0	0	0	0	0	0	0	0	0	0	0	0	0	0	0	0	0	0	0	0	0	0
[6]Gordonia araii	0	0	0	0.002	0	0	0	0	0	0	0	0	0	0	0	0	0	0.005	0	0.004	0	0	0	0	0	0	0	0	0	0	0	0	0	0	0	0	0	0	0	0	0	0	0	0	0	0	0	0	0
[6]Sporosarcina globispora	0	0	0	0.002	0	0.11	0	0	0	0	0	0	0	0	0	0	0	0	0	0	0	0	0	0	0	0	0	0	0	0	0.009	0	0	0	0	0	0.007	0	0	0	0	0	0	0	0	0	0	0	0
[6]Ruminococcus bromii	0	0	0	0.002	0	0.153	0	0	0	0	0.353	0.242	0	0.271	0	0	0.064	0.024	0	0.082	0.301	0.236	0.039	0	0.225	0.067	0.13	0.142	0.107	0.02	0.041	0.004	0	0.095	0.033	0.079	0.119	0.072	0.017	0.417	0.212	0	0.115	0	0.094	0	0.331	0.279	0.906
[6]Skermanella stibiiresistens	0	0	0	0.002	0	0	0	0	0	0	0	0	0	0	0	0	0	0	0	0	0	0.102	0	0	0	0	0	0	0	0	0	0	0	0	0	0	0	0	0	0	0	0	0	0	0	0	0	0	0
[6]Chryseobacterium elymi	0	0	0	0.002	0	0	0	0	0	0	0	0	0	0	0	0	0	0	0.006	0	0	0	0	0	0	0.004	0	0	0	0	0	0	0	0	0	0	0.007	0	0	0	0	0	0	0	0	0	0	0	0
[6]Cronobacter sakazakii	0	0	0	0.002	0	0.11	0	0	0	0	0.003	0.808	0	0	0	0.452	0	0	0	0	0	0	0	0	0	0	0	0	0	0	0.137	0	0	0	0	0	0	0.358	0	0	0.056	0	0	0.825	0	0	0	0	0
[6]Lactobacillus parakefiri	0	0	0	0.002	0	0	0	0	0	0	0	0	0	0	0	0	0	0	0	0	0	0	0	0	0	0	0	0	0	0	0	0	0	0	0	0	0	0	0	0	0	0	0	0	0	0	0	0	0
[6]Solirubrobacter phytolaccae	0	0	0	0.002	0	0.23	0.033	0.03	0	0	0.111	0	0	0	0.012	0.199	0.004	0	0	0	0.057	0	0	0	0	0.018	0	0	0.015	0	0	0	0.005	0	0	0	0.022	0	0	0.005	0	0	0	0	0	0	0	0	0
[6]Brachybacterium zhongshanense	0	0	0	0.002	0	0	0	0	0.014	0	0.003	0	0	0	0.004	0	0	0	0	0	0	0	0	0	0	0	0	0	0.005	0	0	0	0	0	0	0	0	0	0	0	0	0	0	0	0	0	0	0	0
[6]Staphylococcus sciuri	0	0	0	0.002	0	0.005	0	0	0	0	0.003	0.008	0	0	0.004	0.008	0	0.005	0	0	0	0	0	0	0	0	0	0	0	0	0	0	0	0.005	0	0	0.007	0.004	0	0	0.015	0	0	0	0	0	0	0.006	0
[6]Azoarcus olearius	0	0	0	0.002	0.003	0.005	0	0.069	0	0	0	0	0	0.006	0	0	0	0	0	0	0	0.046	0	0	0	0.004	0	0	0	0	0.018	0	0	0.132	0.061	0	0	0	0	0	0.005	0	0	0	0	0	0	0	0
[6]Erwinia psidii	0	0	0	0.002	0	0	0	0	0	0	0	0	0	0	0	0	0	0	0	0	0	0	0	0	0	0	0	0	0	0	0	0	0	0	0	0	0	0	0	0	0	0	0	0	0	0	0	0	0
[6]Pseudomonas oleovorans	0	0	0	0.002	0	0	0	0	0	0	0.005	0	0	0	0	0	0.012	0	0	0	0	0.043	0	0	0.003	0	0	0	0	0	0	0	0	0	0	0	0	0.004	0.006	0	0	0	0	0	0	0	0	0	0.012
[6]Alkalibacterium kapii	0	0	0	0.002	0.003	0.005	0	0	0.014	0	0.004	0.008	0	0.006	0.004	0	0	0.005	0	0	0.004	0.003	0.063	0	0	0.004	0	0	0	0	0	0	0	0	0	0	0.007	0	0.045	0	0.131	0	0.094	0	0	0	0	0	0
[6]Leptotrichia goodfellowii	0	0	0	0.002	0	0	0	0	0	0	0.021	0	0	0	0.004	0	0	0	8.806	0.014	0	0	0.005	0	0.006	0.17	0.085	0.418	0.044	1.895	15.708	0.25	0.018	0.288	0.454	0	0.126	0	0	0	1.858	0.061	0.004	0	0	0	0	0	0
[6]Pseudomonas brenneri	0	0	0	0.002	0	0	0	0.003	0.004	0	0	0	0	0	0	0	0	0	0	0	0	0.003	0	0	0.003	0	0	0	0	0	0	0	0	0	0	0	0	0	0	0	0.005	0	0	0	0	0.01	0	0	0
[6]Yaniella flava	0	0	0	0.002	0	0	0	0	0	0	0.001	0	0	0	0	0	0	0	0	0	0	0	0	0	0	0	0	0	0	0	0	0	0	0	0	0	0	0	0	0	0	0	0	0	0	0	0	0	0
[6]Asaccharospora irregularis	0	0	0	0.002	0	0	0	0	0	0	0	0	0	0	0	0	0	0.005	0	0	0	0	0	0	0	0	0	0	0	0	0	0	0	0	0	0	0	0	0	0	0	0	0	0	0	0	0	0	0.004
[6]Bifidobacterium lemurum	0	0	0	0.002	0	0	0	0	0	0	0.003	0	0	0	0	0	0	0	0	0	0.004	0	0	0.007	0	0	0	0	0	0	0	0	0	0	0	0.005	0	0	0	0.005	0	0	0	0	0	0	0	0	0
[6]Plantibacter flavus	0	0	0	0.002	0	0	0	0	0	0	0.001	0	0	0	0	0	0	0	0	0	0	0	0	0	0	0.009	0	0	0	0	0	0	0	0	0	0	0	0	0	0	0	0	0	0	0	0	0	0	0
[6]Kluyvera intermedia	0	0	0	0.002	0	0	0	0	0	0	0	0	0	0	0	0	0	0	0	0	0	0	0	0	0	0	0	0	0.137	0	0	0	0	0	0	0	0	0	0	0	0	0	0	0	0	0	0	0	0
[6]Staphylococcus chromogenes	0	0	0	0.002	0	0	0.008	0	0	0	0.002	0	0	0	0.004	0.047	0.016	0	0	0	0.014	0.003	0	0	0.006	0	0.003	0	0	0	0	0	0	0	0	0	0	2.637	0	0	0	0	0	0	0.032	0	0.014	0.006	0
[6]Brevibacterium daeguense	0	0	0	0.002	0	0	0	0	0	0	0.003	0.015	0	0	0.004	0	0	0	0	0.032	0	0	0	0	0	0	0.003	0	0	0	0.005	0	0	0.005	0	0	0	0	0	0	0	0	0	0	0	0.01	0	0	0
[6]Arthrobacter pigmenti	0	0	0	0.002	0	0	0	0	0.004	0	0	0	0	0	0	0	0	0	0	0	0	0	0	0	0	0	0	0	0	0	0	0	0	0	0	0	0	0	0.011	0	0	0	0	0	0	0	0	0	0
[6]Geobacillus thermocatenulatus	0	0	0	0.002	0	0	0	0	0	0	0	0	0	0	0	0	0	0	0	0	0	0	0	0	0	0	0	0	0	0	0	0	0	0	0	0	0	0	0	0	0	0	0	0	0	0	0	0	0
[6]Macrococcus lamae	0	0	0	0.002	0	0	0	0	0	0	0.001	0	0	0	0	0	0	0	0	0	0.004	0	0	0	0	0	0	0	0	0	0	0	0	0	0	0	0	0	0	0	0	0	0	0	0	0	0	0	0
[6]Devosia insulae	0	0	0	0.002	0	0.206	0	0.05	0	0	0	0	0	0	0	0	0	0	0	0	0	0	0	0	0	0	0	0	0	0	0	0	0	0	0	0	0	0	0	0.267	0	0	0	0	0	0	0	0	0
[6]Ureaplasma parvum	0	0	0	0.002	0	0	0	0	0	0	0	0	0	0	0	0	0	0	0	0	0	0	0	0	0	0	0	0	0	0	0	0	0	0	0	0	0	0.004	0	0	0	0	0	0	0	0	0	0	0
[6]Suttonella ornithocola	0	0	0	0.002	0	0	0	0	0	0	0	0	0	0	0	0	0	0	0	0	0	0	0	0	0	0	0	0	0	0	0	0.002	0	0	0	0	0	0	0	0	0	0	0	0	0	0	0	0	0
[6]Howardella ureilytica	0	0	0	0.002	0	0	0	0	0	0	0.002	0	0	0	0	0	0	0	0	0.007	0	0	0	0	0	0.004	0	0	0	0	0	0	0	0	0	0	0	0	0	0	0	0	0	0	0	0	0	0	0.095
[6]Corynebacterium resistens	0	0	0	0.002	0	0	0	0	0	0	0	0	0	0	0	0	0	0	0	0	0	0	0	0	0	0	0	0	0	0	0	0	0	0	0	0	0	0	0	0	0	0	0	0	0	0	0	0	0
[6]Skermanella aerolata	0	0	0	0.002	0	0	0	0	0	0	0.031	0	0	0	0	0	0	0	0	0	0	0	0	0	0	0.004	0	0	0	0	0	0	0	0	0	0	0	0	0	0	0	0	0	0	0	0	0	0	0
[6]Tessaracoccus massiliensis	0	0	0	0.002	0	0	0	0	0	0	0.003	0	0	0	0	0	0	0.01	0	0.014	0	0	0.087	0	0	0.022	0	0	0.059	0	0	0	0	0	0	0	0	0.025	0	0	0	0	0	0	0	0	0	0	0
[6]Brachybacterium faecium	0	0	0	0.002	0	0.153	0	0	0.011	0	0.007	0	0	0	0.019	0	0.004	0.015	0	0	0.039	0	0.002	0	0	0	0	0	0.005	0	0.005	0	0	0	0	0	0	0	0	0	0	0	0.277	0	0	0	0	0	0
[6]Pseudomonas amygdali	0	0	0	0.002	0	0	0	0	0	0	0	0	0	0	0	0	0	0	0	0	0	0	0	0	0	0	0	0	0	0	0	0	0	0	0	0	0	0	0	0	0	0	0	0	0	0	0	0	0
[6]Nesterenkonia flava	0	0	0	0.002	0	0	0	0	0	0	0	0	0	0.006	0	0	0	0.005	0	0	0.004	0	0.005	0	0	0	0	0	0	0	0	0	0	0	0	0	0	0	0	0	0	0	0	0	0	0	0	0	0
[6]Geobacillus vulcani	0	0	0	0.002	0	0	0	0	0	0	0	0	0	0	0	0	0	0	0	0	0	0	0	0	0	0	0	0	0	0	0	0	0	0	0	0	0	0	0	0	0	0	0	0	0	0	0	0	0
[6]Citricoccus nitrophenolicus	0	0	0	0.002	0	0	0	0	0	0	0	0	0	0	0	0	0	0	0	0	0	0	0.002	0	0	0	0	0.022	0	0	0	0	0	0	0	0	0	0	0	0	0	0	0	0	0	0	0	0	0
[6]Paraburkholderia oxyphila	0	0	0	0.002	0	0	0	0	0	0	0	0	0	0	0	0	0	0	0	0	0	0.003	0	0	0	0	0	0	0	0	0	0	0	0	0	0	0	0	0	0	0	0	0	0	0	0	0	0	0
[6]Methanobrevibacter millerae	0	0	0	0.002	0.003	0	0	0	0	0	0.051	0	0	0	0.023	0	0	0.015	0	0	0	0	0	0	0	0.004	0.003	0	0	0.024	0.009	0	0.014	0	0	0	0	0	0	0	0	0	0.009	0	0	0	0	0	0.029
[6]Actinomyces ruminicola	0	0	0	0.002	0	0	0	0	0	0	0	0	0	0	0	0	0	0	0	0	0	0	0	0	0	0	0	0	0	0	0	0	0	0	0	0	0	0	0	0	0	0	0	0	0	0	0	0	0
[6]Erwinia tasmaniensis	0	0	0	0.002	0	0.005	0	0	0	0	0	0	0	0	0	0	0	0	0	0	0	0	0	0	0	0	0	0	0	0	0	0	0	0	0	0	0	0	0	0	0	0	0	0	0	0	0	0	0
[6]Staphylococcus cohnii	0	0	0	0.002	0.006	0	0	0.003	0.029	0	0.014	0	0	0	0	0	0	0	0	0	0	0	0	0	0	0	0	0	0.005	0	0.005	0	0	0	0	0	0	0	0	0.005	0	0	0	0	0	0	0	0	0
[6]Escherichia albertii	0	0	0	0.002	0	0	0	0	0	0	0	0	0	0	0	0	0	0	0	0	0	0	0	0	0	0	0	0	0	0	0	0	0	0	0	0	0	0	0	0	0	0	0	0	0	0	0	0	0
[6]Neisseria zoodegmatis	0	0	0	0.002	0.003	0	0	0	0	0	0	0	0	0	0	0	0	0	0	0	0	0	0	0	0	0	0	0	0	0	0	0	0	0	0	0	0	0	0	0	0	0	0	0	0	0	0	0	0
[6]Caldanaerobacter subterraneus	0	0	0	0.002	0.006	0	0	0	0	0	0	0	0	0	0	0	0	0	0	0	0	0	0	0	0	0	0	0	0	0	0	0	0	0	0	0	0	0	0	0	0	0	0	0	0	0	0	0	0
[6]Tissierella creatinini	0	0	0	0.002	0	0	0	0	1.241	0.195	0.148	0	0	0	0	0	0	0.01	0	0	0	0	0.33	0.586	0	0.013	0.049	0	0.073	0	0.005	0	0.063	0.208	0	0	0	0	0.102	0	0	0	0	0	0.126	0.005	0	0	0
[6]Erwinia iniecta	0	0	0	0.002	0	0.005	0.004	0	0	0	0	0.008	0.083	0.006	0.008	0.004	0.004	0	0	0	0.004	0	0	0.007	0.003	0	0	0.004	0	0.028	0	0.002	0.009	0	0.011	0	0.007	0	0	0	0	0	0	0	0	0	0.005	0	0
[6]Haliea atlantica	0	0	0	0.002	0	0.115	0	0	0	0	0.001	0	0	0	0	0.117	0	0	0	0	0.093	0	0	0	0	0	0	0	0	0	0	0	0	0	0	0	0	0	0	0	0	0	0	0	0	0	0	0	0
[6]Azospirillum doebereinerae	0	0	0	0.002	0	0	0	0	0	0	0.001	0	0	0	0	0	0	0	0	0	0	0	0	0	0	0	0	0	0	0	0	0	0	0	0	0	0	0	0	0	0	0	0	0	0	0	0	0	0
[6]Bacillus cytotoxicus	0	0	0	0.002	0	0	0	0	0	0	0.001	0	0.004	0	0	0	0	0	0	0.004	0	0	0.002	0	0	0	0	0	0	0	0	0	0.009	0	0	0	0	0	0	0	0	0	0	0	0	0	0	0.006	0
[6]Staphylococcus aureus	0	0	0	0.002	0	0	0	0	0	0	0	0	0	0	0	0	0	0	0	0	0	0	0	0	0	0	0.01	0	0	0	0	0	0	0	0	0	0	0.058	0	0	0	0	0	0	0	0	0	0.105	0
[6]Rahnella bruchi	0	0	0	0	0.938	0	0	0	0	0	0	0	0	0	0	0	0	0	0	0	0	0	0	0	0	0	0	0	0	0	0	0	0	0	0	0	0	0	0	0	0	0	0	0	0	0	0	0	0
[6]Mycoplasma bovigenitalium	0	0	0	0	0.717	0	0	0	0	0	0	0	0	0	0	0	0	0	0	0.007	0	0	0	0	0	1.506	0.205	0.81	0	0.177	0.155	11.342	0.014	0.307	0.1	0	0	0	0	0	0	0	0	0	0	0	0	0	0
Cluster 12	0	0	0	0	0.488	0	0	0.028	0	0	0	0	0	0	0.178	0.039	0.492	0.064	0	0	0.154	0	0	0	0	0	0	0	0	0	0	0	0	0.085	0	0	0	0	0	0	0.071	0	0	0	0	0	0.084	0	0.418
[6]Pseudomonas gessardii	0	0	0	0	0.389	0	0	0	0	0	0	0	0	0	0	0	0	0	0	0	0	0	0	0	0	0	0	0	0	0	0	0	0	0	0	0	0	0	0	0	0	0	0	0.093	0	0	0	0	0
Cluster 275	0	0	0	0	0.322	0	0	0	0	0	0	0	0	0	0	0	0	0	0	0	0	0	0	0.3	0	0	0	0	0	0	0	0	0	0	0	0.054	0	0	0	0	0.035	0	0.03	0	0	0.232	0	0	0
[6]Kingella kingae	0	0	0	0	0.242	0	0	0	0	0	0	0	0	0	0	0	0	0	0	0	0	0	0	0	0	0	0	0	0	0	0	0	0	0	0	0	0	0	0	0	0	0	0	0	0	0	0	0	0
[6]Staphylococcus haemolyticus	0	0	0	0	0.143	0	0	0	1.838	0	0	0	0	0	0	0	0	0	0	0	0	0	0	0	0	0	0	0	0	0	0	0	0	0	0	0	0	0	0	0	0	0	0	0	0	0	0	0	0
[6]Mannheimia glucosida	0	0	0	0	0.131	0	0	0	0	0	0	0	0	0	0	0	0	0	0	0	0	0	0	0	0	0	0	0	0	0	0	0	0	0	0	0	0	0.025	0	0	0.257	0	0.051	0	0	0	0	0	0
[6]Campylobacter sputorum	0	0	0	0	0.131	1.011	0.079	0.113	0	0.119	0	0	0	0	0	0	0	0	0	0	0	0	0	0	0	0	0	0	0	0	0	0	0	0	0.105	0	0	0	0	0	0	0	0.004	0	0.224	0	0	0	0
[6]Proteocatella sphenisci	0	0	0	0	0.121	0	0	0	0	0	0	0	0	0	0	0	0	0	0	0	0	0	0	0	0	0.009	0	0	0	0	0	0	0	0	0	0	0	0	0	0	0	0	0	0	0	0	0	0	0
[6]Leuconostoc holzapfelii	0	0	0	0	0.112	0	0	0	0	0	0	0	0	0	0	0	0	0	0	0	0	0	0	0	0	0	0	0	0	0	0	0	0	0	0	0	0	0	0	0	0	0	0	0	0	0	0	0	0
[6]Corynebacterium lipophiloflavum	0	0	0	0	0.086	0	0	0	0	0	0	0	0	0	0	0	0	0	0	0	0	0	0	0	0	0.009	0	0	0	0	0	0	0	0	0	0	0	0	0	0	0	0	0	0	0	0	0	0	0
[6]Sphingomonas panaciterrae	0	0	0	0	0.061	0.24	0	0.097	0	0	0	0	0	0	0	0	0	0	0	0	0.169	0.049	0	0	0	0.027	0.013	0	0	0	0.005	0	0	0	0	0	0.163	0	0	0.943	0.162	0	0	0	0	0	0	0	0
Cluster 280	0	0	0	0	0.054	0	0.033	0	0	0	0	0	0.075	0.208	0	0	0	0	0	0	0	0	0	0	0	0	0	0	0	0	0	0	0	0	0	0	0	0	0	0	0.066	0	0	0	0	0.156	0	0.241	0
[6]Brachymonas chironomi	0	0	0	0	0.051	0	0	0	0	0	0	0	0	0	0	0	0	0	0	0	0	0	0	0	0	0	0	0	0	0	0	0	0	0	0	0	0	0	0	0	0	0	0	0	0	0	0	0	0
[6]Fusobacterium simiae	0	0	0	0	0.041	0	0	0.003	0	0	0	0	0	0	0	0	0	0	0	0	0	0	0	0	0	0	0.042	0	0	0	0	0	0	0	0	0	0	0	0	0	0	0	0	0	0	0	0	0	0
[6]Hafnia alvei	0	0	0	0	0.035	0	0	0	0	0	0	0	0	0	0	0	0	0	0	0	0	0	0	0	0	0	0	0	0	0	0	0	0	0	0	0	0	0	0	0	0	0	0	0	0	0	0	0	0
Cluster 573	0	0	0	0	0.035	0	0	0	0	0	0	0	0	0	0	0	0	0	0	0	0	0	0	0	0.155	0	0	0	0.068	0	0	0	0	0	0	0	0	0.04	0	0	0	0	0.043	0	0	0	0	0	0
[6]Caulobacter flavus	0	0	0	0	0.029	0	0	0	0	0	0	0	0	0	0	0	0	0	0	0	0	0	0	0	0	0	0	0	0	0	0	0	0	0	0	0	0	0	0.034	0	0	0	0	0	0	0	0	0	0
[6]Actinomyces cardiffensis	0	0	0	0	0.026	0	0	0.277	0.373	0	0.048	0.257	0	0	0	0	0	0	0	0	0	0	0	0	0	0.103	0.052	0.169	0	0.024	0	0	0	0	0.46	0	0.119	0	0.08	0	0	0	0	0	0.045	0	0	0	0
Cluster 513	0	0	0	0	0.022	0.153	0	0	0	0	0	0	0	0	0	0.242	0	0	0	0	0	0.167	0	0	0	0	0	0	0	0	0	0	0	0	0	0	0	0	0	0	0	0	0.626	0	0	0	0	0	0
[6]Moraxella bovoculi	0	0	0	0	0.022	0	0	0	0	0	0.001	0	0	0	0	0	0	0	0	0	0	0	0	0	0	0	0	0	0	0	0.005	0	0	0	0	0	0	0	0	0	0	0	0	0	0	0	0	0	0
[6]Enterococcus pseudoavium	0	0	0	0	0.022	0	0	0	0	0	0	0	0	0	0	0	0	0	0	0	0	0	0	0	0	0	0	0	0	0	0	0	0	0	0	0	0	0	0	0	0	0	0	0	0	0	0	0.056	0
Cluster 153	0	0	0	0	0.022	0	0	0	0	0	0	0.128	0.277	0	0	0	0	0	0	0	0	0	0	0	0	0	0	0	0	0	0	0	0	0.057	0	0	0	0	0	0	0	0	0	0	0	0	0	0.217	0
[6]Aliidiomarina maris	0	0	0	0	0.022	0	0	0	0	0.25	0	0	0	0	0	0	0	0	0	0	0	0	0.056	0	0	0	0	0	0	0	0	0	0	0	0	0	0	0	0	0	0	0	0	0	0	0	0	0	0
[6]Aerococcus urinaehominis	0	0	0	0	0.019	0.005	0	0	0	0	0.118	0	0	0.127	0	0	0.004	0	0	0	0	0	0.01	0	0	0	0	0	0	0	0	0	0	0	0	0	0	0.119	0	0	0	0	0	0	0	0	0	0	0.004
[6]Pseudomonas helmanticensis	0	0	0	0	0.019	0	0.004	0	0.014	0	0.001	0	0.004	0.006	0	0	0	0	0	0	0.014	0	0	0	0	0	0	0	0	0	0	0	0	0	0	0	0.089	0	0	0	0	0	0	0	0.003	0.02	0	0.006	0
[6]Lautropia mirabilis	0	0	0	0	0.016	0	0	0.108	0	0	0	0.008	0	0.012	0	0	0	0	0	0	0	0	0.182	0	0.225	0.022	0	0	0	0	0	0	0	0	0	0	0	0	0.273	0	0	0	0	0	0	0	0	0	0
[6]Methylobacterium tarhaniae	0	0	0	0	0.016	0	0	0	0	0	0	0	0	0	0	0	0	0	0	0	0	0	0	0	0	0	0	0	0	0	0	0	0	0	0	0	0	0	0	0	0	0	0	0	0	0	0	0	0
[6]Leucobacter margaritiformis	0	0	0	0	0.016	0	0	0	0	0	0	0	0	0	0	0	0	0	0	0	0	0	0	0	0	0	0	0	0	0	0	0	0	0	0	0	0	0	0	0	0	0	0	0	0	0	0	0	0
[6]Corynebacterium trachiae	0	0	0	0	0.016	0	0	0	0	0.013	0	0.37	0	0	0	0	0	0.01	0	0	0	0	0.01	0	0	0	0	0	0.068	0	0	0	0	0.005	0.006	0.034	0.186	0	0	0	0	0	0.013	0	0.084	0	0	0	0.285
[6]Actinomyces denticolens	0	0	0	0	0.016	0	0	0	0	0	0	0	0	0	0	0	0	0	0	0	0	0	0	0	0	0	0	0	0	0	0	0	0	0	0	0	0	0	0	0	0	0	0	0	0	0	0	0	0
[6]Bacteroides pyogenes	0	0	0	0	0.016	0.024	0	0	0.557	0	0.012	0	0	0	0	0	0	0	0	0	0.004	0	0	0	0	0.004	0	0.013	0.107	0	0	0.004	0	0	0.803	0.542	0	0	0.023	0	0	0.008	0.03	0	0	0.005	0	0	0.728
[6]Acinetobacter baumannii	0	0	0	0	0.013	0.12	0	0	0	0	0.002	0	0	0	0	0	0	0	0	0	0.176	0	0	0	0.019	0.004	0	0	0	0	0	0	0	0	0	0	0	0	0	0	0	0	0	0	0	0	0	0	0
[6]Bacillus toyonensis	0	0	0	0	0.013	0	0.372	0	0	0	0	0	1.66	0	0.004	0	0	0	0	0	0.004	0	0	0	0.003	0	0	0	0	0	0	0	0	0.005	0	0	0	0	0	0.31	0	0	0	0	0	0	0.019	0	0
[6]Negativicoccus massiliensis	0	0	0	0	0.013	0	0.004	0.122	0	0.267	0.058	0	0	0	0	0	0	0.284	0	0.014	0.147	0	0	0	0.351	0	0	0	0.01	0.067	0.014	0	0	0	0.449	0	0	0	0	0	0	0	0.047	0	0.263	0	0	0	0
[6]Actinomyces georgiae	0	0	0	0	0.013	0	0	0	0	0	0	0	0	0	0	0	0	0	0	0	0	0	0	0	0	0	0	0	0	0	0	0	0	0	0	0	0	0	0	0	0	0	0	0	0	0	0	0	0
[6]Roseburia hominis	0	0	0	0	0.013	0.163	0	0	0	0	0.01	0	0	0	0	0	0	0.005	0	0	0	0	0	0	0	0	0.143	0	0	0	0	0.002	0	0	0	0.005	0.074	0	0	0	0	0	0.004	0	0.062	0	0	0.006	0.103
[6]Mobilicoccus pelagius	0	0	0	0	0.013	0	0	0	0	0	0	0	0	0	0	0	0	0	0	0	0	0	0	0	0	0.004	0	0	0	0	0	0	0	0	0	0	0	0	0	0	0	0	0	0	0	0	0	0	0
[6]Abiotrophia defectiva	0	0	0	0	0.013	0.201	0.402	0	0.004	0	0.013	0.249	0	0.006	0	0	0	0	0	0	0	0	0.095	0	0	0.009	0	0	0.005	0.008	0.059	0	0	0	0	0	0	0	0.006	0	0	0	0	0	0	0	0	0.012	0
[6]Peptoniphilus gorbachii	0	0	0	0	0.01	0	0	0	0	0	0	0	0	0	0	0	0	0	0	0	0	0	0	0	0	0	0	0	0	0	0	0	0	0	0	0	0	0	0	0	0	0	0	0	0	0	0	0	0
[6]Psychrobacillus psychrodurans	0	0	0	0	0.01	0	0	0	0.007	0	0.071	0	0	0	0	0	0	0	0	0	0	0	0	0	0	0	0	0	0	0	0	0	0	0	0	0	0	0	0	0	0	0	0	0	0	0	0	0	0
[6]Corynebacterium coyleae	0	0	0	0	0.01	0	0	0	0.065	0	0.001	0	0	0	0	0.46	0	0	0	0	0.083	0	0	0.021	0.009	0	0	0	0	0	0.023	0	0	0	0	0	0	0	0	0	0	0	0	0	0	0	0	0	0
[6]Corynebacterium urealyticum	0	0	0	0	0.01	0	0	0	0	0	0.027	0.242	0	0	0	0.164	0	0	0	0.004	0	0	0	0	0	0	0	0.013	0.034	0	0	0	0.027	0	0	0	0	0	0	0	0	0	0	0	0	0	0	0	0
[6]Corynebacterium matruchotii	0	0	0	0	0.01	0	0	0	0	0	0	0	0	0	0	0	0	0	0	0	0.029	0	0	0	0	0	0	0	0.044	0	0.014	0	0	0	0	0	0	0	0	0	0.081	0	0	0	0	0	0	0	0
[6]Georgenia subflava	0	0	0	0	0.01	0	0	0.008	0	2.769	0.161	0.008	0	0	0.012	0	0	0.103	0	0.043	0.678	0	0	0	0	0.022	0	0	0	0	0	0	0.018	0	0	0	0	0	0	0	0.005	0	0	0	0	0	0	0	0.17
[6]Shewanella baltica	0	0	0	0	0.01	0	0	0	0	0	0	0	0	0	0	0	0	0	0	0	0	0	0	0	0	0	0	0	0	0	0	0	0	0	0	0	0	0	0	0	0	0	0	0	0	0	0	0	0
[6]Corynebacterium terpenotabidum	0	0	0	0	0.01	0	0	0.011	0	0.013	0.002	0.106	0	0	0.012	0	0	0.005	0	0.036	0	0	0.007	0.007	0	0	0	0	0.005	0	0	0	0.005	0	0	0	0	0	0	0	0	0	0	0	0	0	0	0	0
[6]Actinomyces neuii	0	0	0	0	0.006	0	0	0	0	0	0	0	0	0	0	0	0	0	0	0	0	0	0	0	0	0	0	0	0	0	0	0	0	0	0	0	0	0	0	0	0	0	0	0	0.003	0	0	0	0
[6]Lactobacillus kefiri	0	0	0	0	0.006	0	0	0	0	0	0	0	0	0	0	0	0	0	0	0	0	0	0	0	0	0	0	0	0	0	0	0	0	0	0	0	0	0	0	0	0	0	0	0	0	0	0	0	0
[6]Enterococcus massiliensis	0	0	0	0	0.006	0	0	0	0	0	0.001	0	0	0	0	0	0	0	0	0	0	0	0	0	0	0	0	0	0	0.004	0	0	0	0	0	0	0	0	0	0	0	0	0	0	0	0	0	0	0
[6]Marvinbryantia formatexigens	0	0	0	0	0.006	0.062	0.004	0	0	0	0.001	0	0	0	0.004	0	0	0	0	0	0	0	0	0	0	0	0	0	0.005	0	0	0	0	0	0.022	0	0	0.004	0	0	0	0	0	0	0	0	0	0	0
[6]Natranaerovirga pectinivora	0	0	0	0	0.006	0	0	0	0.004	0	0.055	0	0.19	0	0	0	0	0	0	0.007	0	0.003	0	0	0	0.009	0.039	0	0	0.004	0	0	0	0	0	0.069	0.007	0	0	0	0	0	0.017	0	0	0	0	0	0.004
[6]Bacillus vireti	0	0	0	0	0.006	0	0	0	0	0	0	0	0	0	0	0	0	0	0	0	0	0	0	0	0	0	0	0	0	0	0	0	0	0	0	0	0	0	0	0	0	0	0	0	0	0	0	0	0
[6]Streptococcus pluranimalium	0	0	0	0	0.006	0	0.025	0	0	0	0.008	0.257	0	0.277	0.166	1.165	0	0.005	0.047	0.039	0	0	0	0	0	0.004	0.052	0	0	0	0	0	0	0	0	0.015	0.319	2.77	0.33	0	3.317	0	0.158	0	1.517	0	0.317	0	2.805
[6]Flavobacterium plurextorum	0	0	0	0	0.006	0	0	0	0	0	0	0	0	0	0	0	0	0	0	0	0	0	0	0	0	0	0	0	0	0	0	0	0	0	0	0	0	0	0	0	0	0	0	0	0	0	0	0	0
[6]Actinomyces oris	0	0	0	0	0.006	0	0.05	0	0	0	0	0	0	0	0	0	0	0	0	0	0	0	0	0	0.342	0	0.046	0	0	0	0	0	0	0	0	0	0	0	0	0.005	0	0	0	0	0	0	0	0	0
[6]Propionibacterium australiense	0	0	0	0	0.006	0	0	0	0	0	0	0	0	0	0	0	0	0	0	0	0	0	0	0	0	0.013	0.016	0	0	0	0	0	0	0	0	0	0	0	0	0	0	0	0	0	0	0	0	0	0
[6]Micrococcus luteus	0	0	0	0	0.006	0.484	0	0.006	0.004	0	0.001	0	0	0	0.054	0.008	0	0	0	0	0.004	0.472	0.141	0	0.016	0	0	0	0	0	0	0	0.023	0	0	0	0.022	0.087	0.006	1.172	0	0	0	0.021	0.023	0.979	0.093	0	0
[6]Streptococcus ferus	0	0	0	0	0.006	0	0	0	0	0	0	0	0	0	0	0	0	0	0	0	0	0	0	0	0	0	0	0	0	0	0	0	0	0	0	0	0	0	0	0	0	0	0	0	0	0	0	0	0
[6]Ureibacillus thermosphaericus	0	0	0	0	0.006	0	0	0	0	0	0	0	0.004	0	0	0	0	0	0.008	0	0.179	0	0	0	0	0	0	0	0	0	0	0	0	0	0	0	0	0	0	0	0	0	0	0	0	0	0	0	0
[6]Casaltella massiliensis	0	0	0	0	0.006	0	0	0.108	0	0	0	0	0	0	0	0	0	0.005	0	0	0	0	0	0	0	0	0	0	0	0	0	0	0.063	0.061	0.006	0	0	0.011	0	0	0	0	0	0	0.175	0	0	0	0
[6]Clostridium celerecrescens	0	0	0	0	0.006	0	0.063	0	0	0	0.001	0	0	0	0	0.004	0.004	0	0	0	0.004	0	0	0.007	0	0	0	0	0	0	0	0	0	0	0	0.02	0	0.043	0.011	0	0.126	0	0.196	0	0	0	0	0	0.649
[6]Lactobacillus ruminis	0	0	0	0	0.006	0	0	0	0	0	0	0	0	0	0	0	0	0	0	0	0	0	0	0	0	0	0	0	0	0	0	0	0	0	0	0	0	0	0	0	0.485	0	0	0	0	0	0	0	0
[6]Simplicispira psychrophila	0	0	0	0	0.006	0	0	0	0	0	0	0	0	0	0	0	0	0	0	0.007	0	0	0.002	0	0	0	0	0	0	0	0	0	0	0	0	0	0	0	0	0	0	0	0	0	0	0	0.093	0.248	0
[6]Blautia luti	0	0	0	0	0.006	0.029	0	0	0	0.068	0.057	0	0	0	0	0.008	0	0	0	0	0	0.007	0.022	0	0.152	0.027	0.186	0.062	0	0	0.041	0	0	0	0.017	0	0.045	0	0.182	0	0.454	0	0	0	0	0	0.238	0.025	0.004
[6]Moraxella lacunata	0	0	0	0	0.006	0	0	0	0	0	0	0	0	0	0	0	0	0	0	0	0	0	0	0	0	0	0	0	0	0	0	0	0	0	0	0	0	0	0	0	0	0	0	0	0	0	0	0	0
[6]Aerococcus viridans	0	0	0	0	0.006	0	0	0.028	0	0	0.05	0	0	0	1.42	0.14	0.761	0.108	0	0.004	0.029	0	0.015	0	0.114	0.072	0.007	0	0.239	0	0	0	0.068	0	0	0	0	0	0	0	0	0	0	0	0	0	0.509	0	0.36
[6]Brackiella oedipodis	0	0	0	0	0.006	0	0	0	0	0	0	0	0	0	0	0	0	0	0	0	0	0	0	0	0	0	0	0	0	0	0	0	0	0	0	0	0	0	0	0	0	0	0.009	0	0	0	0	0	0
[6]Thermobispora bispora	0	0	0	0	0.006	0	0	0	0	0	0	0	0	0	0	0	0	0	0	0	0	0	0	0	0	0	0	0	0	0	0	0	0	0	0	0	0	0	0	0	0	0	0	0	0	0	0	0	0
[6]Eggerthella sinensis	0	0	0	0	0.006	0	0	0	0	0	0.059	0.083	0	0	0	0	0	0	0	0	0	0	0	0	0	0	0	0	0	0	0	0	0	0	0	0.01	0	0	0	0	0	0	0	0	0	0	0	0	0
[6]Flavobacterium anatoliense	0	0	0	0	0.003	0	0	0	0	0	0.068	0	0	0	0	0	0	0.02	0	0.11	0	0	0.058	0	0	0.013	0	0	0	0	0	0	0	0	0	0	0	0	0	0	0	0	0	0	0	0	0	0.539	0
[6]Parageobacillus toebii	0	0	0	0	0.003	0	0	0	0	0	0	0	0.004	0	0	0	0	0	0	0	0	0	0	0	0	0	0	0	0	0	0	0	0	0	0	0	0	0	0	0	0	0	0	0	0	0	0	0	0
[6]Alkalibacterium gilvum	0	0	0	0	0.003	0	0	0	0	0	0.009	0	0	0.012	0.162	0	0	0.01	0	0	0	0	0.005	0	0	0.013	0	0	0.005	0	0.005	0	0	0	0	0	0	0	0.006	0	0	0	0.004	0	0	0.005	0	0	0
[6]Psychrobacter aestuarii	0	0	0	0	0.003	0	0	0	0	0	0	0	0	0	0	0	0	0	0	0	0	0	0	0	0	0	0	0	0	0	0	0	0	0	0	0	0	0	0	0	0	0	0	0	0	0.005	0	0	0
[6]Enterococcus saccharolyticus	0	0	0	0	0.003	0	0	0	0	0	0	0	0	0	0	0	0	0	0	0	0	0.003	0	0	0	0	0	0	0.005	0	0	0	0	0	0	0	0	0	0	0	0	0	0	0	0	0	0	0	0
[6]Exiguobacterium sibiricum	0	0	0	0	0.003	0	0	0	0	0	0	0	0	0	0	0	0	0	0	0	0.004	0	0	0	0	0	0	0	0	0	0	0	0	0	0	0	0	0	0	0	0	0	0	0	0	0	0	0	0
[6]Legionella worsleiensis	0	0	0	0	0.003	0	0	0	0	0	0	0	0	0	0	0	0	0	0	0	0	0	0	0	0	0	0	0	0	0	0	0	0	0	0	0	0	0	0	0	0	0	0	0	0	0	0.009	0.006	0.008
[6]Bifidobacterium reuteri	0	0	0	0	0.003	0	0	0	0	0	0	0	0	0	0	0	0	0	0	0	0	0	0	0	0	0	0	0	0	0	0	0	0	0	0.006	0	0	0	0	0	0	0.008	0	0	0.003	0	0	0	0
[6]Eubacterium rectale	0	0	0	0	0.003	0.153	0	0	0	0.123	0.063	0	0	0.092	0.035	0	0	0.034	0	0.011	0	0	0	0.35	0.557	0.004	0	0.027	0	0	0.005	0	0	0.113	0	0.039	0	0.199	0.091	0	0	0.838	0.072	0	0.01	0	0	0	0.298
[6]Lysobacter dokdonensis	0	0	0	0	0.003	0	0	0	0	0	0	0	0	0	0	0	0	0	0	0	0	0	0	0	0	0	0	0	0	0	0	0	0	0	0	0	0	0	0	0	0	0	0	0	0	0	0	0	0
[6]Clostridium cellobioparum	0	0	0	0	0.003	0	0.167	0.091	0	0.098	0.017	0.075	0	0.381	0	0	0	0	0	0.007	0.004	0	0.012	0	0.006	0.004	0.01	0.013	0.044	0.024	0	0	0.009	0.128	0	0.03	0.007	0.047	0	0.005	0	0	0.094	0	0.084	0	0.042	0	0.112
[6]Methylobacterium indicum	0	0	0	0	0.003	0	0	0	0	0	0	0	0	0	0	0	0	0	0	0	0	0	0	0	0	0	0	0	0	0	0	0	0.005	0	0	0	0	0	0	0	0	0	0	0	0	0	0	0	0
[6]Diaphorobacter polyhydroxybutyrativorans	0	0	0	0	0.003	0	0	0	0	0	0	0	0	0	0	0	0	0	0	0	0	0	0	0	0	0	0	0.009	0	0.008	0	0	0	0	0	0	0	0	0	0	0.081	0	0.004	0	0	0.005	0	0.26	0
[6]Polaromonas naphthalenivorans	0	0	0	0	0.003	0.22	0	0	0	0	0.052	0	0	0	0.023	0.21	0	0	0	0	0.043	0.003	0.019	0	0.022	0	0	0	0	0	0	0	0	0	0	0.025	0.022	0	0	0	0	0	0	0	0	0	0	0.155	0
[6]Niastella populi	0	0	0	0	0.003	0	0	0	0	0	0	0	0	0	0	0	0	0	0	0	0	0	0	0	0	0	0	0	0	0	0.018	0	0	0	0	0	0	0	0	0	0	0	0	0	0	0	0	0	0
[6]Steroidobacter agariperforans	0	0	0	0	0.003	0	0	0	0	0	0	0	0	0	0	0	0	0	0	0	0	0	0	0	0	0	0	0	0	0	0	0	0	0	0	0	0	0	0	0	0	0	0	0	0	0	0	0	0
[6]Mannheimia caviae	0	0	0	0	0.003	0	0	0	0	0	0	0	0	0.081	0	0	0	0	0	0	0	0	0	0.136	0	0	0	0	0	0	0	0	0	0	0	0	0	0	0	0	0	0	0	0	0	0	0	0	0
[6]Pedobacter nutrimenti	0	0	0	0	0.003	0	0	0	0	0	0	0	0	0.006	0	0	0	0	0	0	0	0.007	0	0	0	0	0	0	0	0	0	0	0	0	0	0	0	0	0	0	0	0	0	0	0	0	0	0	0
[6]Helcococcus sueciensis	0	0	0	0	0.003	0	0.008	0.224	1.064	0.204	0.001	0	0	0.006	0.027	0	0.02	0.656	0	0.224	0	0.003	0.225	0	0.351	0.013	0.016	0	0.151	0.02	0.068	0	0.304	0.274	0.166	0.01	0.238	0.119	0	0	0.162	0	0.162	0	0.172	0	0	0	0.112
[6]Campylobacter showae	0	0	0	0	0.003	0	0	0	0	0	0	0	0	0	0	0	0	0	0	0	0	0	0	0	0	0	0	0	0	0	0	0	0	0	0	0	0	0	0	0	0	0	0	0	0	0	0	0	0
[6]Corynebacterium durum	0	0	0	0	0.003	0	0	0	0	0	0	0	0	0	0	0	0	0	0	0	0	0	0	0	0	0	0	0	0	0	0.018	0	0	0	0	0	0	0	0.08	0	0	0	0	0	0	0	0	0	0
[6]Tetragenococcus solitarius	0	0	0	0	0.003	0	0	0	0	0	0	0	0	0	0	0	0	0	0	0	0	0	0	0	0	0	0	0	0	0	0	0	0	0	0	0	0	0	0	0	0	0	0	0	0	0	0	0	0
[6]Chloroflexus aurantiacus	0	0	0	0	0.003	0	0	0	0	0	0	0	0	0	0	0	0	0	0	0	0	0	0	0	0	0	0	0	0	0	0	0	0	0	0	0	0	0	0	0	0	0	0	0	0	0	0	0	0
[6]Pseudomonas alcaligenes	0	0	0	0	0.003	0	0	0	0	0	0	0	0	0	0.081	0	0	0	0	0	0	0	0	0	0	0	0	0	0	0	0	0	0	0	0	0	0	0	0	0	0	0	0	0	0	0	0	0	0
[6]Anaerovorax odorimutans	0	0	0	0	0.003	0	0	0	0	0.123	0.101	0.189	0	0	0.096	0	0.132	0.015	0	0.021	0	0	0.097	0	0	0.013	0.01	0	0.039	0	0	0	0	0	0.066	0.005	0	0	0	0	0.061	0	0.089	0	0.019	0	0	0	0.087
[6]Geobacillus thermoleovorans	0	0	0	0	0.003	0	0	0	0	0	0	0	0	0	0	0	0	0	0	0	0	0	0	0	0	0	0	0	0	0	0	0	0	0	0	0	0	0	0	0	0	0	0	0	0	0	0	0	0
[6]Psychrobacter phenylpyruvicus	0	0	0	0	0.003	0.22	0.402	0	0.007	0	1.401	0.657	0	0.987	0.112	0.113	0.837	1.141	0	0.064	0.029	0	0.138	0.358	0	0.112	0	0	0.039	0.004	0.032	0	0	0	0	0.079	0.089	1.123	0.028	0	0	0	0.392	0.278	0.133	0	0	0	0.741
[6]Moraxella porci	0	0	0	0	0.003	0	0.004	0	0	0	0	0	0	0	0	0	0	0	0	0	0	0	0	0	0.003	0	0	0	0	0	0	0	0	0	0	0	0	0	0	0	0	0	0	0	0	0	0	0	0
[6]Moraxella lincolnii	0	0	0	0	0.003	0	0	0	0	0	0	0	0	0	0	0	0	0	0	0	0	0	0	0	0	0	0	0	0	0	0.018	0	0	0	0	0	0	0	0	0	0	0	0	0	0	0	0	1.319	0
[6]Lactobacillus plantarum	0	0	0	0	0.003	0.345	0.443	0	0	0	0	0	0	0.012	0	0.487	4.824	0	0	0	3.44	0.22	0.032	0	0.386	0.004	0	0	0	0.024	0.041	0.004	0	0	0	0	0.111	0	0	0	0	0.594	0	0	0	0	0.005	0	0
[6]Rubellimicrobium roseum	0	0	0	0	0.003	0	0	0	1.245	0	0	0	0	0	0	0	0	0	0	0	0.025	0	0	0	0	0.009	0	0	0	0	0.005	0	0	0	0	0.034	0	0	0.074	0	0	0	0	0	0	0	0	0	0
[6]Moraxella ovis	0	0	0	0	0.003	0	0	0	0	0	0	0	0	0	0	0	0	0	0	0	0	0	0	0	0	0	0	0	0	0	0	0	0	0	0	0	0	0	0	0	0	0	0	0	0	0	0	0	0
[6]Eubacterium ventriosum	0	0	0	0	0.003	0	0	0	0	0	0	0	0	0	0	0	0	0	0	0	0	0	0	0	0	0	0	0	0.024	0	0	0	0	0	0	0	0	0	0	0	0	0	0	0	0	0	0	0	0
[6]Actinobacillus seminis	0	0	0	0	0.003	0	0	0	0	0	0.143	0	0	0.006	0.015	0.004	0.004	0.127	10.499	0.011	0	0.062	0.07	0.207	0.187	41.098	18.45	12.277	0.185	6.293	5.14	0.179	1.028	1.811	3.09	0.01	0.735	0.014	0	0	0	0	0.004	0	0	0	1.354	3.324	0.79
[6]Anaerococcus murdochii	0	0	0	0	0.003	0	1.013	0.351	0	0.165	0.001	0.03	0	1.691	0	0	0	0	0.122	0	0	0	0	2.01	0	0.004	0	0	0.02	0	0.005	0.012	0	0.009	0.017	0.069	0	0.047	0.028	0	0.439	0	0.034	0	3.171	0	0.163	0.006	0
[6]Ruminococcus lactaris	0	0	0	0	0.003	0.053	0.305	0.011	0	0	0.059	0	0	0	0.313	0	0	0.073	0.003	0	0	0	0	0	0.003	0.094	0.003	0	0	0.032	0	0	0	0	0	0	0	0	0	0.033	0	0	0.06	0	0.243	0.01	0	0	0.033
[6]Ornithinimicrobium murale	0	0	0	0	0.003	0	0	0	0	0	0	0	0	0	0	0	0	0	0	0	0	0	0.325	0	0	0	0	0	0	0	0	0	0	0	0	0	0	0	0	0	0	0	0	0	0	0	0	0	0
[6]Taibaiella chishuiensis	0	0	0	0	0.003	0.005	0	0	0	0	0.058	0	0	0	0.228	0	0	0.088	0	0.014	0	0	0	0	0	0.004	0	0	0	0	0	0	0	0	0	0	0	0	0.017	0	0	0	0	0	0	0	0	0	0
[6]Bifidobacterium mongoliense	0	0	0	0	0.003	0	0	0	0	0	0	0	0	0	0	0	0	0	0	0	0	0	0	0	0	0	0	0	0	0	0	0	0	0	0	0	0	0	0	0	0	0	0	0	0	0	0	0	0
[6]Mycobacterium arabiense	0	0	0	0	0.003	0	0	0	0	0	0	0	0	0	0	0	0	0	0	0	0	0	0	0	0	0	0	0	0	0	0	0	0	0	0	0	0	0	0	0	0	0	0	0	0	0	0	0	0
[6]Streptomyces olivaceus	0	0	0	0	0.003	0	0.004	0	0	0	0	0	0.004	0	0	0	0	0	0	0	0	0	0	0	0	0	0	0	0	0	0	0	0	0.009	0	0	0	0.004	0	0.005	0	0	0	0	0	0	0.005	0.006	0
[6]Pseudomonas salomonii	0	0	0	0	0.003	0	0	0	0	0	0	0	0	0	0	0.004	0	0	0	0	0	0	0	0	0	0	0	0	0	0	0	0	0	0	0.116	0	0	0	0	0	0	0	0	0	0	0	0	0	0.004
[6]Prevotella oryzae	0	0	0	0	0.003	0	0	0	0	0	0	0	0	0	0	0	0	0	0	0	0	0	0	0	0	0	0	0	0	0	0	0	0	0	0	0	0	0	0	0	0	0	0	0	0	0	0	0	0
[6]Rothia endophytica	0	0	0	0	0.003	0	0	0	0	0	0	0	0.004	0	0	0	0	0	0	0	0	0.003	0	0	0	0	0	0	0	0	0	0	0	0	0	0	0	0	0	0	0	0	0	0	0	0	0	0.006	0
[6]Lactobacillus aviarius	0	0	0	0	0.003	0	0	0	0	0	0	0	0	0	0	0	0	0	0	0	0	0	0	0	0	0	0	0	0	0	0	0	0	0	0	0	0	0	0	0	0	0	0	0	0	0	0	0	0
[6]Bacillus fastidiosus	0	0	0	0	0.003	0	0	0	0	0	0	0	0	0	0	0	0	0	0	0	0	0	0	0	0	0	0	0	0	0	0	0	0	0	0	0	0	0	0	0	0	0	0	0	0	0	0	0	0
[6]Staphylococcus saprophyticus	0	0	0	0	0.003	0	0	0	0.029	0	0.002	0	0.004	0	0	0	0	0	0	0	0	0	0.002	0	0.003	0	0	0	0	0	0.005	0	0.005	0.024	0	0	0	0	0	0.169	0	0	0	0	0	0	0	0	0
[6]Globicatella sulfidifaciens	0	0	0	0	0.003	0	0	0	0	0	0.001	0	0	0	0	0	0.008	0	0	0	0	0	0	0	0	0	0	0	0	0	0	0	0	0	0	0	0	0	0	0	0	0	0	0	0	0	0	0	0
[6]Ornithinimicrobium algicola	0	0	0	0	0.003	0	0	0	0	0	0	0	0	0	0	0	0	0	0	0	0.129	0	0	0	0	0.013	0	0	0	0	0	0	0	0	0	0	0	0	0	0	0	0	0	0	0	0	0	0	0
[6]Lactobacillus delbrueckii	0	0	0	0	0.003	0	0	0	0	0	0	0	0	0	0	0	0	0	0	0	0	0	0	0	0	0.004	0	0	0	0	0	0	0	0	0	0	0	0	0	0	0	0	0	0	0	0	0	0	0
[6]Clostridium straminisolvens	0	0	0	0	0.003	0.944	0.008	0.1	0	1.217	0.602	0.008	0	0.883	0	0	0	0.069	0	0.356	0	0	0.068	0	0	0.063	0.042	0	0.068	0	0.087	0.01	0.19	0.506	0.371	0.399	0.238	0.213	0	0.694	0.944	0	1.973	0.536	0.123	0	0	0.805	2.362
[6]Treponema brennaborense	0	0	0	0	0.003	0.278	0.23	0	0	4.308	0.068	0	0	0	0	0	0	0	0	0.071	0	0	0.09	0	0.098	0.004	0	0.044	0.034	0.106	0.082	0	0	0.586	0	0.079	0.104	1.232	0.017	0	0	0	0.396	0	0.969	0	0.173	0	0
[6]Staphylococcus devriesei	0	0	0	0	0.003	0.005	0	0	0	0	0.001	0	0	0	0	0.031	0.004	0	0	0	0	0	0	0	0	0	0	0	0	0	0	0	0.005	0	0	0	0	0	0	0.009	0.005	0	0	0	0	0	0.005	0	0
[6]Ewingella americana	0	0	0	0	0.003	0	0	0	0	0	0	0	0	0	0	0	0	0	0	0	0	0	0	0	0	0	0	0	0	0	0	0	0	0	0	0	0	0	0	0	0	0	0	0	0	0	0	0	0
Cluster 73	0	0	0	0	0	0	0	0	0	0	0	0	0	0	0	0	0	0	0	0	0	0	0	0	0	0	0	0	0	0	0	0	0	0	0	0	0	0	0	0	0	0	0	0	0	0	0	0	0
Cluster 95	0	0	0	0	0	0	0	0	0	0	0	0	0	0	0	0	0	0	0	0	0	0	0	0	0	0	0	0	0	0	0	0	0	0	0	0	0	0	0	0	0	0	0	0.237	0	0	0	0	0
Cluster 72	0	0	0	0	0	0	0	0	0	0	0	0	0	0	0	0	0.06	0	0	0	0	0	0	0	0	0	0	0	0	0	0	0	0	0	0	0	0	0	0	0	0	0	0	0	0	0	0	0	0
Cluster 48	0	0	0	0	0	0	0	0	0	0	0	0	0	0	0	0	0	0	0	0	0	0	0.027	0	0	0	0	0	0	0	0	0	0	0	0	0	0	0	0	0	0	0	0	0	0	0	0	0	0.165
Cluster 88	0	0	0	0	0	0	0	0	0	0.17	0	0	0	0	0	0	0	0	0	0	0	0	0	0	0	0	0	0	0	0	0	0	0	0	0	0	0	0	0	0	0	0	0	0	0	0	0	0	0
Cluster 64	0	0	0	0	0	0	0	0	0	0	0	0	0	0	0	0	0	0	0	0	0	0	0	0	0	0	0	0	0	0	0	0	0	0	0	0	0	0	0	0	0	0	0	9.456	0	0	0	0	0.054
Cluster 110	0	0	0	0	0	0	0	0	0	0.411	0.018	0	0	0	0	0	0	0	0	0	0	0	0	0	0	0	0	0	0	0	0	0	0	0	0	0	0	0	0	0	0	0	0.038	0	0	0	0.14	0	0
Cluster 85	0	0	0	0	0	0	0	0	0	0	0	0	0	0	0	0	0	0	0	0	0	0	0	0	0	0	0	0	0	0	0	0	0.045	0.043	0	0	0	0	0	0	0	0	0	0	0	0	0	0	0
Cluster 59	0	0	0	0	0	0	0	0	0	0	0	0	0	0	0	0	0.5	0	0	0	0	0	0	0	0	0	0	0	0	0	0	0	0	0	0	0	0	0	0	0	0	0	0	0	0	0.04	0	0	0.099
Cluster 99	0	0	0	0	0	0	0	0	0	0	0	0	0	0	0	0	0	0	0.019	0	0	0	0	0	0	0	0	0	0	0	0	0	0	0	0	0	0	0	0	0	0	0	0	0	0	0	0	0	0
[6]Petrimonas sulfuriphila	0	0	0	0	0	0.182	0.548	0.431	0	6.614	0.075	3.608	0.174	1.033	0.448	0	0.004	0	0	0.153	0	0	0.095	0	0	0.022	0.085	0.231	1.589	1.308	0.151	0.012	0.285	0.08	0.664	0.025	3.348	0.152	0	0	0	0	0	0	0.211	0.131	0	0.08	0.232
[6]Mesorhizobium tianshanense	0	0	0	0	0	0	0	0	0	0	0	0	0	0	0	0	0	0	0	0.011	0	0.003	0	0	0	0	0	0	0	0	0	0	0	0	0	0	0	0	0	0	0	0	0	0	0	0	0	0	0
[6]Sulfuritalea hydrogenivorans	0	0	0	0	0	0	0	0	0	0	0	0	0	0	0	0	0	0	0	0	0	0	0	0	0	0	0	0	0	0	0	0	0	0	0	0	0	0	0	0	0	0	0	0	0	0	0	0.006	0
[6]Pseudomonas plecoglossicida	0	0	0	0	0	0	0	0	0	0	0	0	0	0	0	0	0	0	0	0	0	0	0	0	0	0	0	0	0	0	0	0	0	0	0	0	0	0	0	0	0	0	0	0	0	0	0	0	0
[6]Povalibacter uvarum	0	0	0	0	0	0.005	0.004	0	0	0	0.029	0	0.108	0	0	0.113	0	0	0	0	0	0	0.017	0	0	0	0	0	0	0.004	0	0	0	0	0	0	0	0	0	0	0	0	0	0	0	0	0	0	0
[6]Chondromyces robustus	0	0	0	0	0	0.005	0	0	0	0	0	0	0	0	0	0.004	0	0	0	0	0	0	0	0	0	0.004	0	0	0	0	0	0	0	0	0	0	0	0	0	0	0	0	0	0	0	0	0	0	0
[6]Pseudomonas stutzeri	0	0	0	0	0	0	0	0	0	0	0	0	0	0	0.158	0	0	0	0	0.004	0	0.003	0	0	0	0	0	0	0	0	0	0	0	0	0	0	0	0	0	0	0	0	0	0	0	0	0	0	0
[6]Mangrovibacter yixingensis	0	0	0	0	0	0	0	0	0	0	0	0	0	0	0	0	0	0	0	0	0	0	0	0	0	0	0	0	0	0	0	0	0	0	0	0	0	0	0	0	0	0	0	0	0	0	0	0	0
[6]Novosphingobium lentum	0	0	0	0	0	0.254	0	0	0	0	0.001	0	0	0	0	0.004	0	0	0	0	0	0	0.044	0.072	0	0	0	0	0	0	0	0	0	0	0	0	0.111	0	0	0	0	0	0	0.474	0	0	0	0	0
[6]Geminicoccus roseus	0	0	0	0	0	0	0	0	0	0	0.025	0.06	0	0.092	0	0	0	0	0	0	0.054	0	0	0	0	0	0	0	0	0	0	0	0	0	0	0.02	0	0	0	0	0.045	0	0	0	0	0.717	0	0	0
[6]Providencia vermicola	0	0	0	0	0	0	0	0	0.872	0	0	0	0.12	0	0	0	0	0	0.127	0	0	0	0	0	0	0	0	0	0	0	0	0	0	0	0	0	0	0	0	0	0	0	0	0	0	0	0	0	0
[6]Brevundimonas viscosa	0	0	0	0	0	0	0	0	0	0	0	0.008	0	0	0	0	0	0	0	0	0	0	0	0	0	0	0	0	0	0	0	0	0	0	0	0	0	0	0	0	0	0	0	0	0	0	0	0	0
[6]Salinibacterium xinjiangense	0	0	0	0	0	0.863	0	0	0	0	0.003	0	0	0.144	0	0.728	0	0.01	0	0	0.039	0.239	0	0	0.095	0	0	0	0.049	0	0	0	0	0	0	0.02	0	0	0	0	0	0	0	0	0	0	0	0	0
[6]Corynebacterium singulare	0	0	0	0	0	0.7	0	0	0	0	0	0	0	0	0	0	0	0.005	0	0.004	0.075	0	0.005	0	0	0	0	0	0.005	0	0	0	0	0	0	0	0	0	0	0	0	0	0	0	0	0	0	0	0
[6]Jeotgalicoccus psychrophilus	0	0	0	0	0	0.623	0	0	0	0	0.007	0	0	0	0	0.148	0.024	0	0	0	0	0	0.015	0	0	0.004	0.003	0	0.005	0	0	0	0	0.005	0	0	0	0.007	0.006	0	0	0	0	0	0	0	0	0.006	0
[6]Rhizobium endolithicum	0	0	0	0	0	0.589	0.013	0	0	0	0	0	0	0	0	0	0	0	0	0	0	0	0.036	0	0	0	0	0	0	0	0.009	0	0.113	0	0	0.044	0	0	0	0	0	0	0	0	0	0	0	0	0
[6]Spirochaeta aurantia	0	0	0	0	0	0.465	0	0	0	0	0.055	0	0	0	0	0.055	0.004	0	0	0	0.222	0.344	0.09	0	0	0	0	0	0.015	0	0.009	0	0	0	0	0	0	0	0	0	0	0	0	0	0	0	0	0	0
[6]Bacteroides plebeius	0	0	0	0	0	0.46	0	0.218	0	0.903	0.689	0.204	0	0.496	0.015	0	0.444	0.01	0	0.245	0.154	0.187	0.172	0	0	0.067	0.065	0.009	0.683	0.134	0.027	0.021	0.136	0.085	0	0.305	0.327	0.336	0.102	0	0.389	0	0.976	0	0.25	0	0	0	2.155
Cluster 603	0	0	0	0	0	0.446	0	0	0	0	0	0	0	0	0	0	0	0	0	0	0	0	0	0	0	0	0	0	0.044	0	0	0	0	0	0	0	0	0	0	0	0	0	0	0	0	0	0	0	0
[6]Duganella zoogloeoides	0	0	0	0	0	0.436	0	0	0	0	0.01	0	0	0	0	0	0	0	0	0	0.011	0.088	0.012	0	0	0	0	0	0.107	0	0.014	0	0	0	0	0	0.082	0	0	0	0	0	0	0	0	0	0	0	0
[6]Granulicatella adiacens	0	0	0	0	0	0.426	0.096	0	0	0	0.003	0	0	0	0	0	0	0.039	0	0	0	0	0	0.944	0	0	0	0	0	0	0	0	0	0	0	0	0	0	0.051	0	0	0	0	0	0	0	0	0	0
[6]Ethanoligenens harbinense	0	0	0	0	0	0.412	0	0.053	0	0.144	0.175	0	0	0	0.324	0	0.296	0	0	0.043	0.004	0	0.002	0	0	0.022	0.013	0.013	0.015	0.004	0.009	0.004	0.05	0.18	0	0.069	0.022	0.116	0	0	0	0	0.217	0	0.055	0	0	0	0.401
Cluster 247	0	0	0	0	0	0.388	0	0	0	0	0	0	0	0.352	0	0	0	0.034	0	0	0	0.206	0	0	0	0	0	0	0.034	0	0	0	0	0	0	0	0	0	0	0	0.136	0	0.081	0	0	0	0	0	0
[6]Sphingomonas aquatilis	0	0	0	0	0	0.379	0.004	0	0	0	0	0	0	0	0	0	0.212	0	0	0	0	0	0.015	0	0.003	0	0	0	0	0	0	0	0	0	0	0	0	0	0	0	0	0.312	0	0	0	0	0	0	0
[6]Muricomes intestini	0	0	0	0	0	0.379	0	0.003	0	0.004	0.231	0	0	0.006	0	0	0	0.064	0	0	0	0	0.007	0	0.003	0.013	0	0.174	0.054	0	0	0.008	0.05	0	0	0	0	0	0	0	0	0	0.009	0	0.149	0	0	0	0
[6]Paludibacter propionicigenes	0	0	0	0	0	0.364	0	0	0	0	0.003	0	0	0	0	0.047	0	0	0	0	0	0.19	0	0	0	0.018	0.046	0	0.073	0.028	0	0.002	0.027	0	0.15	0	0.208	0	0	0	0	0	0	0	0	0	0	0	0
[6]Arcobacter ellisii	0	0	0	0	0	0.359	0	0	0	0	0.019	0	0	0	0	0	0	0	0	0	0	0	0	0	0	0.009	0	0	0	0	0	0	0	0	0	0	0	0	0	0	0	0	0	0	0	0	0	0	0
[6]Aquabacterium parvum	0	0	0	0	0	0.355	0	0	0	0	0	0	0	0	0	0	0	0	0	0	0	0	0	0	0	0	0	0	0	0	0.032	0	0.014	0	0	0	0	0	0	0	0	0.267	0	0	0	0	0	0	0
[6]Blautia schinkii	0	0	0	0	0	0.34	0	0	0	0	0.028	0	0	0	0	0.125	0	0	0	0	0	0	0.048	0	0	0.004	0	0	0.127	0.016	0	0	0	0	0	0	0	0	0.182	0	0.646	0	0.307	0	0	0.49	0	0	0.004
[6]Solibacillus isronensis	0	0	0	0	0	0.331	0	0	0	0	0.163	0.008	0	0	0	0.066	0	0	0	0	0	0	0	0	0	0	0	0	0	0	0	0	0	0	0	0	0	0	0	0	0	0	0	0	0	0	0.63	0	0
[6]Parabacteroides distasonis	0	0	0	0	0	0.331	0	0	0	0	0.056	0	0	0	0	0	0	0.015	0	0	0.04	0	0	0	0.038	0	0.218	0.125	0	0	0.041	0	0	0	0	0	0	0	0	0	0.56	0	0	0	0	0	0	0	0
Cluster 448	0	0	0	0	0	0.331	0	0	0	0	0	0	0	0	0.058	0	0.028	0	0	0	0	0.033	0	0	0	0	0	0	0.054	0	0	0	0	0	0	0	0	0.249	0	0	0	0	0	0	0	0	0	0	0
Cluster 725	0	0	0	0	0	0.326	0	0	0	0	0	0	0	0	0	0	0	0	0	0	0.108	0	0	0	0	0	0	0	0	0	0	0	0	0	0	0	0	0	0	0	0	0	0	0	0	0	0	0	0
[6]Desulfosporosinus burensis	0	0	0	0	0	0.321	0	0	0	0	0.001	0	0	0	0	0	0	0	0	0	0	0	0	0	0	0	0	0	0	0	0	0	0	0	0	0	0	0	0	0	0	0	0	0	0	0	0	0	0
[6]Sphaerotilus montanus	0	0	0	0	0	0.321	0	0	0	0	0.044	0	0	0	0	0.121	0	0	0	0	0.083	0.144	0	0	0	0	0	0	0	0	0.018	0	0.045	0.151	0	0	0	0	0	0	0	0	0.021	0	0	0	0	0	0
[6]Flavobacterium noncentrifugens	0	0	0	0	0	0.316	0	0	0	0	0	0	0	0	0	0	0	0	0	0	0	0	0	0	0.146	0.004	0	0	0	0	0	0	0	0	0	0	0	0.076	0	0	0	0	0	0	0	0	0	0	0
Cluster 16	0	0	0	0	0	0.316	0	0.033	0	0	0	0	0	0	0	0	0.352	0	0	0	0	0	0	0	0.054	0	0	0	0	0	0	0	0	0	0	0	0	0	0	0	0	0	0	0	0.049	0.389	0	0	0.43
[6]Psychrobacter maritimus	0	0	0	0	0	0.311	0	0	0	0	0.024	0	0	0	0	0.545	0	0	0	0	0.104	0	0.024	0	0	0	0	0	0	0	0.032	0	0	0	0	0	0	0	0	0	0	0	0	0	0	0	0	0	0.099
Cluster 7	0	0	0	0	0	0.311	0	1.626	0	0	0	0	0	0	0	0	0.028	0	0	0	0	0	0	0	0.022	0	0	0	0	0	0	0	0	0	0	0.148	0	0.029	0	0	0	0	0	0	0	0	0	0	0
Cluster 602	0	0	0	0	0	0.311	0	0	0	0	0	0	0	0	0	0	0	0	0	0	0	0	0	0	0	0	0	0	0	0	0	0	0	0	0	0	0	0	0	0	0	0	0.06	0	0	0	0	0	0
[6]Gemella sanguinis	0	0	0	0	0	0.307	0	0	0	0	0	0.249	0	0	0	0	0	0	0.445	0	0	0	0	0	0	0.733	0.965	0.645	0.19	0.032	0.183	0.083	0	0	0	0	0	0	0.091	0	0	0	0	0	0	0	0	0	0
Cluster 317	0	0	0	0	0	0.302	0	0	0	0	0.006	0.189	0	0	0	0	0	0	0	0	0	0	0	0	0	0	0	0	0	0	0	0	0	0	0	0	0	0	0	0	0	0	0	0	0	0	0	0	0
[6]Kocuria salsicia	0	0	0	0	0	0.288	0.029	0.028	0	0	0.001	0.121	0.004	0.006	0.336	0.117	0	0	0.044	0.004	0.291	0.033	0	0	0.013	0	0.003	0	0.068	0	0.05	0.004	0	0	0.017	0.015	0	0	0	0.807	0.192	0	0.055	0	0.036	0.5	0	0.031	0
Cluster 449	0	0	0	0	0	0.288	0	0	0	0.038	0	0	0	0	0.12	0.055	0	0	0	0.028	0	0.036	0	0	0	0	0	0	0	0	0	0	0	0	0	0	0	0	0	0	0	0	0.192	0	0	0	0	0	0.182
[6]Sphingorhabdus wooponensis	0	0	0	0	0	0.268	0	0.003	0	0	0.016	0	0	0	0	0	0.008	0	0	0	0.039	0	0	0	0.529	0	0	0.022	0.01	0	0	0	0.018	0.08	0.05	0.044	0	0	0	0	0	0.03	0.047	0	0	0.121	0.117	0.074	0
[6]Aerosakkonema funiforme	0	0	0	0	0	0.254	0	0	0	0	0	0	0	0	0	0.136	0	0	0	0	0	0	0	0	0	0	0	0	0	0	0	0	0	0	0	0	0	0	0	0	0	0	0	0	0	0	0	0	0
[6]Pseudomonas caeni	0	0	0	0	0	0.254	0	0.025	0	0	0.028	0	0	0	0.104	0.273	0	0	0	0	0.183	0.246	0.005	0	0	0.004	0.007	0	0	0	0	0	0	0	0	0	0.067	0.004	0	0	0	0	0	0	0	0	0	0	0
[6]Flavobacterium succinicans	0	0	0	0	0	0.254	0.013	0	0	0	0	0	0	0	0	0.222	0.32	0.083	0	0	0.018	0.364	0	0.143	0.332	0.004	0	0	0	0	0.005	0	0.018	0	0.122	0.03	0	0	0.04	0	0.268	0.472	0.026	0.052	0	0	0.285	0.167	0
[6]Paludibaculum fermentans	0	0	0	0	0	0.249	0	0.033	0	0	0.036	0	0	0	0	0.452	0	0	0	0	0.226	0.2	0.07	0.436	0.212	0.013	0	0	0	0	0.009	0	0.041	0	0	0	0	0.004	0	0	0	0	0	0	0.01	0	0.023	0.396	0
[6]Pseudomonas oryzihabitans	0	0	0	0	0	0.24	0	0	0	0	0.127	0	0	0	0.123	0	0.004	0	0	0	0.99	0.449	0	0	0	0	0	0	0.005	0	0.023	0	0.041	0	0	0	0	0.094	0	0	0	0	0	0	0	0	0	0	0
[6]Janthinobacterium lividum	0	0	0	0	0	0.235	0	0	0	0.055	0.022	0	0	0	0	0	0	0	0	0	0.004	0.115	0	0	0	0	0	0	0	0	0	0	0	0	0	0	0	0	0	0	0	0	0	0	0	0	0	0	0
Cluster 566	0	0	0	0	0	0.23	0	0	0	0	0	0	0	0	0	0	0	0	0	0	0	0.115	0	0	0	0	0	0	0	0	0	0	0	0	0	0	0	0	0	0	0	0	0	0	0	0	0	0	0.079
[6]Eubacterium hallii	0	0	0	0	0	0.23	0.017	0	0	0	0.037	0	0	0	0	0	0	0	0	0.004	0	0	0.002	0	0.032	0.013	0	0.031	0.034	0.02	0	0	0	0.024	0	0	0	0.011	0	0	0.263	0	0.149	0	0	0	0.121	0	0.103
[6]Acinetobacter marinus	0	0	0	0	0	0.225	0	0	0	0	0	0	0	0	0	0	0	0	0	0	0	0	0	0	0	0	0	0	0	0	0	0	0	0	0	0	0	0	0	0	0	0	0	0	0	0	0	0	0
Cluster 369	0	0	0	0	0	0.225	0	0	0	0.059	0	0.143	0	0	0	0	0	0	0	0	0	0	0	0	0	0	0	0	0	0	0	0	0	0.061	0	0	0	0	0	0	0	0	0	0	0.049	0	0	0.235	0
[6]Chryseolinea serpens	0	0	0	0	0	0.225	0	0.108	0	0	0.041	0	0	0.052	0	0	0	0	0	0	0	0.023	0.102	0	0	0	0	0	0	0	0.027	0	0	0.019	0.022	0	0	0	0	0	0	0	0	0	0	0	0	0	0
[6]Singulisphaera rosea	0	0	0	0	0	0.22	0	0	0	0	0.019	0	0	0	0	0	0	0.029	0	0	0.072	0.138	0	0	0	0.004	0	0	0	0	0.005	0	0	0	0	0	0.074	0	0	0	0	0	0	0	0	0	0	0	0
Cluster 733	0	0	0	0	0	0.216	0	0	0	0	0	0	0	0	0	0	0	0	0	0	0.093	0	0	0	0	0	0	0	0	0	0	0	0	0	0	0	0	0	0	0	0	0	0	0	0	0	0	0	0
Cluster 242	0	0	0	0	0	0.216	0	0	0	0	0	0	0	0	0	0	0	0	0	0	0	0	0	0.064	0	0	0	0	0	0	0	0	0	0	0	0	0	0.076	0	0	0	0.434	0	0	0	0	0	0	0
[6]Garciella nitratireducens	0	0	0	0	0	0.211	0	0	0	0	0.006	0	0	0	0	0	0	0	0	0	0	0	0	0	0	0	0	0	0	0	0	0	0	0	0	0	0	0	0	0	0	0	0	0	0	0	0	0	0
Cluster 24	0	0	0	0	0	0.211	0	0	0	0	0	0	0	0	0	0.113	0	0	0	0	0	0.22	0	0	0	0	0	0	0	0	0	0	0	0	0	0	0	0	0.353	0	0	0	0	0	0	0	0	0	0
[6]Rhodoferax ferrireducens	0	0	0	0	0	0.211	0.063	0	0	0.017	0.038	0	0	0	0.015	0.429	0.116	0.073	0	0	0.025	0.262	0	0	0.196	0	0	0	0.015	0	0	0	0	0	0.022	0	0	0	0	0	0	0	0.026	0	0.104	0.02	0	0.712	0
[6]Phascolarctobacterium succinatutens	0	0	0	0	0	0.211	0	0	0	0.284	0.049	0	0	0	0	0	0.496	0	0	0.028	0	0	0.029	0.794	0	0.049	0.257	0.111	0.093	0	0.128	0.004	0	0	0.216	0.025	0.238	0.061	0	0	0.49	0	0.379	0	0.276	0	0.882	0.111	0.894
Cluster 706	0	0	0	0	0	0.206	0	0	0	0	0	0	0	0	0	0	0	0	0	0	0	0	0	0	0	0	0	0	0	0	0	0	0	0	0	0	0	0	0	0	0	0	0	0	0	0	0	0	0
Cluster 553	0	0	0	0	0	0.201	0	0	0	0	0	0	0	0	0	0.043	0	0	0	0	0	0.036	0	0	0.057	0	0.059	0	0	0	0.169	0	0	0	0	0	0	0	0	0	0	0	0.03	0	0	0	0	0	0
[6]Cryobacterium arcticum	0	0	0	0	0	0.196	0	0	0	0	0	0	0	0	0	0	0	0	0	0	0	0	0.002	0	0	0	0	0	0	0	0	0	0	0	0	0	0	0	0	0	0	0	0	0	0	0	0	0	0
Cluster 266	0	0	0	0	0	0.196	0	0	0	0	0	0	0.112	0	0	0	0	0	0	0	0	0	0	0.179	0	0	0	0	0	0	0	0	0	0	0.039	0	0	0.105	0	0	0	0	0	0	0	0	0	0.34	0
Cluster 332	0	0	0	0	0	0.196	0	0	0	0	0	0.075	0	0.196	0	0	0.476	0	0	0	0	0	0	0	0	0	0	0	0	0	0	0	0	0	0.155	0	0	0	0	1.018	0.081	0	0	0	0	0	0	0.099	0.116
[6]Comamonas denitrificans	0	0	0	0	0	0.192	0	0	0	0	0	0	0	0	0	0	0	0	0	0	0	0	0	0	0	0	0	0	0	0	0	0	0	0	0	0	0	0	0	0	0	0	0	0	0	0	0	0	0
[6]Peredibacter starrii	0	0	0	0	0	0.192	0.033	0	0	0	0.002	0.008	0	0	0.081	0	0.208	0	0	0	0	0.052	0	0	0	0.022	0	0	0	0	0	0	0	0	0	0	0	0	0	0	0	0	0	0	0	0	0	0.068	0
[6]Aeribacillus pallidus	0	0	0	0	0	0.192	0	0	0	0	0.003	0	0	0	0	0	0	0	0	0	0	0	0	0	0.513	0	0	0.027	0	0	0.05	0	0	0	0.188	0	0	0	0	0.103	0	0	0	0	0	0	0	0.173	0
Cluster 741	0	0	0	0	0	0.192	0	0	0	0	0	0	0	0	0	0	0	0	0	0	0	0	0	0	0	0	0	0	0	0	0	0	0	0	0	0	0	0	0	0	0	0	0.047	0	0	0	0	0	0
Cluster 576	0	0	0	0	0	0.187	0	0	0	0	0	0	0	0	0	0	0	0	0	0	0.219	0	0	0	0	0	0	0	0	0	0	0	0	0	0	0	0	0	0	0	0	0	0	0	0	0	0	0	0
Cluster 256	0	0	0	0	0	0.187	0	0	0	0	0	0.166	0	0	0	0	0	0	0	0	0	0	0.073	0	0	0	0	0	0	0	0	0	0	0	0	0	0	0	0.046	0	0	0	0.136	0	0	0	0.047	0	0
Cluster 682	0	0	0	0	0	0.187	0	0	0	0	0	0	0	0	0	0	0	0	0	0	0	0	0	0	0	0	0	0	0	0	0	0	0	0	0	0	0	0	0	0	0	0	0	0	0	0	0	0	0
[6]Flaviflexus salsibiostraticola	0	0	0	0	0	0.187	0.013	0.965	0	0.237	0.485	3.835	0.004	0	1.899	0	0.108	0.191	0	5.628	0.011	0	0.836	0.443	0.763	0.049	0.016	0.058	0.819	0.831	0.059	0.004	1.137	0.269	0.404	0	1.084	0.253	0.046	0	0.116	0	0.119	0.639	0.25	0	0.752	0.421	0.004
Cluster 514	0	0	0	0	0	0.182	0	0	0	0	0	0	0	0	0	0	0	0	0	0	0	0.233	0	0	0	0	0	0	0	0	0	0	0	0	0	0	0	0	0	0	0	0	0.384	0	0	0	0	0	0
[6]Tumebacillus permanentifrigoris	0	0	0	0	0	0.182	0	0	0	0	0	0	0	0	0	0	0	0	0	0	0	0	0	0	0	0	0	0	0	0	0	0	0	0	0	0	0	0	0	0	0	0	0	0	0	0	0	0	0
[6]Sphingomonas fonticola	0	0	0	0	0	0.182	0	0	0	0	0	0	0	0	0	0	0	0	0	0	0	0	0	0	0.038	0	0	0	0	0	0	0	0	0	0	0	0	0	0	0	0	0.236	0	0	0	0	0.047	0	0.05
[6]Olsenella uli	0	0	0	0	0	0.182	0	1.28	1.824	0.191	0.065	0.053	0	0.046	0.305	0	0.372	0	0.069	0.107	0.029	0	0.08	0.114	0.066	0.022	0.14	0.187	0.166	0.355	0.37	0.004	1.35	0.331	0.338	0.025	0.386	0.004	0.518	0	0.04	0	0.349	0	0.029	0	0	0	0.182
Cluster 0	0	0	0	0	0	0.182	0	0	0	0	0.024	0	0	0	0.494	0	0.16	0	0	0	0	0	0	0	0	0	0	0	0	0	0	0	0	0.099	0	0	0	0	0	0	0	0	0.03	0	0	0	0	0	0
Cluster 614	0	0	0	0	0	0.182	0	0	0	0	0	0	0	0	0	0	0	0	0	0	0.057	0	0	0	0	0	0	0	0	0	0	0	0	0	0	0	0	0	0	0	0	0	0	0	0	0	0	0	0.062
Cluster 523	0	0	0	0	0	0.182	0	0	0	0	0	0	0	0	0	0.086	0	0	0	0	0	0.033	0.07	0	0.032	0	0	0	0	0	0	0	0	0	0	0	0	0	0	0	0	0	0.03	0	0	0	0	0	0
[6]Bradyrhizobium tropiciagri	0	0	0	0	0	0.177	0	0	0	0.072	0	0	0.041	0	0	0	0	0	0.053	0	0.043	0	0.019	0.25	0.057	0	0.003	0	0	0	0	0	0	0	0	0.03	0.015	0	0	0.075	0.005	0	0	0	0	0	0	0	0
[6]Winogradskyella wandonensis	0	0	0	0	0	0.177	0	0	0	0	0	0	0	0	0	0	0	0.103	0	0	0.029	0	0	0	0	0	0	0	0	0	0.014	0	0	0	0	0	0	0	0	0	0	0	0	0	0	0	0	0	0
[6]Brevibacterium frigoritolerans	0	0	0	0	0	0.177	0	0	0	0	0	0	0	0	0	0	1.085	0	0	0	0	0	0	0	0	0.004	0	0	0	0	0	0	0	0	0	0	0	0	0	0	0	0	0	0	0	0	0	0	0
[6]Pseudoxanthomonas kaohsiungensis	0	0	0	0	0	0.173	0	0	0	0	0	0	0	0	0	0	0	0	0	0	0	0	0	0	0	0	0	0	0	0	0	0	0	0	0	0	0	0	0	0	0	0	0	0	0	0	0	0	0
[6]Flavobacterium subsaxonicum	0	0	0	0	0	0.173	0	0	0	0	0.001	0	0	0	0.197	0	0	0	0	0	0	0	0	0	0	0	0	0	0	0	0	0	0	0	0	0	0	0	0	0	0	0	0	0	0	0	0	0	0
[6]Azonexus fungiphilus	0	0	0	0	0	0.173	0	0	0	0	0	0	0	0	0	0	0	0	0	0	0.032	0	0	0	0	0	0	0	0	0	0	0	0	0	0	0	0	0	0	0	0	0	0	0	0	0	0	0	0
[6]Microbacterium panaciterrae	0	0	0	0	0	0.173	0	0	0	0	0	0	0	0	0	0	0	0	0	0	0	0.033	0	0	0	0	0	0	0	0	0	0	0	0	0	0	0	0	0	0	0	0	0	0	0	0	0	0	0
[6]Paenibacillus peoriae	0	0	0	0	0	0.173	0	0	0	0	0	0	0	0	0	0	0	0	0	0	0	0	0	0	0	0	0	0	0	0	0	0	0	0	0	0	0	0	0	0	0	0	0	0	0	0	0	0	0
Cluster 616	0	0	0	0	0	0.173	0	0	0	0	0	0	0	0	0	0	0	0	0	0	0.165	0	0	0	0	0	0	0	0	0	0	0	0	0	0	0	0	0	0	0	0	0	0	0	0	0	0	0	0
[6]Flavobacterium buctense	0	0	0	0	0	0.168	0	0	0	0.03	0	0	0	0	0	0.012	0	0	0	0	0.1	0	0	0	0	0	0	0	0	0	0	0	0	0	0.061	0	0.007	0	0	0	0	0	0	0	0	0	0	0	0
[6]Papillibacter cinnamivorans	0	0	0	0	0	0.168	0.326	0	0	0.598	0.452	0	0.132	0.352	0	0	0.096	0.073	0	0.345	0.158	0.652	0.002	0	0	0.063	0.355	0.004	0	0.008	0.009	0	0.054	0.099	0	0.025	0.074	0.011	0.273	0.014	0.172	0	0.494	0	0.023	0	0.238	0.322	1.063
Cluster 69	0	0	0	0	0	0.163	0	0	0	0	0.047	0	0	0	0	0	0	0	0	0	0	0	0	0	0	0	0	0	0.078	0	0	0	0	0	0	0	0	0	0	0	0	0	0	0	0	0	0	0	0
Cluster 546	0	0	0	0	0	0.163	0	0.064	0	0	0	0	0	0	0	0	0	0	0	0	0.104	0	0	0	0.076	0	0	0	0	0	0	0	0	0	0	0	0	0	0	0	0	0	0	0	0.036	0	0	0	0
[6]Azoarcus toluclasticus	0	0	0	0	0	0.163	0	0	0	0	0	0	0	0	0	0	0	0	0	0	0	0	0	0	0	0	0	0	0	0	0	0	0	0	0	0	0	0	0	0	0	0	0	0	0	0	0	0	0
Cluster 100	0	0	0	0	0	0.158	0	0	0	0.534	0	0	0	0	0	0	0	0	0	0	0	0	0	0	0	0	0.033	0	0	0	0	0	0	0	0	0	0	0	0.148	0	0	0	0	0.794	0	0	0	0	0
Cluster 694	0	0	0	0	0	0.158	0	0.091	0	0	0	0	0	0	0	0	0	0	0	0	0	0	0.131	0	0	0	0	0	0	0	0	0	0	0	0	0	0	0	0	0	0	0	0	0	0	0	0	0	0
[6]Rubellimicrobium aerolatum	0	0	0	0	0	0.158	0	0	0	0	0	0	0	0	0	0	0	0	0	0	0	0	0	0	0	0.004	0	0	0	0	0	0	0	0	0	0	0	0	0.142	0	0	0	0	0	0	0	0	0	0
[6]Arcicella aurantiaca	0	0	0	0	0	0.158	0	0	0	0	0.022	0	0	0	0	0	0	0	0	0	0	0	0	0	0	0	0	0	0	0	0	0	0	0	0	0	0	0	0	0	0	0	0.013	0	0	0	0	0	0
Cluster 542	0	0	0	0	0	0.158	0	0.022	0	0	0	0	0	0	0	0	0	0.108	0	0	0	0	0	0	0	0	0	0	0	0	0	0	0	0.038	0	0	0	0	0	0	0	0	0	0	0	0	0	0	0
[6]Ruminococcus flavefaciens	0	0	0	0	0	0.158	0	0.124	0	0.047	0.092	0	0	0.006	0	0	0	0	0	0.021	0	0	0	0	0	0.022	0.068	0	0.059	0.008	0	0	0	0	0	0.054	0	0	0	0.413	0	0	0.072	0	0	0	0	0	0
[6]Terrisporobacter petrolearius	0	0	0	0	0	0.153	0	0	0	0	0	0	0	0	0	0	0	0	0	0	0.004	0	0	0	0.063	0	0	0	0	0	0.055	0	0	0	0	0	0	0	0	0	0.02	0	0	0	0	0	0	0	0
[6]Cronobacter malonaticus	0	0	0	0	0	0.153	0	0	0	0	0.055	0.136	0	0	0	0.058	0	0	0	0	0	0	0	0	0	0	0	0	0	0	0.005	0	0	0	0	0	0	0.134	0	0	0	0	0	0	0	0	0	0	0
Cluster 65	0	0	0	0	0	0.153	0	0	0	0	0	0	0	0	0.077	0	0	0	0	0	0	0	0	0	0	0	0	0	0	0.032	0	0	0	0.359	0	0	0	0	0	0	0	0	0	0	0	0	0	0	0
Cluster 215	0	0	0	0	0	0.149	0	0	0	0	0	0	0	0	0	0.125	0	0	0	0	0	0	0	0.365	0.12	0	0.033	0	0	0	0	0	0	0	0	0	0	0	0	0	0	0.084	0	0	0	0	0	0	0
Cluster 521	0	0	0	0	0	0.149	0	0.075	0	0	0	0	0	0	0	0	0	0	0	0	0	0.226	0	0	0	0	0	0	0	0	0	0	0	0.118	0	0	0	0	0	0	0	0	0	0	0	0	0	0	0
[6]Clostridium bowmanii	0	0	0	0	0	0.149	0	0.105	0	0	0	0	0	0	0	0.148	0	0	0	0	0.1	0	0	0	0	0.004	0	0	0	0	0.018	0	0	0	0	0	0.037	0	0	0	0	0	0	0	0.01	0	0	0	0
Cluster 229	0	0	0	0	0	0.149	0	0	0	0	0	0	0	0	0	0.043	0	0	0	0	0	0	0	0	0	0	0	0	0	0	0	0	0	0	0.288	0	0	0	0	0	0	0.8	0.047	0	0	0	0.177	0	0
Cluster 517	0	0	0	0	0	0.144	0	0	0	0	0	0	0	0	0	0	0	0	0	0.05	0	0.174	0	0	0.089	0	0	0	0	0	0	0	0	0	0	0	0	0	0	0	0	0	0	0	0	0	0	0	0
[6]Gemmobacter tilapiae	0	0	0	0	0	0.144	0	0	0	0	0.003	0	0	0	0	0	0	0	0	0	0.072	0	0	0	0	0	0	0	0	0	0	0	0	0	0	0	0	0	0	0	0	0	0	0	0	0	0	0	0
[6]Novosphingobium rosa	0	0	0	0	0	0.139	0	0	0	0	0	0	0	0	0	0	0	0	0	0	0	0	0	0	0	0.004	0	0	0	0	0	0	0	0	0	0	0	0	0	0	0	0	0	0	0	0	0	0	0
Cluster 216	0	0	0	0	0	0.139	0	0	0	0	0	0	0	0	0	0.175	0	0	0	0	0	0	0	0	0	0	0	0	0	0.106	0	0	0	0	0	0	0	0	0	0	0	0	0	0	0	0	0.037	0	0
Cluster 389	0	0	0	0	0	0.139	0.167	0	0	0	0	0.083	0	0	0	0.121	0	0	0	0	0	0	0.027	0	0	0	0	0	0	0	0	0	0	0.038	0	0	0	0.094	0	0.483	0	0	0	0	0	0	0	0	0.07
[6]Methylobacterium rhodinum	0	0	0	0	0	0.139	1.402	0.017	0	0	0	0.294	0.588	0.092	0.081	0	0.785	0	0	0.004	0	0.387	0	0.329	0.339	0	0.003	0.022	0	0.039	0	0	0.145	0	0	0	0	0	0.131	0	0.04	0	0	0.175	0	0.247	0	0	0
[6]Rothia mucilaginosa	0	0	0	0	0	0.139	0.067	0.041	0	0.051	0.032	0	0.099	0	0	0.308	0.176	0	0	0	0.111	0	0	0	0.165	0.004	0.046	0	0	0	0	0	0.036	0.005	0	0	0	0.108	0	0	0	0.008	0	0	0.029	0.227	0	0	0
[6]Pelistega suis	0	0	0	0	0	0.139	0	0	0	0.229	0.048	0.181	0	0	0	0	0	0	0	0	0	0	0	0	0	0	0	0	0	0.028	0	0	0	0	0	0	0	0	0	0	0	0	0	0	0	0	0	0.012	0
Cluster 543	0	0	0	0	0	0.139	0	0.083	0	0	0	0	0	0	0	0.101	0	0	0	0	0	0	0	0	0	0	0	0	0	0	0	0	0	0	0	0	0	0	0	0	0	0	0	0	0	0	0	0	0
[6]Simplicispira metamorpha	0	0	0	0	0	0.134	0	0.003	0	0	0	0	0	0	0	0	0	0	0	0	0	0	0	0	0	0	0	0	0	0	0	0	0	0	0	0	0	0	0	0	0	0	0	0	0	0	0	0.019	0
[6]Flavobacterium algicola	0	0	0	0	0	0.134	0	0	0	0	0.002	0	0	0	0	0	0	0	0	0	0	0	0	0	0	0	0	0	0	0	0	0	0	0	0	0	0	0	0	0	0	0	0	0	0	0	0	0	0
[6]Acholeplasma axanthum	0	0	0	0	0	0.134	0	0	0	0	0.024	0	0	0	0	0.043	0.004	0	0	0	0	0	0	0	0	0	0	0	0	0	0	0	0	0	0	0	0	0	0	0	0	0	0	0	0	0	0	0	0
Cluster 623	0	0	0	0	0	0.134	0	0	0	0	0	0	0	0	0	0.047	0	0	0	0	0.043	0	0	0	0	0	0	0	0	0	0	0	0	0	0	0	0	0	0	0	0	0	0	0	0	0	0	0	0
[6]Hymenobacter qilianensis	0	0	0	0	0	0.134	0	0	0	0	0	0	0	0	0	0	0	0	0	0	0	0	0	0	0	0	0	0	0	0	0	0	0	0	0	0	0	0	0	0	0	0	0	0	0	0	0	0	0
Cluster 764	0	0	0	0	0	0.134	0	0	0	0	0	0	0	0	0	0	0	0	0	0	0	0	0	0	0	0	0	0	0	0	0	0	0	0	0	0	0	0	0	0	0	0	0	0	0	0	0	0	0
Cluster 17	0	0	0	0	0	0.134	0	0.039	0	0	0	0	0	0	0	0	0	0	0	0	0.036	0	0	0	0	0	0	0	0.039	0.032	0	0	0	0	0	0	0	0	0	0	0	0	0	0	0	0.515	0	0.229	0
[6]Streptobacillus moniliformis	0	0	0	0	0	0.134	0	0	0	0	0	0	0	0	0	0	0	0	0.006	0	0	0	0	0.007	0	0	0	0.053	0	13.981	0.018	0.089	0.154	0	0	3.853	0	0	0.028	0	0.151	0	0	0	0.088	0	0	0	0
Cluster 455	0	0	0	0	0	0.134	0	0	0	0	0	0.091	0	0	0	0.109	0	0	0	0	0	0	0	0	0	0	0	0	0	0	0	0	0.091	0	0	0	0	0.09	0	0	0	0	0	0	0	0	0	0	0
Cluster 243	0	0	0	0	0	0.134	0	0	0	0	0	0	0	0	0	0	0	0	0	0	0	0	0	0.086	0	0	0	0	0	0	0	0	0	0	0	0	0	0	0.063	0	0	0	0.179	0	0.045	0	0	0	0
[6]Pedomicrobium americanum	0	0	0	0	0	0.134	0	0	0	0	0	0	0	0	0	0	0	0	0	0	0	0	0	0	0	0	0	0	0	0	0	0	0	0	0	0	0	0	0	0	0	0	0	0	0	0	0	0	0
[6]Clostridium saccharolyticum	0	0	0	0	0	0.129	0.004	0	0	0	0.009	0.015	0	0.006	0	0.277	0	0.005	0	0	0	0	0	0	0	0	0	0	0	0.016	0	0	0	0	0.476	0	0.171	0	0	0	0	0	0.162	0	0.003	0	0.028	0	0
Cluster 661	0	0	0	0	0	0.129	0	0	0	0	0	0	0	0	0	0	0	0	0	0	0.039	0	0	0	0	0	0	0	0	0	0	0	0	0	0	0	0	0	0	0	0	0	0	0	0	0	0	0	0
Cluster 548	0	0	0	0	0	0.129	0	0.039	0	0	0	0.091	0	0	0	0	0	0	0	0	0.029	0	0	0	0.152	0	0	0	0	0	0	0	0	0	0	0	0	0	0	0	0	0	0	0	0	0	0	0	0
[6]Paracoccus angustae	0	0	0	0	0	0.129	0	0	0	0	0	0	0	0	0	0	0	0.108	0	0	0	0	0	0	0	0.004	0	0	0	0	0.064	0	0	0	0.078	0	0	0	0	0	0.005	0	0	0	0	0	0	0	0
[6]Formivibrio citricus	0	0	0	0	0	0.129	0	0	0	0	0	0	0	0	0	0	0	0	0	0	0	0	0	0	0	0	0	0	0	0	0	0	0	0	0	0	0	0	0	0	0	0	0	0	0	0	0	0	0
Cluster 25	0	0	0	0	0	0.129	0	0	0	0	0	0	0	0	0	0.132	0	0	0	0	0.1	0	0	0	0	0	0	0	0	0	0	0	0	0	0	0	0	0	0	0	0	0	0	0	0	0	0	0	0
[6]Paradevosia shaoguanensis	0	0	0	0	0	0.129	0	0	0	0	0	0	0	0	0	0	0	0	0	0	0	0	0	0	0	0	0	0	0	0	0	0	0	0	0	0	0	0	0	0	0	0	0	0	0	0	0	0	0
Cluster 327	0	0	0	0	0	0.129	0.038	0	0	0	0	0	0	0.052	0.17	0	0	0	0	0	0	0	0.051	0	0	0	0	0	0	0	0	0	0	0	0.233	0	0.052	0	0	0	0	0	0	0	0.029	0	0	0	0.095
Cluster 621	0	0	0	0	0	0.129	0	0.08	0	0	0	0	0	0	0.247	0	0	0	0	0	0.054	0	0	0	0	0	0	0	0	0	0	0	0	0	0	0	0	0	0	0	0	0	0	0	0	0	0	0	0
[6]Acidovorax soli	0	0	0	0	0	0.129	0	0	0	0	0	0	0	0	0	0	0	0.059	0.039	0	0	0	0	0	0	0	0	0	0	0	0	0	0	0	0	0	0	0	0	0	0	0.282	0.021	0	0	0	0	0	0.079
[6]Blastocatella fastidiosa	0	0	0	0	0	0.125	0	0	0	0	0.02	0	0	0	0	0	0.004	0	0	0	0	0.02	0.024	0	0	0	0	0	0	0	0	0	0	0	0	0	0	0.191	0	0	0	0	0	0	0	0	0	0.539	0
Cluster 759	0	0	0	0	0	0.125	0	0	0	0	0	0	0	0	0	0	0	0	0	0	0	0	0.017	0	0	0	0	0	0	0	0	0	0	0	0	0	0	0	0	0	0	0	0	0	0	0	0	0	0
[6]Planococcus citreus	0	0	0	0	0	0.125	0	0	0	0	0.009	0	0	0.006	0	0.14	0	0	0	0	0	0	0	0	0	0	0	0.009	0	0	0	0	0	0	0	0	0	0	0	0.005	0.015	0	0	0	0	0	0.602	0.625	0
[6]Salinarimonas rosea	0	0	0	0	0	0.125	0	0	0	0	0	0	0	0	0	0	0	0	0	0	0	0	0	0	0	0	0	0	0	0	0	0	0	0	0	0	0	0	0	0	0	0	0	0	0	0	0	0	0
[6]Azoarcus indigens	0	0	0	0	0	0.125	0	0	0	0	0	0	0	0	0.081	0	0	0	0	0	0	0	0	0	0	0	0	0	0	0	0	0	0	0	0	0	0	0	0	0	0	0	0	0	0	0.005	0	0	0
[6]Clostridium lactatifermentans	0	0	0	0	0	0.125	0	0	0	0	0.155	0	0.004	0	0	0	0.368	0	0	0.018	0	0.003	0	0	0	0.013	0	0	0	0	0	0.002	0	0	0	0	0	0.065	0	0	0	0	0.051	0	0	0.005	0	0	0.161
Cluster 564	0	0	0	0	0	0.12	0	0	0	0	0	0	0	0	0	0	0	0	0	0	0.222	0.111	0	0	0	0	0.055	0	0	0	0	0	0.104	0	0	0	0	0	0	0	0	0	0	0	0	0	0	0	0
Cluster 373	0	0	0	0	0	0.12	0	0	0	0.136	0	0.06	0	0	0	0	0.096	0	0	0	0	0	0	0	0.155	0	0	0	0	0	0	0	0	0	0	0	0	0.025	0	0	0	0	0	0	0.272	0	0	0	0
[6]Nocardioides ganghwensis	0	0	0	0	0	0.12	0	0	0	0	0.036	0	0	0	0	0	0	0	0	0	0.032	0	0.032	0	0	0	0	0	0	0	0	0	0	0	0	0	0	0	0	0	0	0	0	0	0	0	0	0	0
Cluster 601	0	0	0	0	0	0.12	0	0	0	0	0	0	0	0	0	0.055	0	0	0	0	0	0	0	0	0	0	0	0	0	0	0	0	0	0	0	0	0	0	0	0	0	0	0	0	0	0	0	0	0
Cluster 608	0	0	0	0	0	0.12	0	0	0	0	0	0	0	0	0	0	0	0	0	0	0	0	0	0	0	0	0	0	0	0	0	0	0	0	0	0	0	0	0	0	0	0	0	0	0	0	0	0	0
[6]Nocardioides plantarum	0	0	0	0	0	0.12	0	0	0	0	0	0	0	0	0	0	0	0	0	0	0	0	0	0	0	0	0	0	0	0	0	0	0	0	0	0	0	0	0	0	0	0	0	0	0	0	0	0	0
Cluster 314	0	0	0	0	0	0.12	0	0	0	0	0.019	0	0	0	0	0	0	0	0	0	0.043	0	0	0	0	0	0	0	0	0	0	0	0	0	0	0	0	0.116	0	0	0	0	0	0	0.117	0	0	0	0.174
[6]Chryseobacterium molle	0	0	0	0	0	0.12	0	0	0	0	0	0	0	0	0	0	0	0	0	0	0	0	0	0	0	0.022	0	0	0	0	0	0	0	0	0	0	0	0	0	0	0	0	0	0	0	0	0	0	0
Cluster 525	0	0	0	0	0	0.12	0	0	0	0.204	0	0	0	0	0	0	0	0	0	0	0	0.088	0	0	0.158	0	0.026	0	0	0	0	0	0	0	0	0	0.839	0	0	0	0	0	0.051	0	0	0	0	0	0
[6]Diplorickettsia massiliensis	0	0	0	0	0	0.115	0	0	0	0	0	0	0	0	0	0	0	0	0	0	0	0	0	0	0	0	0	0	0	0	0.005	0	0.063	0	0	0	0	0	0	0	0	0	0	0	0	0	0	0	0
Cluster 571	0	0	0	0	0	0.115	0	0	0	0	0	0	0	0	0	0	0	0	0	0	0	0.043	0	0	0	0	0	0	0.137	0	0	0	0.041	0	0	0	0	0	0	0	0	0	0	0	0	0	0	0	0
[6]Flavobacterium collinsii	0	0	0	0	0	0.115	0	0	0	0	0	0	0	0	0	0.066	0.008	0	0	0	0	0.003	0	0	0	0	0	0	0	0	0	0	0	0	0	0	0	0	0	0	0	0	0	0	0	0	0	0	0
[6]Campylobacter hyointestinalis	0	0	0	0	0	0.115	0	0.257	1.143	0.475	0.052	0	0	0	0	0	0.444	0.118	0	0.213	0	0.082	0.296	0	0.104	0.004	0.029	0.125	0.215	0.355	0	0.002	0.113	0.132	0	0.015	0.215	0	0.148	0	0.146	0	0.69	0	0.152	0	0	0	0
Cluster 613	0	0	0	0	0	0.115	0	0	0	0	0	0	0	0	0	0	0	0	0	0	0	0	0	0	0	0	0	0	0	0	0	0	0	0	0	0	0	0	0	0	0	0	0	0	0	0	0	0	0.058
[6]Dialister micraerophilus	0	0	0	0	0	0.115	0	0	0	0	0.002	0	0	0	0	0	0	0	0	0	0	0	0	0	0	0	0	0	0	0	0	0	0	0	0	0	0	0	0	0	0	0	0	0	0	0	0	0	0
[6]Simkania negevensis	0	0	0	0	0	0.115	0	0	0	0	0	0.038	0	0	0	0.101	0.456	0.005	0	0	0	0	0	0	0	0.004	0	0.013	0.005	0	0	0	0	0	0	0.01	0.015	0.033	0	0	0.035	0	0	0	0	0	0	0	0
Cluster 453	0	0	0	0	0	0.115	0	0	0	0	0	0.091	0	0	0	0	0	0	0	0	0	0.043	0	0	0.063	0	0	0	0	0	0.041	0	0.059	0.288	0	0	0	0	0	0	0	0	0.043	0	0	0	0	0	0.083
Cluster 320	0	0	0	0	0	0.115	0	0	0	0	0	0.106	0	0	0	0	0	0	0	0	0	0	0	0	0	0	0	0.031	0	0	0	0	0	0	0.172	0	0.163	0	0	0.047	0.131	0	0	0	0	0.202	0	0.365	0
[6]Glutamicibacter bergerei	0	0	0	0	0	0.115	0	0	0	0	0.001	0	0	0	0	0	0	0	0	0	0	0	0	0	0	0	0	0	0	0	0	0	0	0	0.133	0	0	0	0	0	0	0	0	0	0	0	0	0	0
Cluster 609	0	0	0	0	0	0.115	0	0.188	0	0	0	0	0	0	0	0	0	0	0	0	0	0	0	0	0	0	0	0	0	0	0	0	0	0	0	0	0	0	0	0	0	0	0.038	0	0	0	0	0	0
Cluster 541	0	0	0	0	0	0.11	0	0	0	0	0	0	0	0	0	0	0	0	0	0	0	0	0	0	0.073	0	0	0	0	0	0	0	0	0	0	0	0	0	0	0	0	0	0	0	0	0	0	0	0
Cluster 582	0	0	0	0	0	0.11	0	0.636	0	0	0	0	0	0	0	0	0	0	0	0	0	0	0	0	0.161	0	0	0	0	0	0	0	0	0	0	0	0	0	0	0	0	0	0	0	0	0	0	0	0.062
[6]Pantoea agglomerans	0	0	0	0	0	0.11	0	0	0	0	0	0	0	0	0	0	0	0	0	0	0	0	0	0	0	0	0	0	0	0	0	0	0	0	0	0	0	0	0	0	0	0	0	0	0	0	0	0	0
[6]Cloacibacterium normanense	0	0	0	0	0	0.11	0	0	0	0.187	0	0.068	0.012	0	0.116	0	0	0	0	0	0	0	0	0	0.184	0	0	0	0	0	0.005	0	0.082	0.123	0	0	0	0	0.023	0	0.47	0	0.047	0	0	0	0	0	0
[6]Mucilaginibacter herbaticus	0	0	0	0	0	0.11	0	0	0	0	0	0	0	0	0	0	0	0	0	0	0	0	0	0	0	0.009	0	0	0	0	0	0	0	0	0	0	0	0	0	0	0	0	0	0	0	0	0	0	0
[6]Holdemanella biformis	0	0	0	0	0	0.11	0	0	0	0	0	0	0.083	0	0	0	0	0	0	0	0.032	0	0.005	0.322	0	0	0.042	0	0	0	0	0	0	0	0.127	0	0	0	0	0	0.52	0	0.047	0	0	0	0	0	0
[6]Photobacterium kishitanii	0	0	0	0	0	0.11	0	0	0	0	0	0	0	0	0	0	0	0	0	0	0	0	0	0	0	0	0	0	0	0	4.195	0	0	0	0	0	0	0	0	0	0	0	0	0	0	0	0	0	0
Cluster 560	0	0	0	0	0	0.105	0	0	0	0	0	0	0	0	0	0	0	0	0	0	0.05	0	0	0	0	0	0	0	0	0	0	0	0.059	0	0	0	0	0	0	0	0	0	0	0	0	0	0	0	0
Cluster 563	0	0	0	0	0	0.105	0	0	0	0	0	0	0	0	0	0	0	0	0	0	0	0	0	0	0	0	0	0	0	0	0	0	0	0	0	0	0	0	0	0	0	0	0	0	0	0	0	0	0
Cluster 779	0	0	0	0	0	0.105	0	0.022	0	0	0	0	0	0	0	0	0	0	0	0	0	0	0	0	0	0	0	0	0	0	0	0	0	0	0	0	0	0	0	0	0	0	0	0	0	0	0	0	0
[6]Rugamonas rubra	0	0	0	0	0	0.105	0	0	0	0	0	0	0	0	0	0.023	0	0	0	0	0.115	0.072	0.051	0	0	0	0	0.009	0	0.016	0.009	0	0	0	0	0	0	0	0	0	0	0	0	0	0	0.04	0	0	0
Cluster 126	0	0	0	0	0	0.105	0	0	0	0	0	0	0	0	0	0.156	0	0	0	0	0	0	0	0	0	0	0	0	0	0	0	0	0	0	0	0	0	0	0	0	0	0	0	0	0	0.353	0	0	0
[6]Tahibacter aquaticus	0	0	0	0	0	0.105	0	0	0	0	0	0	0	0	0	0	0	0.005	0	0	0	0	0	0	0	0	0	0	0	0	0	0	0	0	0	0	0	0	0	0	0	0	0	0	0	0	0	0	0
[6]Ornithinibacter aureus	0	0	0	0	0	0.105	0.008	0	0	0	0.001	0	0	0	0.004	0.004	0	0	0	0	0	0	0	0	0	0	0	0	0	0	0	0	0	0	0	0	0	0	0	0	0	0	0	0	0	0	0	0	0
Cluster 669	0	0	0	0	0	0.105	0	0	0	0	0	0	0	0	0	0	0	0	0	0	0.036	0	0	0	0	0	0	0	0	0	0	0	0	0	0	0	0	0	0	0	0	0	0	0	0	0	0	0	0
[6]Stenotrophobacter terrae	0	0	0	0	0	0.105	0	0.014	0	0	0.04	0.174	0	0	0	0	0	0	0	0	0	0	0	0	0	0	0	0	0	0	0	0	0	0	0	0	0	0	0	0	0.222	0	0.068	0	0	0	0	0	0
Cluster 522	0	0	0	0	0	0.101	0	0	0	0	0	0	0	0	0	0	0	0	0	0	0	0.115	0	0	0.212	0	0	0	0	0	0	0	0.104	0	0	0	0	0	0	0	0	0	0	0	0	0	0	0	0
Cluster 692	0	0	0	0	0	0.101	0	0	0	0	0	0	0	0	0	0	0	0	0	0	0	0	0	0	0	0	0	0	0	0	0	0	0	0	0	0	0	0	0	0	0	0	0	0	0	0	0	0	0
Cluster 644	0	0	0	0	0	0.101	0	0	0	0	0	0	0	0	0	0	0	0	0	0	0	0	0	0	0	0	0	0	0	0	0	0	0	0	0	0	0	0	0	0	0	0	0	0	0	0	0	0	0
[6]Bacteroides xylanolyticus	0	0	0	0	0	0.101	0.008	0	0	0.085	0.053	0	0	0.092	0.266	0.004	0.076	0.034	0.064	0.004	0	0	0	0	0.047	0	0	0	0.005	0	0	0.004	0.05	0.09	0	0	0.171	0.007	0.006	0	0	0	0.128	0	0	0.555	0	0	0.625
Cluster 693	0	0	0	0	0	0.101	0	0	0	0	0	0	0	0	0	0	0	0	0	0	0.05	0	0	0	0	0	0	0	0	0	0	0	0	0	0	0	0	0	0	0	0	0	0	0	0	0	0	0	0
Cluster 587	0	0	0	0	0	0.101	0	0	0	0	0	0	0	0	0	0	0	0	0	0	0.068	0	0	0	0	0	0	0	0.039	0	0	0	0	0	0	0	0	0	0	0	0	0	0	0	0	0	0	0	0
[6]Faecalibacterium prausnitzii	0	0	0	0	0	0.101	0	0	0	0	0.145	0	0.004	0	0	0	0	0	0	0	0.061	0	0.034	0.15	0	0.036	0.121	0.027	0	0	0.005	0	0.131	0.113	0	0.049	0	0.061	0	0.019	0.177	0	0	0	0	0	0.065	0	0.087
[6]Bacteriovorax stolpii	0	0	0	0	0	0.101	0	0	0	0	0.006	0	0	0	0	0	0	0	0	0	0	0.033	0.017	0	0	0	0	0	0	0	0.032	0	0	0	0	0	0	0	0	0	0	0	0	0	0	0	0	0	0
[6]Deefgea rivuli	0	0	0	0	0	0.096	0	0	0	0	0	0	0	0	0	0	0	0	0	0	0	0	0	0	0	0	0	0	0	0	0	0	0	0	0	0	0	0	0	0	0	0	0	0	0	0	0	0	0
Cluster 244	0	0	0	0	0	0.096	0	0.019	0	0	0.036	0	0	0.075	0	0	0	0	0	0	0.104	0	0	0	0	0	0	0	0.039	0	0	0	0	0	0.061	0	0	0.119	0	0	0	0	0	0	0	0	0	0.823	0
[6]Pedobacter seoulensis	0	0	0	0	0	0.096	0	0	0	0	0	0	0	0	0	0	0	0	0	0	0	0	0	0	0	0	0	0	0	0	0	0	0	0	0	0	0	0	0	0	0	0	0	0	0	0	0	0	0
Cluster 562	0	0	0	0	0	0.096	0	0	0	0	0	0	0	0	0	0	0	0	0	0	0.025	0	0	0	0	0	0	0	0	0	0	0	0	0	0	0	0	0	0	0	0	0	0	0	0	0	0	0	0
[6]Pseudobacteroides cellulosolvens	0	0	0	0	0	0.096	0	0	0	0	0.002	0	0	0	0.004	0	0	0	0.008	0	0	0	0	0	0	0	0.003	0	0	0	0	0	0	0	0	0	0	0	0	0	0	0	0	0	0	0	0	0	0
[6]Holophaga foetida	0	0	0	0	0	0.096	0	0	0	0	0	0	0	0	0	0	0	0	0	0	0	0	0	0	0	0	0	0	0	0	0	0	0	0	0	0	0	0	0	0	0	0	0	0	0	0	0	0	0
[6]Clostridium lavalense	0	0	0	0	0	0.096	0	0	0	0.034	0.002	0.008	0	0	0.004	0	0.004	0	0	0	0	0	0	0	0	0	0.007	0.022	0	0	0	0	0	0.009	0	0	0	0	0	0	0	0	0.013	0	0	0	0	0	0.004
[6]Deinococcus aerophilus	0	0	0	0	0	0.096	0	0	0	0	0	0	0	0	0	0	0	0	0	0	0	0	0	0	0	0	0	0	0	0	0	0	0	0	0	0	0	0	0	0	0	0	0	0	0	0	0	0	0
Cluster 361	0	0	0	0	0	0.096	0	0	0	0	0	0	0	0	0	0	0	0	0	0	0	0	0	0	0	0	0.059	0	0.098	0	0	0	0	0	0	0	0	0	0	0	0	0	0	0	0	0	0	0	0
[6]Zhizhongheella caldifontis	0	0	0	0	0	0.091	0	0	0	0.042	0.016	0	0	0	0	0.043	0	0	0	0	0	0	0	0	0	0	0	0	0	0	0	0	0	0	0.006	0	0	0	0	0	0	0	0	0	0	0	0	0	0
[6]Ilumatobacter fluminis	0	0	0	0	0	0.091	0	0	0	0.064	0.09	0	0.037	0.081	0	0.113	0.136	0.01	0	0	0.14	0.229	0.143	0	0.044	0.027	0	0.009	0.049	0	0.027	0	0	0.123	0	0	0	0	0	0	0	0	0	0.876	0	0.227	0	0.353	0
[6]Acidocella facilis	0	0	0	0	0	0.091	0	0	0	0	0	0	0	0	0	0	0	0	0	0	0	0	0	0	0	0	0	0	0	0	0	0	0	0	0	0	0	0	0	0	0	0	0	0	0	0	0	0	0
[6]Treponema bryantii	0	0	0	0	0	0.091	0	0	0	0.119	0.048	0	0	0	0	0	0.22	0	0	0.004	0	0	0	0	0	0.009	0	0	0	0	0	0	0	0.009	0	0.03	0	0	0	0	0	0	0	0	0.084	0.772	0	0	0.496
[6]Delftia acidovorans	0	0	0	0	0	0.091	0	0	0	0	0.026	0	0	0	0	0.019	0	0	0	0	0.409	0	0	0	0	0	0	0	0	0	0	0	0.145	0.321	0.133	0	0	0	0	0	0	0	0	0	0	0	0	0	0
Cluster 276	0	0	0	0	0	0.091	0	0.05	0	0	0	0	0	0	0	0	0	0.549	0	0	0	0	0	0.265	0	0	0	0	0	0	0	0	0	0	0	0	0	0	0	0	0.076	0	0.043	0	0	0.419	0.177	0	0
[6]Marinobacter lutaoensis	0	0	0	0	0	0.091	0	0	0	0	0	0	0	0	0	0	0	0	0	0	0	0	0.036	0	0	0	0	0	0	0	0	0	0	0.033	0	0	0	0	0	0	0	0	0	0	0	0	0	0	0
Cluster 670	0	0	0	0	0	0.091	0	0	0	0	0	0	0	0	0	0	0	0	0	0	0.086	0	0	0	0	0	0	0	0	0	0	0	0	0	0	0	0	0	0	0	0	0	0	0	0	0	0	0	0
[6]Clostridium carboxidivorans	0	0	0	0	0	0.091	0	0	0	0	0	0	0	0	0	0	0	0	0	0	0	0	0	0	0	0	0	0	0	0	0	0	0	0	0	0	0	0	0	0	0	0	0	0	0	0	0	0	0
[6]Anaerobium acetethylicum	0	0	0	0	0	0.091	0	0	0	0	0.032	0	0	0	0	0	0.004	0	0	0	0	0	0	0	0	0.009	0.003	0	0	0	0	0.004	0	0	0	0	0	0	0	0.267	0.005	0	0.089	0	0	0	0	0	0.422
Cluster 485	0	0	0	0	0	0.086	0	0.055	0	0	0	0	0	0	0	0.109	0	0	0	0	0.054	0	0	0	0.215	0	0	0	0	0	0	0	0	0	0	0	0	0	0	0	0	0	0	0	0	0	0	0	0
Cluster 652	0	0	0	0	0	0.086	0	0.086	0	0	0	0	0	0	0	0	0	0	0	0	0.097	0	0	0	0	0	0	0	0	0	0	0	0	0	0	0	0	0	0	0	0	0	0	0	0	0	0	0	0
Cluster 78	0	0	0	0	0	0.086	0	0	0	0	0.019	0	0	0	0.031	0	0.048	0	0	0	0	0	0	0	0	0	0	0	0	0	0	0	0	0	0	0	0	0	0	0	0	0	0	0	0	0	0	0	0
[6]Anaerofustis stercorihominis	0	0	0	0	0	0.086	0	0	0	0	0.033	0	0	0	0	0	0	0	0	0	0	0	0	0	0	0	0	0	0	0	0.014	0	0.005	0	0	0	0.015	0	0	0	0	0	0	0	0	0	0	0	0.021
Cluster 862	0	0	0	0	0	0.086	0	0	0	0	0	0	0	0	0	0	0	0	0	0	0	0	0	0	0	0	0	0	0	0	0	0	0	0	0	0	0	0	0	0	0	0	0	0	0	0	0	0	0
[6]Nitrosospira multiformis	0	0	0	0	0	0.086	0.347	0	0	0	0.001	0	0.236	0	0	0	0	0	0	0	0.072	0.007	0.022	0	0.003	0	0.003	0	0.005	0	0.005	0	0	0.17	0	0	0	0	0	0	0	0	0	0	0	0	0	0.26	0
Cluster 612	0	0	0	0	0	0.086	0	0	0	0	0	0	0	0	0	0	0	0	0	0	0	0	0	0	0	0	0	0	0	0	0	0	0	0	0	0	0	0	0	0	0	0	0	0	0	0	0	0	0.07
[6]Labilithrix luteola	0	0	0	0	0	0.086	0	0	0	0	0.002	0	0	0	0	0	0	0	0	0	0	0	0	0	0	0	0	0	0	0	0	0	0	0	0	0	0	0	0	0	0	0	0	0	0	0	0	0	0
Cluster 456	0	0	0	0	0	0.086	0	0	0	0	0	0	0	0	0	0	0.348	0.039	0	0	0	0	0	0	0	0	0	0	0.068	0	0	0	0.045	0	0	0	0	0.74	0	0	0	0	0	0	0	0	0	0	0.087
Cluster 637	0	0	0	0	0	0.086	0	0.083	0	0	0	0	0	0	0	0	0	0	0	0	0	0	0	0	0	0	0	0	0	0	0	0	0	0	0	0	0	0	0	0	0	0	0	0	0	0	0	0	0
Cluster 584	0	0	0	0	0	0.081	0	0.1	0	0	0	0	0	0	0	0	0	0	0	0	0	0	0	0	0.044	0	0	0	0	0	0	0	0	0	0	0	0	0	0	0	0	0	0	0	0	0	0	0	0
[6]Cohnella fontinalis	0	0	0	0	0	0.081	0	0	0	0	0	0	0	0	0	0	0	0	0	0	0	0	0	0	0	0	0	0	0	0	0	0	0	0	0	0	0	0	0	0	0	0	0	0	0	0	0	0	0
Cluster 671	0	0	0	0	0	0.081	0	0	0	0	0	0	0	0	0	0	0	0	0	0	0.1	0	0	0	0	0	0	0	0	0	0	0	0	0	0	0	0	0	0	0	0	0	0	0	0	0	0	0	0
[6]Clostridium xylanolyticum	0	0	0	0	0	0.081	0	0	0	0.17	0.001	0	0	0.214	0.185	0.3	0.004	0.015	0	0.025	0	0	0.056	0	0	0.018	0.059	0.004	0.21	0	0.018	0	0	0.095	0	0.123	0	0.105	0	0	0	0	0.162	0	0.032	0.278	0.177	0	0.062
[6]Aquabacterium commune	0	0	0	0	0	0.081	0	0	0	0	0	0	0	0	0.058	0	0	0	0	0	0	0	0	0	0	0	0	0	0	0	0	0	0	0	0	0	0	0	0	0	0	0	0	1.052	0	0	0	0	0
Cluster 313	0	0	0	0	0	0.081	0	0	0	0	0	0	0	0	0	0	0.316	0	0	0	0.047	0	0.17	0	0	0	0	0	0	0	0	0	0	0	0	0	0.082	0	0	0	0	0	0	0	0	0	0	0	0.252
Cluster 646	0	0	0	0	0	0.081	0	0	0	0	0	0	0	0	0	0	0	0	0	0	0	0	0	0	0	0	0	0	0	0	0	0	0	0	0	0	0	0	0	0	0	0	0	0	0	0	0	0	0
[6]Marinobacterium georgiense	0	0	0	0	0	0.081	0	0	0	0	0	0	0	0	0	0	0	0	0	0	0	0	0	0	0	0	0	0	0	0	0	0	0	0	0	0	0	0	0	0	0	0	0	0	0	0	0	0	0
[6]Sphingorhabdus rigui	0	0	0	0	0	0.081	0	0	0	0	0	0	0	0	0	0	0	0	0	0	0	0	0	0	0	0	0	0	0	0	0	0	0	0	0	0	0	0	0	0	0	0.183	0	0	0	0	0	0	0
Cluster 654	0	0	0	0	0	0.081	0	0	0	0	0	0	0	0	0	0	0	0	0	0	0.068	0	0	0	0	0	0	0	0	0	0	0	0	0	0	0	0	0	0	0	0	0	0	0	0	0	0	0	0
[6]Chromatocurvus halotolerans	0	0	0	0	0	0.081	0	0	0	0	0.006	0	0	0	0	0	0	0	0	0	0	0	0	0	0	0	0	0	0	0	0	0	0	0	0	0	0	0	0	0	0	0	0	0	0	0	0	0	0
Cluster 615	0	0	0	0	0	0.081	0	0	0	0	0	0	0	0	0	0	0	0	0	0	0.158	0	0	0	0.209	0	0	0	0	0	0	0	0	0	0	0	0	0	0	0	0	0	0	0	0	0	0	0	0
Cluster 771	0	0	0	0	0	0.081	0	0	0	0	0	0	0	0	0	0	0	0	0	0	0	0	0	0	0	0	0	0	0	0	0	0	0	0	0	0	0	0	0	0	0	0	0	0	0	0	0	0	0
Cluster 656	0	0	0	0	0	0.077	0	0	0	0	0	0	0	0	0	0	0	0	0	0	0.05	0	0.061	0	0	0	0	0	0	0	0	0	0	0	0	0	0	0	0	0	0	0	0	0	0	0	0	0	0
Cluster 551	0	0	0	0	0	0.077	0	0	0	0	0	0	0	0	0	0	0.06	0	0	0	0.068	0	0	0	0.095	0	0	0	0	0	0	0	0	0	0	0	0	0	0	0	0	0	0.038	0	0	0	0	0	0
Cluster 638	0	0	0	0	0	0.077	0	0	0	0	0	0	0	0	0	0	0	0	0	0	0.029	0	0	0	0	0	0	0	0	0	0.041	0	0	0	0	0	0	0	0	0	0	0	0	0	0	0	0	0	0
Cluster 556	0	0	0	0	0	0.077	0	0	0	0	0	0	0	0	0	0	0.208	0	0	0	0.14	0	0	0	0.111	0	0	0	0.127	0	0.073	0	0	0	0	0	0	0	0	0	0	0	0	0	0	0	0	0	0.029
Cluster 273	0	0	0	0	0	0.077	0	0	0	0	0	0	0	0	0	0	0.24	0	0	0	0	0	0	0	0	0	0	0	0	0	0.548	0	0	0	0	0	0	0	0	0	0.091	0	0.038	0	0	0	0	0	0
Cluster 729	0	0	0	0	0	0.077	0	0	0	0	0	0	0	0	0	0	0	0	0	0	0	0	0	0	0	0	0	0	0	0	0	0	0	0	0	0	0	0	0	0	0	0	0	0	0	0	0	0	0
[6]Alistipes finegoldii	0	0	0	0	0	0.077	0	0	0	0.22	0.127	0	0	0.006	0	0	0	0	0	0.018	0	0	0.046	0	0.095	0.013	0.166	0	0.122	0	0.036	0	0	0	0	0.03	0.222	0.011	0	0	0	0	0.026	0	0	0	0	0	0.377
[6]Flavobacterium piscis	0	0	0	0	0	0.077	0	0	0	0	0.036	0	0	0	0	0	0	0	0	0	0	0	0	0	0	0	0	0	0	0	0	0	0	0	0	0	0	0	0	0	0	0	0	0	0	0	0	0	0
Cluster 338	0	0	0	0	0	0.077	0.661	0	0	0.348	0	0	0	0	0	0	0.152	0	0	0	0	0	0	0	0.256	0	0	0	0	0	0	0	0	0	0	0	0	0	0	0	0	0	0	0	0	0	0	0	0
[6]Desulfonatronum thiosulfatophilum	0	0	0	0	0	0.077	0	0	0	0	0	0	0	0	0	0	0	0	0	0	0	0	0	0	0	0	0	0	0	0	0	0	0	0	0	0	0	0	0	0	0	0	0	0	0	0	0	0	0
[6]Erysipelatoclostridium ramosum	0	0	0	0	0	0.077	0	0	0	0	0	0	0	0	0	0	0	0	0	0	0	0	0	0	0	0.004	0	0	0	0	0	0	0	0	0	0	0	0	0	0	0	0	0	0	0	0	0	0	0
Cluster 328	0	0	0	0	0	0.077	0	0	0	0	0	0.234	0	0	0	0.055	0.056	0	0	0	0	0	0	0	0	0	0	0	0	0	0	0	0	0	0	0	0.104	0	0	0.314	0.157	0	0	0	0	0	0	0	0
Cluster 746	0	0	0	0	0	0.072	0	0	0	0	0	0	0	0	0	0	0	0	0	0	0	0	0	0	0	0	0	0	0	0	0	0	0	0	0	0	0	0	0	0	0	0	0	0	0	0	0	0	0
[6]Lactobacillus gasseri	0	0	0	0	0	0.072	0	0	0	0	0	0	0	0	0	0	0	0	0	0	0	0	0	0	0	0	0	0	0	0	0	0	0	0	0	0	0	0	0	0	0	0	0	0	0	0	0	0	0
Cluster 789	0	0	0	0	0	0.072	0	0	0	0	0	0	0	0	0	0	0	0	0	0	0	0	0	0	0	0	0	0	0	0	0	0	0	0	0	0	0	0	0	0	0	0	0	0	0	0	0	0	0
Cluster 264	0	0	0	0	0	0.072	0	0.376	0	0	0	0	0	0.04	0	0.07	0	0	0	0	0	0	0	0	0	0	0	0	0	0	0.142	0	0	0	0.266	0	0.074	0	0	0	0	0	0.055	0	0	0	0.677	0	0
Cluster 457	0	0	0	0	0	0.072	0	0	0	0	0	0	0	0	0	0	0	0	0	0.025	0	0	0.022	0	0	0	0	0	0	0	0	0	0.054	0	0	0	0	0	0	0	0	0	0.06	0	0	0	0	0	0
Cluster 695	0	0	0	0	0	0.072	0	0.069	0	0	0	0	0	0	0	0	0	0	0	0	0	0	0	0	0.082	0	0	0	0	0	0	0	0	0	0	0	0	0	0	0	0	0	0	0	0	0	0	0	0
[6]Polymorphobacter fuscus	0	0	0	0	0	0.072	0	0	0	0	0	0	0	0	0	0.016	0	0	0	0	0	0	0	0	0	0	0	0	0	0	0	0	0	0	0	0	0	0	0	0	0	0	0	0	0	0	0	0	0
Cluster 316	0	0	0	0	0	0.072	0.644	0	0	0	0	0.113	0	0	0	0	0.128	0	0	0	0	0.125	0	0	0	0	0	0	0	0	0	0	0	0	0	0	0	0.051	0	0	0.278	0	0	0	0.094	0	0	0	0
[6]Aquabacterium citratiphilum	0	0	0	0	0	0.072	0.155	0	0	0.051	0	0.045	0	0	0	0	0	0	0	0	0.118	0	0	0	0	0	0	0	0	0	0	0	0.036	0	0	0	0	0	0	0	0	0	0	0	0	0	0.005	0	0
Cluster 660	0	0	0	0	0	0.067	0	0	0	0	0	0	0	0	0	0	0	0	0	0	0.075	0	0.044	0	0	0	0	0	0	0	0	0	0	0	0	0	0	0	0	0	0	0	0	0	0	0	0	0	0
[6]Aneurinibacillus thermoaerophilus	0	0	0	0	0	0.067	0	0	0	0	0	0	0.484	0	0	0	0	0	0	0	0	0	0	0	0	0	0	0	0	0	0	0	0	0	0	0	0	0	0	0	0	0	0	0	0	0	0	0	0
[6]Empedobacter falsenii	0	0	0	0	0	0.067	0	0.091	0	0	0	0	0	0	0	0	0	0	0	0	0.057	0	0	0	0	0	0.007	0	0	0	0	0	0	0	0	0	0	0	0	0	0	0	0	0	0	0	0	0	0
[6]Rhizobacter gummiphilus	0	0	0	0	0	0.067	0	0	0	0	0.012	0.091	0.17	0	0	0	0.224	0	0	0	0	0	0	0	0	0	0	0	0	0	0.005	0	0	0	0.017	0	0	0	0	0	0	0	0	0	0	0.802	0.005	0	0
Cluster 529	0	0	0	0	0	0.067	0	0	0	0	0	0	0	0	0	0.175	0	0	0	0	0	0	0	0	0	0	0	0	0.044	0	0	0	0	0	0	0	0	0	0	0	0	0	0.06	0	0	0	0	0	0
Cluster 471	0	0	0	0	0	0.067	0	0.039	0	0	0	0.234	0	0	0	0	0	0	0	0	0	0	0	0	0	0	0	0	1.068	0	0	0	0.249	0.047	0	0	0	0	0	0	0	0	0	0	0	0	0	0	0
[6]Eubacterium ramulus	0	0	0	0	0	0.067	0	0	0	0	0.01	0	0	0	0	0	0	0	0	0	0	0	0	0	0	0	0	0	0	0	0	0	0	0	0.017	0	0	0	0	0	0	0	0	0	0	0	0	0	0
[6]Telmatobacter bradus	0	0	0	0	0	0.067	0	0	0	0	0	0	0	0	0	0	0	0	0	0	0	0	0	0	0	0	0	0	0	0	0	0	0	0	0	0	0	0	0	0	0	0	0	0	0	0	0	0	0
[6]Lascolabacillus massiliensis	0	0	0	0	0	0.067	0	0	0	0.021	0.054	0.287	0	0	0.139	0	0	0.015	0	0.018	0	0	0.109	0	0	0.013	0	0.004	0	0	0.005	0	0	0	0	0	0.126	0	0	0	0.01	0	0	0	0	0	0	0	0
Cluster 524	0	0	0	0	0	0.067	0	0	0	0.093	0	0	0	0	0	0	0	0	0	0	0	0	0	0	0	0	0	0	0	0	0	0	0	0	0	0	0	0	0	0	0	0	0	0	0	0	0	0	0
Cluster 557	0	0	0	0	0	0.067	0	0	0	0	0	0	0	0	0	0	0	0	0	0	0.047	0	0	0	0	0	0	0	0	0	0	0	0	0	0	0	0	0	0	0	0	0	0	0	0	0	0	0	0
Cluster 46	0	0	0	0	0	0.067	0	0	0	0	0	0	0	0.208	0	0	0	0	0	0	0	0	0	0	0	0	0.036	0	0	0	0	0	0	0	0	0	0	0	0	0	0	0	0	1.093	0	0	0	0	0
Cluster 549	0	0	0	0	0	0.067	0	0	0	0	0	0	0	0	0	0	0	0	0	0	0.043	0	0	0	0.082	0	0	0	0	0	0	0	0	0	0	0	0	0	0	0	0	0	0.068	0	0	0	0	0	0
[6]Rhodobacter blasticus	0	0	0	0	0	0.067	0	0	0	0	0	0	0	0	0	0	0	0	0	0	0.004	0	0	0	0	0	0	0	0	0	0	0	0	0	0	0	0	0	0	0	0	0	0	0	0	0	0	0	0
Cluster 227	0	0	0	0	0	0.062	0	0	0	0	0	0	0	0	0	0	0	0	0	0	0	0	0	0	0.041	0	0	0	0	0	0	0	0	0	0.05	0	0	0	0.04	0	0	0.053	0	0	0.029	0.252	0.075	0	0
[6]Massilia timonae	0	0	0	0	0	0.062	0	0	0	0	0.01	0	0	0	0	0	0	0	0	0	0	0	0.019	0	0	0	0	0	0	0	0	0	0	0	0	0	0	0.09	0	0	0	0	0	0	0	0	0	0	0
[6]Modestobacter caceresii	0	0	0	0	0	0.062	0	0	0	0	0.064	0.008	0	0	0	0	0	0	0	0	0.036	0	0	0	0.003	0.004	0	0	0	0	0	0	0	0	0.033	0	0	0	0.006	0	0	0	0	0	0	0	0	0	0
Cluster 528	0	0	0	0	0	0.062	0	0	0	0	0	0	0	0	0	0	0	0	0	0	0	0.036	0	0	0	0	0	0	0	0	0	0	0	0	0	0	0.082	0	0	0	0	0	0.03	0	0	0	0	0	0
[6]Kingella oralis	0	0	0	0	0	0.062	0	0	0	0	0	0	0	0	0	0	0	0	0	0	0	0	0	0	0	0	0	0	0	0	0	0	0	0	0	0	0	0	0	0	0	0	0	0	0	0	0	0	0
[6]Paucibacter toxinivorans	0	0	0	0	0	0.062	0	0.033	0	0	0.047	0.015	0	0	0.058	0.129	0.296	0	0	0	0.194	0.233	0	0	0	0	0	0	0	0	0	0	0.036	0	0.033	0	0	0.04	0.074	0	0	0.091	0	0.021	0	0.01	0	0.019	0
[6]Minicystis rosea	0	0	0	0	0	0.062	0	0	0	0	0	0	0	0	0	0	0	0	0	0	0	0	0	0	0	0	0	0	0	0	0.005	0	0	0	0	0	0	0	0	0	0	0	0	0	0	0	0	0	0
Cluster 702	0	0	0	0	0	0.062	0	0	0	0	0.025	0	0	0	0	0	0	0	0	0	0	0	0	0	0	0	0	0	0	0	0	0	0	0	0	0	0	0	0	0	0	0	0	0	0	0	0	0	0
[6]Actinokineospora cibodasensis	0	0	0	0	0	0.062	0	0	0	0	0.032	0.038	0.36	0.225	0	0	0.432	0.064	0	0.007	0	0	0	0	0.028	0	0	0.004	0	0.004	0	0	0.032	0.142	0.155	0.01	0	0	0	0	0	0	0	0	0	0.666	0	0	0
[6]Terrimonas arctica	0	0	0	0	0	0.062	0	0	0	0	0.029	0	0	0.138	0	0	0	0	0	0	0	0.003	0	0.007	0	0	0	0	0	0.012	0	0	0	0	0	0	0	0	0	0	0.035	0	0	0	0	0	0	0	0
[6]Paenibacillus antarcticus	0	0	0	0	0	0.062	0	0	0	0	0	0	0	0	0	0	0	0	0	0	0	0	0	0	0	0	0	0	0	0	0	0	0	0	0	0	0	0	0	0	0	0	0	0	0	0	0	0	0
[6]Methanosphaera stadtmanae	0	0	0	0	0	0.062	0	0	0	0	0.017	0	0	0	0	0	0	0	0	0	0	0	0	0	0	0.004	0	0	0	0.028	0	0	0	0	0	0.01	0	0	0	0	0	0	0	0	0.052	0	0.07	0	0.033
Cluster 526	0	0	0	0	0	0.062	0	0	0	0	0	0	0	0	0	0	0	0	0	0	0	0	0	0	0.057	0	0	0	0	0	0	0	0	0	0	0	0	0	0	0	0	0	0	0	0	0	0	0	0
[6]Treponema saccharophilum	0	0	0	0	0	0.058	0	0	0	0	0	0	0	0	0	0	0	0	0	0	0	0	0	0	0	0	0	0	0	0	0	0	0	0	0	0	0	0	0	0	0	0	0	0	0	0	0	0	0
[6]Blautia obeum	0	0	0	0	0	0.058	0	0.006	0	0	0.025	0	0	0	0	0	0.22	0.132	0	0	0.065	0	0.002	0.25	0.928	0.013	0.01	0	0	0	0	0	0	0	0	0	0	0	0.034	0	0	0	0	0	0	0	0.075	0	0.12
[6]Arcicella aquatica	0	0	0	0	0	0.058	0	0	0	0	0	0	0	0	0	0	0	0	0	0	0.133	0	0.002	0	0	0	0	0	0	0	0	0	0.086	0	0	0	0	0	0	0.005	0	0	0	0	0	0.005	0	0	0
Cluster 679	0	0	0	0	0	0.058	0	0	0	0	0	0	0	0	0	0	0	0	0	0	0.047	0	0	0	0	0.152	0	0	0	0	0	0	0	0	0	0	0	0	0	0	0	0	0	0	0	0	0	0	0
[6]Flectobacillus lacus	0	0	0	0	0	0.058	0	0	0	0	0	0	0	0	0	0	0	0	0	0	0	0	0	0	0	0	0	0	0	0	0	0	0	0	0	0	0	0	0	0	0	0	0	0	0	0	0	0	0
[6]Silvibacterium bohemicum	0	0	0	0	0	0.058	0.017	0	0	0	0	0	0	0	0	0	0	0	0	0	0	0	0	0	0	0	0	0	0	0	0	0	0	0	0	0	0	0	0	0	0	0.008	0	0	0	0	0	0	0
[6]Aquaspirillum arcticum	0	0	0	0	0	0.058	0	0	0	0	0	0	0	0	0	0	0	0.029	0	0	0.011	0	0	0	0	0	0	0	0	0	0	0	0	0	0	0	0	0	0	0	0	0	0	0	0	0	0	0	0
[6]Clostridium polysaccharolyticum	0	0	0	0	0	0.058	0	0	0	0	0.001	0	0	0	0	0	0	0	0	0.011	0	0	0	0	0	0.004	0	0	0	0	0	0	0	0.061	0	0	0.067	0	0	0	0	0	0.009	0	0	0	0	0	0.021
[6]Butyrivibrio crossotus	0	0	0	0	0	0.058	0	0	0	0	0.002	0	0	0	0	0	0	0	0	0.004	0	0	0.024	0	0	0	0.036	0	0	0	0	0	0	0	0	0	0	0	0	0	0	0	0.013	0	0	0	0	0	0
[6]Pseudomonas prosekii	0	0	0	0	0	0.058	0	0	0	0	0.001	0	0	0	0	0	0	0	0	0	0	0	0	0	0	0	0	0	0	0	0	0	0	0	0	0.005	0	0	0	0	0	0	0	0	0	0	0	0	0
[6]Marinospirillum minutulum	0	0	0	0	0	0.058	0	0	0	0	0.216	0	0	0	0	0.023	0.528	0	0	0	0	0	0.019	0	0	0.027	0	0	0	0	0	0	0	0	0	0	0	0	0	0	0	0	0.038	0	0	0	0	0	0
Cluster 620	0	0	0	0	0	0.058	0	0	0	0	0	0	0	0	0	0	0	0	0	0	0	0	0	0	0	0	0	0	0	0	0	0	0	0	0	0	0	0	0	0	0	0	0	0	0	0	0	0	0
[6]Bdellovibrio exovorus	0	0	0	0	0	0.058	0	0.03	0	0	0	0	0	0	0	0	0	0	0	0	0	0	0	0	0.022	0	0	0	0	0	0	0	0	0	0	0	0	0	0	0	0	0	0	0	0	0	0	0	0
[6]Tepidiphilus succinatimandens	0	0	0	0	0	0.058	0	0	0	0	0	0	0	0	0	0	0	0	0	0	0	0	0	0.107	0	0	0	0	0	0	0	0	0	0	0	0	0	0	0	0	0	0	0.017	0	0	0	0	0	0
[6]Rhizobium cellulosilyticum	0	0	0	0	0	0.053	0	0	0	0	0	0	0	0	0	0	0	0	0	0	0	0	0	0	0	0	0	0	0	0	0.009	0	0.1	0	0	0	0	0	0	0	0	0	0	0	0.065	0	0	0	0
[6]Paenibacillus pectinilyticus	0	0	0	0	0	0.053	0	0	0	0	0	0	0	0	0.162	0	0	0	0	0	0	0.187	0	0	0	0	0	0	0	0	0	0	0	0	0	0	0	0	0	0	0	0	0	0	0	0	0	0	0
Cluster 684	0	0	0	0	0	0.053	0	0	0	0	0	0	0	0	0	0	0	0	0	0	0.032	0	0	0	0	0	0	0	0	0	0	0	0	0	0	0	0	0	0	0	0	0	0	0	0	0	0	0	0
Cluster 515	0	0	0	0	0	0.053	0	0	0	0	0	0	0	0	0	0	0	0	0	0	0	0.079	0	0	0.44	0	0	0	0	0	0	0	0	0	0	0	0	0	0	0	0	0	0	0	0	0	0	0	0
[6]Rhizobacter fulvus	0	0	0	0	0	0.053	0	0	0	0	0	0	0	0	0	0	0.004	0	0	0	0.226	0	0.029	0	0	0	0	0	0	0	0.018	0	0	0	0	0	0	0	0	0	0.232	0	0	0	0	0	0.215	0	0
Cluster 532	0	0	0	0	0	0.053	0	0	0	0	0	0	0	0	0	0	0	0	0	0	0	0	0	0	0.028	0	0	0	0	0	0	0	0.304	0	0	0	0	0	0	0	0	0	0	0	0	0	0	0	0
Cluster 778	0	0	0	0	0	0.053	0	0	0	0	0	0	0	0	0	0	0	0	0	0	0	0	0	0	0	0	0	0	0	0	0	0	0	0	0	0	0	0	0	0	0	0	0	0	0	0	0	0	0
[6]Luteimonas huabeiensis	0	0	0	0	0	0.053	0	0	0	0	0.001	0	0	0	0	0	0	0	0	0	0.039	0	0	0	0	0	0	0	0.015	0.016	0	0	0	0	0	0	0	0	0	0	0	0	0.013	0	0	0	0	0	0
Cluster 550	0	0	0	0	0	0.053	0	0	0	0	0	0	0	0	0	0	0	0	0	0	0.043	0	0	0	0.266	0	0	0	0	0	0.032	0	0.063	0	0	0	0	0	0	0	0	0	0.038	0	0	0	0	0	0.203
Cluster 28	0	0	0	0	0	0.053	0	0	0	0	0	0	0	0	0	0.058	0	0	0	0	0.079	0.052	0	0	0	0	0	0	0	0	0	0	0	0	0	0	0	0	0	0	0	0.389	0.03	0	0	0.323	0	0	0
[6]Conexibacter woesei	0	0	0	0	0	0.053	0	0	0	0	0.001	0	0	0	0	0	0	0	0	0	0.115	0	0.005	0	0.009	0	0	0	0	0	0	0	0	0	0	0	0	0	0	0	0	0	0	0	0	0	0	0	0
[6]Undibacterium aquatile	0	0	0	0	0	0.053	0	0	0	0	0	0	0.004	0	0	0	0	0	0	0	0	0	0	0	0	0	0	0	0	0	0	0	0	0	0	0	0	0.123	0	0	0	0	0	0	0	0	0	0	0
[6]Collinsella intestinalis	0	0	0	0	0	0.053	0	0	0	0.008	0	0	0	0	0	0	0	0.005	0	0.096	0	0	0.104	0	0	0	0	0	0.098	0.047	0.014	0	0.222	0	0.127	0	0	0	0	0	0.222	0	0	0	0	0.696	0	0	0.025
Cluster 605	0	0	0	0	0	0.048	0	0	0	0	0	0	0	0	0	0.027	0	0	0	0	0.05	0	0	0	0	0	0	0	0	0	0	0	0	0	0	0	0	0	0	0	0	0	0	0	0	0	0	0	0
Cluster 83	0	0	0	0	0	0.048	0	0	0	0	0	0	0	0	0	0	0	0	0	0	0	0	0	0	0	0	0	0	0	0	0	0	0	0	0	0	0	0	0	0	0	0	0	0.082	0	0	0	0	0
[6]Luteolibacter luojiensis	0	0	0	0	0	0.048	0	0	0	0	0.001	0	0	0	0	0	0	0	0	0	0	0	0	0	0	0	0	0	0	0	0.018	0	0.045	0.095	0	0	0	0	0	0	0	0	0	0	0	0	0	0	0
Cluster 52	0	0	0	0	0	0.048	0	0	0	0	0.024	0	0	0	0	0	0	0.093	0	0	0	0	0	0	0	0	0	0	0	0	0	0	0	0	0	0	0	0	0	0	0	0	0	0	0	0	0	0	0
[6]Herbaspirillum rhizosphaerae	0	0	0	0	0	0.048	0	0	0	0	0	0	0	0	0	0	0	0	0	0	0	0	0	0	0	0	0	0	0	0	0	0	0	0	0	0	0	0	0	0	0	0	0	0	0	0	0	0	0
[6]Pseudonocardia alaniniphila	0	0	0	0	0	0.048	0	0	0	0	0.001	0	0	0	0	0	0	0	0	0	0	0	0	0	0	0	0	0	0	0	0	0	0	0	0	0	0	0	0	0	0	0	0	0	0	0	0	0	0
Cluster 289	0	0	0	0	0	0.048	0.079	0	0	0	0	0	0.753	0	0	0	0.196	0	0	0	0	0.331	0.131	0.451	0	0	0	0	0	0	0	0	0	0	0	0	0	0	0	0	0.151	0	0	0	0.023	0	0	0.068	0
Cluster 681	0	0	0	0	0	0.048	0	0	0	0	0	0	0	0	0	0	0	0	0	0	0	0	0	0	0	0.063	0	0	0	0	0	0	0	0	0	0	0	0	0	0	0	0	0	0	0	0	0	0	0
Cluster 450	0	0	0	0	0	0.048	0	0	0	0	0	0.083	0	0	0	0.082	0	0	0	0	0	0.043	0	0	0	0	0	0	0.102	0	0	0	0.077	0	0	0	0	0.231	0	0	0	0	0.06	0	0	0	0	0	0
Cluster 534	0	0	0	0	0	0.043	0	0	0	0	0	0	0	0	0	0	0	0	0	0	0	0	0	0	0	0	0	0	0	0	0	0	0	0	0	0	0	0	0	0	0	0	0	0	0	0	0	0	0
Cluster 865	0	0	0	0	0	0.043	0	0	0	0	0	0	0	0	0	0	0	0	0	0	0	0	0	0	0	0	0	0	0	0	0	0	0	0	0	0	0	0	0	0	0	0	0	0	0	0	0	0	0
[6]Pedobacter huanghensis	0	0	0	0	0	0.043	0	0	0	0	0	0	0	0	0	0	0	0	0	0	0	0	0	0	0	0	0	0	0	0	0	0	0	0	0	0	0	0	0	0	0	0	0	0	0	0	0	0	0
Cluster 663	0	0	0	0	0	0.043	0	0	0	0	0	0	0	0	0	0	0	0	0	0	0.09	0	0.017	0	0	0	0	0	0	0	0	0	0	0	0	0	0	0	0	0	0	0	0.179	0	0	0	0	0	0
[6]Aquamicrobium aerolatum	0	0	0	0	0	0.043	0	0	0	0	0	0	0	0	0	0	0	0	0	0	0	0	0	0	0	0	0	0	0	0	0	0	0	0	0	0	0	0	0	0	0	0	0	0	0	0	0	0	0
Cluster 698	0	0	0	0	0	0.043	0	0	0	0	0	0	0	0	0	0	0	0	0	0	0	0	0	0	0	0	0	0	0	0	0	0	0	0	0	0	0	0	0	0	0	0	0	0	0	0	0	0	0
Cluster 674	0	0	0	0	0	0.043	0	0	0	0	0	0	0	0	0	0	0	0	0	0	0.029	0	0.046	0	0	0	0	0	0	0	0	0	0	0	0	0	0	0	0	0	0	0	0	0	0	0	0	0	0
Cluster 631	0	0	0	0	0	0.043	0	0	0	0	0	0	0	0	0	0	0	0	0	0	0.065	0	0	0	0	0	0	0	0	0	0	0	0	0	0	0	0	0	0	0	0	0	0	0	0	0	0	0	0
Cluster 783	0	0	0	0	0	0.043	0	0	0	0	0.006	0	0	0	0	0	0	0	0	0	0	0	0	0	0	0	0	0	0	0	0	0	0	0	0	0	0	0	0	0	0	0	0	0	0	0	0	0	0
[6]Cryobacterium mesophilum	0	0	0	0	0	0.043	0	0	0	0	0	0	0	0	0	0	0	0	0	0	0	0	0	0	0	0	0	0	0	0	0	0	0	0	0	0	0	0	0.051	0	0	0	0	0	0	0	0	0	0
[6]Duganella phyllosphaerae	0	0	0	0	0	0.043	0	0.003	0	0	0	0	0	0	0	0.569	0	0	0	0	0.104	0	0	0	0	0	0	0	0	0	0	0	0.1	0	0	0	0	0.018	0	0	0	0	0	0	0	0	0	0	0
[6]Schlesneria paludicola	0	0	0	0	0	0.043	0	0	0	0	0.006	0.03	0	0	0	0	0	0	0	0	0	0	0	0	0	0	0	0	0	0	0	0	0	0	0	0	0	0	0	0	0	0	0	0	0	0	0	0	0
Cluster 40	0	0	0	0	0	0.043	0	0	0	0	0	0	0	0.162	0	0	0	0	0	0	0	0	0	0	0	0	0	0	0	0	0	0	0	0	0	0	0	0.079	0	0	0	0	0	0	0	0	0	0	0.116
Cluster 559	0	0	0	0	0	0.043	0	0	0	0	0	0	0	0	0	0	0	0	0	0	0.036	0	0	0	0	0	0	0	0	0	0	0	0	0	0	0	0	0	0	0	0	0	0	0	0	0	0	0	0
Cluster 666	0	0	0	0	0	0.043	0	0	0	0	0	0	0	0	0	0	0	0	0	0.085	0.1	0	0	0	0.12	0	0	0	0	0	0	0	0	0	0	0	0	0	0	0	0	0	0	0	0	0	0	0	0
Cluster 516	0	0	0	0	0	0.043	0	0.019	0	0	0	0.174	0	0	0	0	0	0	0	0	0	0	0	0	0	0	0	0	0.083	0	0	0	0	0	0	0	0	0	0	0	0	0	0	0	0	0	0	0	0.29
[6]Asticcacaulis benevestitus	0	0	0	0	0	0.038	0	0	0	0	0	0	0	0	0	0	0	0	0	0	0	0	0	0	0	0	0	0	0	0	0	0	0	0	0	0	0	0	0	0	0	0	0	0	0	0	0	0	0
[6]Alloprevotella tannerae	0	0	0	0	0	0.038	0	0	0	0	0	0	0	0	0	0	0	0	0	0	0	0	0	0	0	0	0	0	0	0	0	0	0	0	0	0	0	0	0	0	0	0	0	0	0	0	0	0	0
Cluster 685	0	0	0	0	0	0.038	0	0	0	0	0	0	0	0	0	0	0	0	0	0	0	0	0	0	0	0	0	0	0	0	0	0	0	0	0	0	0	0	0	0	0	0	0	0	0	0	0	0	0
Cluster 678	0	0	0	0	0	0.038	0	0	0	0	0	0	0	0	0	0	0	0	0	0	0	0	0	0	0	0	0	0	0	0	0	0	0	0	0	0	0	0	0	0	0	0	0	0	0	0	0	0	0
Cluster 248	0	0	0	0	0	0.038	0.126	0	0	0	0	0	0	0	0	0	0	0.059	0	0	0	0.206	0	0	0	0	0	0	0	0	0	0	0	0	0	0	0	0	0	0	0	0.457	0	0	0	0	0.079	0	0.07
Cluster 520	0	0	0	0	0	0.038	0	0	0	0	0	0	0	0	0	0	0	0	0	0.053	0	0	0	0	0	0	0	0	0	0	0	0	0	0	0	0	0	0	0	0	0	0	0	0	0	0	0	0	0
Cluster 115	0	0	0	0	0	0.038	0	0	0	0	0	0.068	0	0	0	0	0	0	0	0	0	0	0	0	0	0	0	0	0	0	0	0	0	0	0	0	0	0	0	0	0	0	0	0.742	0	0	0	0	0.141
[6]Variovorax boronicumulans	0	0	0	0	0	0.038	0	0	0	0	0	0	0	0	0.228	0.019	0	0.039	0	0	0.068	0	0	0	0	0	0	0	0	0	0	0	0	0	0.1	0	0	0	0	0	0	0	0.068	0	0	0.222	0.009	0	0
Cluster 697	0	0	0	0	0	0.038	0	0	0	0	0	0	0	0	0	0	0	0	0	0	0	0	0	0	0.022	0	0	0	0	0	0	0	0	0	0	0	0	0	0	0	0	0	0	0	0	0	0	0	0
[6]Streptococcus lactarius	0	0	0	0	0	0.038	0.004	0.003	0	0	0.001	0	0	0	0	0	0	0	0	0	0	0	0	0.472	0.003	0	0	0	0	0	0	0	0	0	0	0	0	0	0	0	0	0	0	0	0	0	0	0.006	0
[6]Janthinobacterium svalbardensis	0	0	0	0	0	0.038	0	0	0	0	0.001	0	0	0	0	0	0	0	0	0	0.007	0.003	0.005	0	0	0	0	0	0	0	0	0	0	0	0	0	0.059	0	0.011	0	0	0	0	0	0	0	0	0	0
[6]Prevotella scopos	0	0	0	0	0	0.038	0	0	0	0	0.011	0	0	0	0	0	0	0	0	0	0	0	0	0	0	0	0	0	0	0	0	0	0	0	0	0	0	0	0	0	0	0	0	0	0	0	0	0	0
Cluster 647	0	0	0	0	0	0.038	0	0.047	0	0	0	0	0	0	0	0	0	0	0	0	0.057	0	0	0	0	0	0	0	0	0	0	0	0	0	0	0	0	0	0	0	0	0	0.034	0	0	0	0	0	0
[6]Microbacterium rhizomatis	0	0	0	0	0	0.038	0	0	0	0	0	0	0	0	0	0	0	0	0	0	0	0	0	0	0	0	0	0	0	0	0	0	0	0	0	0	0	0	0	0	0	0	0	0	0	0	0	0	0
Cluster 339	0	0	0	0	0	0.038	0	0	0	0.059	0	0	0	0	0	0	0.176	0	0	0	0	0	0	0	0	0	0	0	0	0	0	0	0	0	0	0.039	0	0.065	0	0	0	0.053	0.149	0	0	0.091	0	0.235	0
[6]Subtercola boreus	0	0	0	0	0	0.038	0	0	0	0	0.001	0	0	0	0	0.004	0	0	0	0	0.039	0	0	0	0	0	0	0	0	0	0	0	0	0	0	0	0	0	0	0	0	0	0	0	0	0	0	0	0
Cluster 734	0	0	0	0	0	0.038	0	0	0	0	0	0	0	0	0	0	0	0	0	0	0	0	0	0	0	0	0	0	0	0	0	0	0	0	0	0	0	0	0	0	0	0	0.038	0	0	0	0	0	0
Cluster 790	0	0	0	0	0	0.038	0	0	0	0	0	0	0	0	0	0	0	0	0	0	0	0	0	0	0	0	0	0	0	0	0	0	0	0	0	0	0	0	0	0	0	0	0	0	0	0	0	0	0
[6]Actinotignum schaalii	0	0	0	0	0	0.038	0	0	0	0	0.041	0	0	0	0	0	0	0	0	0	0	0	0	0	0	0	0	0	0	0	0	0	0	0	0	0	0	0	0	0	0	0	0	0	0	0	0	0	0
Cluster 655	0	0	0	0	0	0.034	0	0	0	0	0	0	0	0	0	0	0	0	0	0	0.047	0	0	0	0	0	0	0	0	0	0	0	0	0	0	0	0	0	0	0	0	0	0	0	0	0	0	0	0
Cluster 395	0	0	0	0	0	0.034	0	0	0	0	0	0	0	0	0	0	0	0	0	0	0	0.056	0	0	0	0	0.081	0	0	0	0	0	0.068	0	0	0	0.074	0.029	0	0	0	0	0	0	0	0	0	0	0
Cluster 43	0	0	0	0	0	0.034	0	0	0	0	0	0	0	0	0	0.101	0	0	0	0	0	0	0	0	0	0	0	0	0	0	0	0	0	0	0	0	0	0	0	0	0	0	0	0	0	0	0	0	0
Cluster 676	0	0	0	0	0	0.034	0	0	0	0	0	0	0	0	0	0	0	0	0	0	0.047	0	0	0	0	0	0	0	0	0	0	0	0	0	0	0	0	0	0	0	0	0	0	0	0	0	0	0	0
Cluster 454	0	0	0	0	0	0.034	0	0	0	0	0	0.068	0	0	0.123	0	0	0	0	0	0.032	0.102	0	0	0	0	0	0	0	0	0	0	0	0	0	0	0	0	0	0.038	0	0	0	0	0	0	0	0	0
Cluster 807	0	0	0	0	0	0.034	0	0	0	0	0	0	0	0	0	0	0	0	0	0	0	0	0	0	0	0	0	0	0	0	0	0	0	0	0	0	0	0	0	0	0	0	0	0	0	0	0	0	0
Cluster 219	0	0	0	0	0	0.034	0	0	0	0	0	0	0	0	0	0	0	0	0	0	0	0	0	0	0	0	0	0	0	0	0	0	0	0	0.166	0	0	0.083	0	0	0	0	0	0	0	0	0	0	0
[6]Anaerostipes hadrus	0	0	0	0	0	0.034	0	0.003	0	0.055	0.012	0	0	0	0	0	0	0	0	0.004	0	0.098	0	0	0.275	0.013	0	0.004	0.02	0	0.018	0	0.005	0	0.172	0	0	0.025	0	0	0.061	0	0.017	0	0	0.343	0.355	0	0.108
[6]Bdellovibrio bacteriovorus	0	0	0	0	0	0.034	0	0	0	0	0	0	0.075	0	0	0.156	0.108	0	0.003	0	0.029	0	0	0	0	0	0	0.009	0.044	0	0	0	0	0	0.061	0	0	0	0.034	0	0	0.168	0	0	0.029	0	0.005	0.229	0
[6]Parahaliea mediterranea	0	0	0	0	0	0.034	0	0.064	0	0.174	0.026	0	0	0	0	0	0	0	0	0	0.004	0.007	0	0	0	0	0	0	0	0	0.014	0	0	0	0	0	0	0	0	0	0	0	0	0	0	0	0	0	0
Cluster 683	0	0	0	0	0	0.034	0	0.152	0	0	0	0	0	0	0	0	0	0	0	0	0	0	0	0	0	0	0	0	0	0	0	0	0	0	0	0	0	0	0	0	0	0	0	0	0	0	0	0	0
[6]Rhizomicrobium electricum	0	0	0	0	0	0.034	0	0	0	0	0.012	0	0	0	0	0	0	0	0	0	0	0	0	0	0	0	0	0	0	0	0	0	0	0	0	0	0	0	0	0	0	0	0	0	0	0	0	0	0
Cluster 696	0	0	0	0	0	0.034	0	0	0	0	0	0	0	0	0	0	0	0	0	0	0	0	0.022	0	0.07	0	0	0	0	0	0	0	0	0	0	0	0	0	0	0	0	0	0	0	0	0	0	0	0
Cluster 624	0	0	0	0	0	0.034	0	0	0	0	0	0	0	0	0.081	0	0	0	0	0	0	0	0	0	0	0	0	0	0	0	0	0	0	0	0	0	0	0	0	0	0	0	0	0	0	0	0	0	0.062
[6]Hyphomicrobium hollandicum	0	0	0	0	0	0.034	0	0	0	0	0	0	0	0	0	0	0.004	0	0	0	0	0	0	0	0	0	0	0	0	0	0	0	0	0	0	0	0	0	0	0	0	0	0	0	0	0	0	0	0
[6]Marmoricola solisilvae	0	0	0	0	0	0.034	0	0	0	0	0	0	0	0	0	0	0	0	0	0	0	0	0	0	0	0	0	0	0	0	0	0	0	0	0	0	0	0	0	0	0	0	0	0	0	0	0	0	0
Cluster 662	0	0	0	0	0	0.034	0	0	0	0	0	0	0	0	0	0	0	0	0	0	0	0	0.053	0	0	0	0	0	0	0	0	0	0	0	0	0	0	0	0	0	0	0	0	0	0	0	0	0	0
[6]Blastomonas natatoria	0	0	0	0	0	0.029	0.272	0.091	0.351	0	0.012	0	0.004	0.277	0.316	0	0.3	0.113	0	0.004	0	0	0	0	0	0	0.055	0.013	0.049	0	0	0.002	0.063	0	0.078	0	0	0	0.182	0	0	0	0	0	0	0	0.042	0	0.087
[6]Acidimicrobium ferrooxidans	0	0	0	0	0	0.029	0	0	0	0	0	0	0	0	0	0	0	0	0	0	0.018	0	0	0	0	0	0	0	0	0	0	0	0	0	0	0	0	0	0	0	0	0	0	0	0.01	0	0	0	0
[6]Actinoplanes digitatis	0	0	0	0	0	0.029	0	0	0	0	0	0	0	0	0	0	0	0	0	0	0	0	0	0	0	0	0	0	0	0	0	0	0	0	0	0	0	0	0	0	0	0	0	0	0	0	0	0	0
[6]Rhodoferax antarcticus	0	0	0	0	0	0.029	0	0	0	0	0	0.091	0	0.242	0	0	0	0	0	0	0	0	0	0	0	0	0	0	0	0	0	0	0	0.066	0	0	0	0	0	0	0	0	0	0	0	0	0	0	0.004
[6]Flavobacterium resistens	0	0	0	0	0	0.029	0	0	0	0	0	0	0	0	0	0	0	0	0	0	0	0.003	0	0	0	0	0	0	0	0	0	0	0	0	0	0	0	0	0	0	0	0	0	0	0	0	0	0	0
[6]Niabella yanshanensis	0	0	0	0	0	0.029	0	0	0	0	0	0	0	0	0	0	0	0	0	0	0	0	0	0	0	0	0	0	0	0	0	0	0	0	0	0	0	0	0	0	0	0	0	0	0	0	0	0	0
[6]Rhizorhabdus argentea	0	0	0	0	0	0.029	0	0	0	0	0	0	0	0	0	0	0	0	0	0	0.09	0	0	0	0	0	0	0	0	0	0	0	0	0	0	0	0.022	0	0	0	0	0	0	0	0	0	0	0	0
[6]Hyphomicrobium methylovorum	0	0	0	0	0	0.024	0	0	0	0	0	0	0	0	0	0	0.236	0	0	0	0	0	0	0	0	0	0	0	0	0	0	0	0	0	0	0	0	0	0	0	0	0	0.004	0	0	0	0	0.477	0
[6]Flavobacterium granuli	0	0	0	0	0	0.024	0	0	0	0	0	0	0	0	0	0.109	0	0	0	0	0	0	0	0	0	0	0	0	0.024	0	0	0	0	0.052	0	0	0	0	0	0	0	0	0	0	0	0	0	0	0
[6]Asaia siamensis	0	0	0	0	0	0.024	0	0	0	0	0	0	0	0	0	0	0	0	0	0	0	0	0	0	0	0	0	0	0	0	0	0	0	0	0	0	0	0	0	0	0	0	0	0	0	0	0	0	0
[6]Bacillus tequilensis	0	0	0	0	0	0.024	0	0	0	0	0	0	0.261	0	0	0	0	0	0	0	0	0.301	0.434	0	1.912	0	0.046	0.098	0	0.02	0	0	0.032	0	0	0	0	0	0	0.582	0	0	0	0	0	0	0	0	0
[6]Fluviicola taffensis	0	0	0	0	0	0.024	0	0	0	0	0	0	0	0	0.37	0	0.004	0	0	0	0	0	0.015	0	0.003	0	0	0.004	0	0	0	0.002	0	0	0.072	0	0	0	0	0	0.076	0	0	0	0	0	0	0.272	0
[6]Devosia chinhatensis	0	0	0	0	0	0.024	0	0	0	0	0	0	0	0	0	0	0	0	0	0	0	0	0	0	0	0	0	0	0	0	0	0	0	0	0	0	0	0	0	0	0	0	0	0	0	0	0	0	0
[6]Aequorivita viscosa	0	0	0	0	0	0.024	0	0	0	0	0	0	0	0	0	0	0	0	0	0	0	0	0	0	0	0	0	0	0	0	0	0	0	0	0	0	0	0	0	0	0	0	0	0	0	0	0	0.006	0
[6]Peptoniphilus grossensis	0	0	0	0	0	0.024	0.017	0.183	3.459	0.615	0.069	0	0	0	0	0	0.256	0.01	0	0.06	0	0	0.002	0	0.437	0	0	0	0.434	0.102	0	0.002	0	0.033	0	0.192	0	1.438	0	0	0.172	0	0	0	1.741	0	0	0	0.07
[6]Lachnospira pectinoschiza	0	0	0	0	0	0.024	0	0	0	0	0	0	0	0	0	0	0	0	0	0.007	0	0	0.017	0	0	0	0	0	0	0.016	0	0	0	0	0	0	0	0	0	0	0	0	0	0	0.055	0	0	0	0
[6]Oligella urethralis	0	0	0	0	0	0.024	0	0	0	0	0.084	0	0.004	0	0	0	0	0.044	0	3.23	0.09	0	0.298	0.007	0	0	0.003	0	0	0	0	0	0.267	0.345	0	0	0	0	0	0	0	0	0	0	0	0	0.005	0	0.05
[6]Sinibacillus soli	0	0	0	0	0	0.024	0	0	0	0	0	0	0	0	0	0	0	0	0	0	0	0	0	0	0	0	0	0	0	0	0	0	0	0	0	0	0	0	0	0	0	0	0	0	0	0	0	0	0
[6]Oleiphilus messinensis	0	0	0	0	0	0.024	0	0	0	0	0.158	0	0	0	0	0	0	0	0	0.007	0	0	0.007	0	0	0.018	0	0	0	0	0	0	0	0	0	0	0	0	0	0	0	0	0.021	0	0	0	0	0	0
[6]Sphingobium xanthum	0	0	0	0	0	0.019	0	0	0	0	0	0	0	0	0.004	0	0	0	0	0	0	0	0	0	0	0	0	0	0	0	0	0	0	0	0	0	0	0	0	0	0	0	0	0	0	0	0	0	0
[6]Kofleria flava	0	0	0	0	0	0.019	0	0	1.259	0	0.027	0	0	0	0	0.004	0	0	0	0	0.004	0	0.022	0	0	0	0	0	0	0	0	0	0	0	0	0	0	0	0	0	0	0	0	0	0	0	0	0	0
[6]Spirosoma arcticum	0	0	0	0	0	0.019	0	0	0	0	0	0	0	0	0	0	0	0	0	0	0	0	0.039	0	0	0	0	0	0	0	0	0	0	0	0	0	0	0	0	0	0	0	0	0	0	0	0	0	0
[6]Geobacter uraniireducens	0	0	0	0	0	0.019	0	0	0	0	0	0	0	0	0	0	0	0	0	0	0	0	0	0	0	0	0	0	0	0	0	0	0	0	0	0	0	0	0	0	0	0	0	0	0	0	0	0	0
[6]Youngiibacter fragilis	0	0	0	0	0	0.019	0	0	0	0	0	0.008	0	0	0.027	0	0	0	0	0	0	0	0.032	0	0	0.116	0	0	0	0	0.041	0	0	0	0	0	0.022	0	0	0	0	0	0	0	0	0	0	0	0
[6]Friedmanniella antarctica	0	0	0	0	0	0.019	0	0	0	0	0	0	0	0	0	0	0	0	0	0	0	0	0	0	0	0	0	0	0	0	0	0	0	0	0	0	0	0	0	0	0	0	0	0	0.013	0	0	0	0
[6]Corynebacterium minutissimum	0	0	0	0	0	0.019	0	0	0	0	0	0	0	0	0	0	0	0	0	0	0	0	0.002	0	0	0	0.007	0	0	0	0	0	0.127	0	0	0	0	0	0	0	0	0	0	0	0	0	0	0	0
[6]Phenylobacterium falsum	0	0	0	0	0	0.019	0	0.05	0	0	0	0	0	0	0	0	0	0	0	0	0	0	0	0	0	0	0	0	0	0	0	0	0	0	0	0	0	0	0	0	0	0	0	0	0	0	0	0	0
[6]Solirubrobacter ginsenosidimutans	0	0	0	0	0	0.019	0	0	0	0	0.008	0	0	0	0	0.043	0	0	0	0	0.179	0	0.015	0	0	0.013	0.029	0	0.02	0	0.055	0	0	0	0	0	0	0	0	0	0	0	0	0	0	0	0	0	0
[6]Brevibacillus ginsengisoli	0	0	0	0	0	0.019	0	0	0	0	0	0	0	0	0	0	0	0	0	0	0	0	0	0	0	0	0	0	0	0	0	0	0	0	0	0	0	0	0	0	0	0	0	0	0	0	0	0	0
[6]Jatrophihabitans soli	0	0	0	0	0	0.019	0	0	0	0	0.013	0	0	0	0	0	0.004	0	0	0	0	0	0	0	0	0	0	0	0	0	0	0	0	0	0	0	0	0	0	0	0	0	0	0	0	0.005	0	0	0
[6]Sphaerochaeta pleomorpha	0	0	0	0	0	0.014	0	0	0	0	0	0	0	0	0	0	0	0	0	0	0	0	0	0	0	0	0	0	0	0	0	0	0	0	0	0	0	0	0	0	0	0	0	0	0	0	0	0	0
[6]Herbaspirillum autotrophicum	0	0	0	0	0	0.014	0	0	0	0	0	0	0	0	0	0	0	0	0	0	0	0	0	0	0	0	0	0	0	0	0	0	0	0	0	0	0	0	0	0	0	0	0	0	0	0	0	0	0
[6]Acinetobacter kyonggiensis	0	0	0	0	0	0.014	0	0	0	0	0	0	0.281	0	0	0.066	0.224	0	0	0	0.126	0	0.012	0	0	0	0	0	0	0	0	0	0	0	0	0	0	0	0	0	0	0	0	0	0	0	0	0	0
[6]Rhodovastum atsumiense	0	0	0	0	0	0.014	0	0	0	0	0	0	0	0	0	0	0	0	0	0	0	0	0	0	0.149	0	0	0	0	0	0	0	0	0	0	0	0	0	0	0	0	0	0	0	0	0	0	0	0
[6]Eubacterium pyruvativorans	0	0	0	0	0	0.014	0	0	0	0.038	0.033	0.098	0	0.087	0.069	0	0	0	0	0.014	0	0	0	0	0	0.004	0	0	0	0.055	0	0	0.009	0	0.061	0	0.445	0.011	0	0	0	0	0.068	0	0.032	0	0	0	0
[6]Deinococcus piscis	0	0	0	0	0	0.014	0	0	0	0	0	0	0	0	0	0	0	0	0	0	0	0	0	0	0	0	0	0	0	0	0	0	0	0	0	0	0	0	0	0	0	0	0	0	0	0	0	0	0
[6]Corynebacterium jeddahense	0	0	0	0	0	0.014	0	0	0.004	0	0	0	0	0	0	0	0	0	0	0.05	0.004	0	0	0	0	0	0.003	0	0	0	0	0	0	0	0	0	0	0	0.028	0	0	0	0	0	0	0	0	0	0
[6]Desulfotomaculum alkaliphilum	0	0	0	0	0	0.014	0	0	0	0	0	0	0	0	0	0	0	0	0	0	0	0	0	0	0	0	0	0	0	0	0	0	0	0	0	0	0	0	0	0	0	0	0	0	0	0	0	0	0
[6]Sulfurospirillum arsenophilum	0	0	0	0	0	0.014	0	0	0	0	0	0	0	0	0	0	0	0	0	0	0	0	0	0	0	0	0	0	0	0	0	0	0	0	0	0	0	0	0	0	0	0	0	0	0	0	0	0	0
[6]Arcobacter suis	0	0	0	0	0	0.014	0	0.066	0	0	0.006	0	0	0	0	0	0	0	0	0	0	0	0	0	0	0	0	0	0	0	0	0	0	0	0	0	0.03	0	0	0	0	0	0	0	0	0	0	0	0
[6]Aureibacillus halotolerans	0	0	0	0	0	0.01	0	0	0	0	0	0	0	0	0	0	0	0	0	0	0	0	0	0	0	0	0	0	0	0	0	0	0	0	0	0	0	0	0	0	0	0.008	0	0	0	0.01	0	0	0
[6]Rhizomicrobium palustre	0	0	0	0	0	0.01	0	0	0	0.055	0.01	0	0	0	0	0.027	0	0	0	0	0.011	0	0	0	0	0	0	0	0	0	0	0	0	0	0	0	0	0	0	0	0	0	0	0	0	0	0	0	0
[6]Bryobacter aggregatus	0	0	0	0	0	0.01	0.075	0	0	0	0	0	0	0	0	0	0	0	0	0	0	0	0	0	0	0	0	0	0	0	0	0	0	0.019	0	0	0	0	0	0	0	0	0	0	0	0	0	0	0
[6]Chondromyces lanuginosus	0	0	0	0	0	0.01	0	0	0	0	0.063	0	0	0.006	0	0	0	0	0	0	0	0	0	0	0	0	0	0	0	0	0.018	0	0	0	0	0	0	0	0	0	0	0	0	0.34	0	0	0	0	0
[6]Acidibacter ferrireducens	0	0	0	0	0	0.01	0	0	0.257	0	0.042	0	0	0	0	0.187	0	0	0	0	0	0.033	0.08	0	0	0.018	0	0.004	0.068	0	0	0	0.045	0	0	0	0	0	0	0.314	0	0.61	0	0	0	0.005	0	0	0
[6]Homoserinibacter gongjuensis	0	0	0	0	0	0.01	0	0	0	0	0.014	0	0	0	0	0.004	0	0	0	0	0.004	0	0.002	0	0	0.004	0	0	0	0	0	0	0	0	0	0	0	0	0	0	0	0	0	0	0	0	0	0	0
[6]Bythopirellula goksoyri	0	0	0	0	0	0.01	0	0	0	0	0.007	0	0	0	0	0.238	0	0	0	0	0	0	0	0	0	0.004	0	0.004	0	0	0	0	0	0	0	0	0	0	0	0	0	0	0	0	0	0	0	0	0
[6]Methylobacterium cerastii	0	0	0	0	0	0.01	0	0	0	0.055	0	0	0	0	0	0	0	0	0	0	0	0	0	0	0	0	0	0	0	0	0	0	0	0	0	0	0	0.061	0	0	0	0	0	0	0	0	0	0	0
[6]Rhizobium pakistanense	0	0	0	0	0	0.01	0.167	0	0	0	0	0	0	0	0	0	0	0	0	0	0	0	0.002	0	0	0	0	0	0	0	0	0	0.045	0	0	0	0	0	0	0	0	0	0	0	0	0	0	0	0
[6]Sphingobium ummariense	0	0	0	0	0	0.01	0	0	0	0	0	0	0	0	0	0	0	0	0	0	0	0	0	0	0	0	0	0	0	0	0	0	0	0	0	0	0	0	0	0	0	0	0	0	0	0	0	0	0
[6]Streptococcus pneumoniae	0	0	0	0	0	0.01	0.004	0	0	0	0.002	0	0	0	0	0	0.012	0	0	0	0	0	0	0	0	0	0	0	0	0	0	0	0	0	0	0	0	0	0	0	0	0	0	0	0	0	0	0	0
[6]Corynebacterium striatum	0	0	0	0	0	0.01	0	0.008	0	0	0.001	0	0	0	0	0	0	0.005	0	0.007	0	0.007	0	0	0.006	0	0	0	0.005	0	0	0	0	0.019	0	0	0	0	0	0	0	0	0	0	0	0	0	0	0
[6]Flavobacterium qiangtangense	0	0	0	0	0	0.01	0	0	0	0	0	0	0	0	0	0	0	0	0	0	0	0	0.027	0	0	0.009	0	0	0	0	0	0	0.018	0	0	0	0	0	0	0	0	0	0	0	0	0	0	0	0
[6]Corynebacterium aurimucosum	0	0	0	0	0	0.01	0	0.003	0	0	0.001	0	0	0	0	0.043	0	0	0	0.004	0.083	0	0.002	0	0	0	0.026	0	0	0	0	0	0.009	0	0	0	0	0	0	0	0	0	0	0	0.003	0	0	0	0
[6]Sphingomonas starnbergensis	0	0	0	0	0	0.01	0	0	0	0	0	0	0	0	0	0	0	0	0	0	0.165	0	0.087	0	0	0	0	0	0	0	0	0	0	0	0	0	0	0	0	0	0	0	0	0	0	0	0	0	0
[6]Phaselicystis flava	0	0	0	0	0	0.01	0	0	0	0	0.008	0	0	0	0	0	0	0	0	0	0	0	0	0	0	0	0	0	0	0	0	0	0	0	0	0	0	0	0	0	0	0	0	0	0	0	0.042	0	0
[6]Acidocella aluminiidurans	0	0	0	0	0	0.01	0	0	0	0	0.032	0	0	0	0	0	0	0	0	0	0	0	0	0	0	0	0	0	0	0	0	0	0	0	0	0	0	0	0	0	0	0	0	0	0	0	0	0	0
[6]Acholeplasma cavigenitalium	0	0	0	0	0	0.01	0	0	0	0	0	0	0	0	0	0	0	0	0	0	0	0	0	0	0	0	0	0	0	0	0	0	0	0	0	0	0	0	0	0	0	0	0	0	0	0	0	0	0
[6]Methylibium petroleiphilum	0	0	0	0	0	0.005	0	0	0	0	0.013	0	0	0	0	0	0	0	0	0	0	0	0	0	0	0	0	0	0	0	0	0	0	0	0	0	0	0	0	0	0	0	0	0	0	0	0	0	0
[6]Corynebacterium hansenii	0	0	0	0	0	0.005	0	0.006	0	0	0.001	0.023	0	0	0	0	0	0	0	0.014	0	0	0.012	0	0	0	0	0	0.005	0	0	0	0.009	0.005	0	0	0	0	0	0	0	0	0	0	0	0	0	0	0
[6]Fibrobacter succinogenes	0	0	0	0	0	0.005	0	0	0	0.038	0.083	0.008	0	0.271	0	0	0	0	0	0	0	0	0.048	0	0	0.031	0	0	0	0	0	0.004	0	0	0	0.02	0.03	0	0	0	0	0	0.026	0	0.068	0	0	0	0
[6]Symbiobacterium thermophilum	0	0	0	0	0	0.005	0	0	0	0	0	0	0	0	0	0	0	0	0	0	0	0.282	0.099	0	0	0	0	0	0	0	0.014	0	0	0	0	0	0	0	0	0	0	0	0	0	0	0	0	0	0
[6]Pelomonas puraquae	0	0	0	0	0	0.005	0	0	0	0	0.001	0	0	0	0	0.008	0.008	0	0	0	0	0	0	0	0.003	0	0	0	0	0	0	0	0	0	0	0	0	0	0	0	0	0	0	0.01	0	0.015	0	0.006	0
[6]Rhizobium flavum	0	0	0	0	0	0.005	0.004	0	0	0	0	0	0	0	0	0	0	0	0	0	0	0	0	0	0	0	0	0	0	0	0	0	0	0	0	0	0	0	0	0	0	0	0	0	0	0	0	0	0
[6]Christensenella timonensis	0	0	0	0	0	0.005	0	0.003	0	0.004	0	0	0	0	0	0.004	0	0	0	0	0	0	0	0	0	0	0.055	0	0	0	0.014	0	0	0	0	0	0	0	0	0	0	0	0	0	0	0	0	0	0
[6]Pseudorhodoplanes sinuspersici	0	0	0	0	0	0.005	0	0	0	0	0.016	0	0	0	0	0	0	0	0	0	0	0	0	0	0	0.013	0	0	0.005	0.004	0	0	0.027	0	0	0	0	0	0	0	0	0	0	0	0	0	0	0	0
[6]Duganella sacchari	0	0	0	0	0	0.005	0	0	0	0	0	0	0	0	0	0.273	0	0	0	0	0.004	0	0	0	0	0	0	0.009	0.01	0	0	0	0	0	0	0	0	0	0	0	0	0	0	0	0	0.01	0	0	0
[6]Deinococcus hopiensis	0	0	0	0	0	0.005	0	0	0	0	0	0	0	0	0	0	0	0	0	0	0	0	0	0	0	0.004	0	0	0	0	0	0	0	0	0	0	0	0	0	0	0	0	0	0	0	0	0	0	0
[6]Microvirga lotononidis	0	0	0	0	0	0.005	0	0	0	0	0	0	0	0	0	0	0	0	0	0	0	0	0	0	0	0	0	0	0	0	0	0	0	0	0	0	0	0	0	0	0	0	0	0	0	0	0	0	0
[6]Roseburia intestinalis	0	0	0	0	0	0.005	0	0	0	0.042	0.002	0	0	0	0.324	0	0	0	0	0	0	0	0.034	0	0	0.027	0	0	0	0	0	0	0	0	0.648	0.034	0.007	0	0	0	0	0	0	0.01	0.062	0	0	0	2.007
[6]Herbiconiux flava	0	0	0	0	0	0.005	0	0	0	0	0	0	0	0	0	0	0	0	0	0	0.305	0.046	0	0	0	0	0	0	0	0	0	0	0	0	0	0	0	0	0	0	0	0	0	0	0	0	0	0	0
[6]Miniimonas arenae	0	0	0	0	0	0.005	0	0	0	0	0	0	0	0	0	0	0	0	0	0	0	0	0	0	0	0	0	0	0	0	0	0	0	0	0	0	0	0	0	0	0	0	0	0	0	0	0	0	0
[6]Staphylococcus kloosii	0	0	0	0	0	0.005	0	0	0.018	0	0.001	0	0	0	0	0.008	0.004	0	0	0	0	0	0	0	0.006	0	0.003	0	0	0	0	0	0	0	0	0	0	0	0	0	0	0	0.004	0	0	0	0.005	0	0
[6]Streptomyces janthinus	0	0	0	0	0	0.005	0	0	0	0	0	0.008	0	0	0	0	0	0	0	0	0	0.003	0	0	0	0	0	0	0	0	0	0	0	0	0	0	0	0	0	0	0	0	0	0	0	0	0	0	0
[6]Thauera mechernichensis	0	0	0	0	0	0.005	0	0	0	0	0	0	0	0	0	0	0	0	0	0	0	0	0	0	0	0	0	0	0	0	0	0	0	0	0	0	0	0	0	0	0	0	0	0	0	0	0	0	0
[6]Mitsuaria chitosanitabida	0	0	0	0	0	0.005	0	0	0	0	0	0	0	0	0	0.019	0.016	0	0	0	0.004	0.003	0	0	0.003	0	0	0	0	0	0	0	0	0.061	0	0	0	0	0	0.005	0.005	0	0	0.01	0	0.005	0	0.006	0
[6]Bauldia litoralis	0	0	0	0	0	0.005	0	0	0	0	0	0	0	0	0	0	0	0	0	0	0.047	0	0	0	0	0	0	0	0	0	0	0	0	0	0	0	0	0	0	0	0	0	0	0	0	0	0	0	0
[6]Pseudoxanthomonas koreensis	0	0	0	0	0	0.005	0	0	0	0	0	0	0	0	0	0	0	0	0	0	0	0	0	0	0	0	0	0	0	0	0	0	0	0	0	0	0	0	0	0	0	0	0	0	0	0	0	0	0
[6]Sphaerotilus hippei	0	0	0	0	0	0.005	0	0	0	0	0.002	0	0	0	0	0.004	0	0	0	0	0	0.003	0	0	0	0	0	0	0	0	0	0	0	0.005	0	0	0	0	0	0	0	0	0	0	0	0	0	0	0
[6]Lutispora thermophila	0	0	0	0	0	0.005	0	0	0	0	0.031	0	0	0	0	0	0	0.088	0	0.021	0	0	0	0	0	0.013	0.046	0	0.122	0	0	0	0	0.156	0	0.03	0.052	0	0	0	0.005	0	0.009	0	0	0	0	0	0.054
[6]Microlunatus phosphovorus	0	0	0	0	0	0.005	0	0	0	0	0	0	0	0	0	0	0	0	0	0	0	0	0	0	0	0	0	0	0	0	0	0	0	0	0	0	0	0	0	0	0	0	0	0	0	0	0	0	0
[6]Ferruginibacter paludis	0	0	0	0	0	0.005	0	0	0	0	0.02	0.038	0	0	0	0	0	0	0	0	0	0	0	0	0	0	0	0	0	0	0	0	0	0	0	0	0	0	0	0	0	0	0	0	0	0	0	0	0
[6]Duganella radicis	0	0	0	0	0	0.005	0	0	0	0	0	0	0	0	0	0.008	0	0	0	0	0	0.003	0	0	0	0	0	0	0	0	0	0	0	0	0	0	0	0	0	0	0	0	0	0	0	0	0	0	0
[6]Nocardioides furvisabuli	0	0	0	0	0	0.005	0	0	0	0	0	0.03	0	0	0	0	0	0	0	0	0	0	0	0	0	0	0	0	0	0	0	0	0	0	0	0	0	0	0	0	0	0	0	0	0	0	0	0	0
[6]Corynebacterium nasicanis	0	0	0	0	0	0.005	0	0.077	0	0.004	0.006	0.196	0	0	0.004	0.004	0	0.113	0	0.014	0.133	0.003	0.01	0	0	0	0.003	0	0	0.004	0	0	0	0.019	0	0	0	0	0	0	0	0	0	0	0	0.015	0	0.006	0
[6]Microbacterium murale	0	0	0	0	0	0.005	0	0	0	0	0	0	0	0	0	0	0.028	0	0	0	0	0	0	0	0.009	0	0	0	0	0	0	0	0	0	0	0	0	0	0	0	0	0	0	0	0	0	0	0	0
[6]Butyricicoccus pullicaecorum	0	0	0	0	0	0.005	0	0	0	0	0.057	0.008	0	0	0	0	0.004	0	0	0	0.004	0	0	0	0	0.009	0	0	0	0	0	0	0	0	0	0	0	0	0	0	0	0	0.004	0	0	0	0	0	0.004
[6]Microbacterium halotolerans	0	0	0	0	0	0.005	0	0	0	0	0	0	0	0	0	0	0	0	0	0	0	0	0	0	0	0	0	0	0	0	0	0	0	0	0	0	0	0	0	0	0	0	0	0	0	0	0	0	0
[6]Iamia majanohamensis	0	0	0	0	0	0.005	0	0.039	0	0	0	0	0	0	0	0	0	0	0	0	0.097	0	0	0	0	0	0	0.009	0	0	0	0.002	0	0	0	0	0	0	0	0	0	0	0	0	0	0	0	0	0
[6]Bacillus idriensis	0	0	0	0	0	0.005	0	0	0.025	0	0.001	0	0	0.006	0	0	0	0	0	0	0	0	0	0	0	0	0	0	0	0	0	0	0	0	0	0	0	0	0	0	0	0	0	0	0	0	0	0	0
[6]Novosphingobium stygium	0	0	0	0	0	0.005	0	0	0	0	0.039	0	0	0	0	0.004	0	0	0	0	0.007	0	0.002	0	0	0	0	0	0	0	0	0	0	0	0	0	0.007	0	0	0	0	0	0	0	0	0	0	0	0
[6]Nocardioides exalbidus	0	0	0	0	0	0.005	0	0	0	0	0	0.008	0	0	0	0	0	0	0	0	0.004	0	0.002	0	0	0	0	0	0	0	0	0	0	0	0	0	0	0	0	0	0	0	0	0	0	0	0	0	0
[6]Lactobacillus herbarum	0	0	0	0	0	0.005	0	0	0	0	0.001	0	0	0	0	0.004	0.004	0	0	0	0	0	0	0	0.003	0	0	0	0	0	0	0	0	0	0	0	0	0	0	0	0	0	0	0	0	0	0	0	0
[6]Pseudorhodobacter wandonensis	0	0	0	0	0	0.005	0	0	0	0	0	0	0	0	0	0	0	0	0	0	0	0	0	0	0	0	0	0	0	0	0	0	0	0	0	0	0	0	0	0	0	0	0	0	0	0	0	0	0
[6]Fusicatenibacter saccharivorans	0	0	0	0	0	0.005	0	0	0	0	0.077	0	0	0	0	0	0	0	0	0	0	0.026	0.09	0	0	0.004	0	0	0	0	0	0	0.032	0	0	0	0	0.011	0	0.005	0.48	0	0	0	0	0	0.238	0	0
[6]Serinicoccus marinus	0	0	0	0	0	0.005	0	0	0	0	0	0	0	0	0.004	0	0	0	0	0	0	0	0	0	0	0	0	0	0	0.004	0	0	0	0	0	0	0	0	0	0	0	0	0	0	0	0	0	0	0
[6]Tabrizicola aquatica	0	0	0	0	0	0.005	0	0	0	0	0	0	0	0	0	0.16	0	0.005	0	0	0.154	0	0	0	0	0	0	0	0	0	0	0	0	0	0	0	0	0	0	0	0	0	0	0	0	0	0	0	0
[6]Neisseria cinerea	0	0	0	0	0	0.005	0.427	0	0	0	0	0.151	0	0	0	0.288	0	0	0	0	0.029	0	0.002	0	0	0	0	0	0	0	0	0	0	0.227	0	0	0.022	0	0	0	0.005	0	0	0.01	0	0	0	0	0
[6]Geodermatophilus terrae	0	0	0	0	0	0.005	0	0	0	0	0.012	0	0	0	0	0	0.056	0	0	0	0	0	0	0	0.085	0	0	0	0	0.012	0	0	0	0	0.055	0	0	0	0	0	0.04	0	0	0	0	0	0	0	0
[6]Terrisporobacter mayombei	0	0	0	0	0	0.005	0	0	0	0	0	0	0	0	0	0	0	0	0	0	0	0	0	0	0	0	0	0	0	0	0	0	0	0	0	0	0	0	0	0	0.157	0	0	0	0	0	0	0	0
[6]Flavobacterium palustre	0	0	0	0	0	0.005	0	0	0	0	0	0	0	0	0	0	0	0	0	0	0	0	0	0	0	0	0	0	0	0	0	0	0	0	0	0	0	0	0	0	0	0	0	0	0	0	0	0	0
[6]Flavobacterium aquatile	0	0	0	0	0	0.005	0	0	0	0	0	0	0	0	0	0	0	0	0	0	0.104	0	0	0	0	0	0	0	0	0	0	0	0	0	0	0	0	0	0	0	0	0	0	0	0	0	0	0	0
[6]Extibacter muris	0	0	0	0	0	0.005	0.004	0.423	0	0.123	0.04	0.415	0.004	0.012	0	0	0	0.122	0	0.05	0.014	0	0.053	0.007	0.003	0.004	0.026	0	0.068	0.24	0.082	0	0.1	0.246	0	0.015	0.49	0	0.114	0	0	0	0.511	0	0.279	0	0.005	0	0.062
[6]Nocardioides glacieisoli	0	0	0	0	0	0.005	0	0	0	0	0	0	0	0	0.004	0	0	0	0	0	0	0	0	0.007	0.003	0	0	0	0	0	0	0	0	0	0	0	0	0	0	0	0	0	0	0	0	0	0	0	0
[6]Comamonas jiangduensis	0	0	0	0	0	0.005	0	0	0	0	0.001	0	0	0	0	0.004	0	0	0	0	0	0.007	0	0	0	0	0	0	0	0	0	0	0	0	0	0	0	0	0	0	0	0	0	0	0	0	0	0	0
[6]Pseudolabrys taiwanensis	0	0	0	0	0	0.005	0	0	0	0	0	0	0	0	0	0.039	0	0	0	0	0.122	0	0	0	0	0	0	0	0	0	0	0	0	0	0	0	0	0	0	0.347	0	0	0	0	0	0	0	0	0
[6]Staphylococcus xylosus	0	0	0	0	0	0.005	0	0	0	0	0	0	0	0	0	0	0	0	0	0	0	0	0	0	0	0	0	0	0	0	0	0	0.014	0	0	0	0	0	0	0	0	0	0	0	0	0	0	0	0
[6]Acidocella aminolytica	0	0	0	0	0	0.005	0	0	0	0	0	0	0	0	0	0	0	0	0	0	0	0	0	0	0	0	0	0	0	0	0	0	0	0	0	0	0	0	0	0	0	0	0	0	0	0	0	0	0
[6]Enterococcus faecalis	0	0	0	0	0	0.005	0	0	0	0	0	0	0	0	0	0	0	0	0	0	0	0	0	0	0	0	0	0	0	0.043	0	0	0.349	0	0	0	0	0.318	0	0	0	0	0	0	0	0	0	0	0
[6]Brevundimonas vesicularis	0	0	0	0	0	0.005	0.264	0	0	0	0.035	0	0	0	0.062	0.148	0.272	0	0	0	0.725	0	0	0.086	0	0	0.098	0	0	0	0.014	0	0.032	0	0	0	0.059	0	0	0.023	0	0	0	0.01	0	0	0.019	0	0.029
[6]Herbiconiux solani	0	0	0	0	0	0.005	0	0	0	0	0	0	0	0	0	0	0	0	0	0	0	0	0	0	0	0	0	0	0	0	0.005	0	0	0	0	0	0	0	0	0	0	0	0	0	0	0	0	0	0
[6]Leptothrix mobilis	0	0	0	0	0	0.005	0	0	0	0	0	0	0	0	0	0.004	0.004	0	0	0	0	0	0	0	0.003	0	0	0	0	0	0	0	0	0	0	0	0	0	0	0	0	0	0	0	0	0.01	0	0	0
[6]Olsenella scatoligenes	0	0	0	0	0	0.005	0	0.006	0	0	0.001	0.015	0	0	0	0	0.004	0	0	0.004	0	0	0.005	0	0	0	0.003	0	0.01	0	0	0	0.005	0	0.006	0	0	0	0	0	0	0	0.004	0	0	0	0	0	0
[6]Galbitalea soli	0	0	0	0	0	0.005	0	0	0	0	0.16	0	0	0	0.031	0.004	0	0	0	0	0.011	0.007	0	0	0	0	0	0	0	0	0	0	0	0	0	0	0	0	0	0	0	0	0	0	0	0	0	0	0
[6]Herbiconiux moechotypicola	0	0	0	0	0	0.005	0	0	0	0	0	0	0	0	0	0	0	0	0	0	0.004	0.01	0	0	0	0	0	0	0	0	0	0	0	0	0	0	0	0	0	0	0	0	0	0	0	0	0	0	0
[6]Jeotgalicoccus halotolerans	0	0	0	0	0	0.005	0	0	0	0	0.003	0	0	0	0.015	0	0	0	0	0	0	0.029	0	0	0	0	0	0	0.005	0	0	0	0	0	0	0	0	0	0	0	0	0	0	0	0	0	0	0.006	0
[6]Streptomyces lonarensis	0	0	0	0	0	0.005	0	0	0	0	0.002	0	0	0	0	0	0	0	0	0	0	0.003	0	0.007	0	0.004	0	0	0	0	0	0	0	0.005	0	0	0	0	0.006	0	0	0.008	0	0.01	0	0	0.005	0	0
[6]Bifidobacterium boum	0	0	0	0	0	0.005	0	0	0	0	0.001	0	0	0	0	0.004	0	0.005	0	0	0	0.003	0.002	0	0	0.031	0	0	0	0	0	0	0	0	0	0	0	0	0	0	0	0	0	0	0	0	0	0	0
[6]Ruminiclostridium thermocellum	0	0	0	0	0	0.005	0	0.086	0	0	0.212	0	0	0.006	0	0	0	0	0	0.014	0	0	0.01	0	0	0.009	0.225	0.018	0.556	0	0	0	0.005	0.052	0.127	0.01	0.727	0	0	0.009	0	0	0.047	0	0.61	0	0	0	3.628
[6]Kocuria dechangensis	0	0	0	0	0	0.005	0	0	0	0	0.001	0	0	0	0	0	0	0	0	0	0.004	0	0.002	0.007	0.009	0.201	0	0	0	0	0	0	0	0	0	0	0	0	0	0.019	0.005	0	0	0.052	0	0	0	0	0
[6]Thiobacter subterraneus	0	0	0	0	0	0.005	0	0	0	0	0	0	0	0	0	0	0	0	0	0	0	0	0	0	0	0	0	0	0	0	0	0	0	0	0	0.01	0	0	0	0	0	0	0	0	0	0	0	0	0
[6]Massilia umbonata	0	0	0	0	0	0.005	0	0	0	0	0	0	0	0	0	0	0	0	0	0	0	0	0	0	0	0	0	0	0	0	0	0	0	0	0	0	0	0	0	0	0	0	0	0	0	0	0	0	0
[6]Sediminibacterium salmoneum	0	0	0	0	0	0.005	0	0	0	0	0	0	0	0.075	0	0	0	0	0	0	0	0.056	0.002	0	0	0	0	0	0	0	0.009	0	0	0	0.033	0	0	0	0	0	0	0	0.034	0	0	0	0	0	0
[6]Bifidobacterium scardovii	0	0	0	0	0	0.005	0	0	0	0	0	0	0	0	0	0	0	0	0	0	0.004	0.003	0	0.007	0	0	0	0	0	0	0	0	0	0	0	0	0.015	0	0	0	0	0.008	0	0	0	0	0	0	0
[6]Nitrosomonas aestuarii	0	0	0	0	0	0.005	0	0	0	0	0	0	0	0	0	0	0	0	0	0	0	0	0	0	0	0	0	0	0	0	0	0	0	0	0	0	0	0	0	0	0	0	0	0	0	0	0	0	0
[6]Bacillus tianshenii	0	0	0	0	0	0.005	0	0.003	0	0.004	0.001	0	0.004	0	0	0	0	0	0	0	0	0	0	0	0	0	0	0	0	0	0	0	0	0	0	0	0	0.007	0	0.249	0	0	0.009	0	0	0	0	0	0
[6]Paenibacillus terrae	0	0	0	0	0	0.005	0	0	0	0	0	0	0	0	0	0	0	0	0	0	0	0	0	0	0	0	0	0	0	0	0	0	0	0	0	0	0	0	0	0	0	0	0	0	0	0	0	0	0
[6]Glaciibacter superstes	0	0	0	0	0	0.005	0	0	0	0	0	0	0	0	0	0	0	0	0	0	0	0	0	0	0	0	0	0	0	0	0	0	0	0	0	0	0	0	0	0	0	0	0	0	0	0	0	0	0
[6]Streptobacillus notomytis	0	0	0	0	0	0.005	0.008	0.003	0	0	0.001	0.008	0.004	0.012	0.012	0	0.008	0	67.708	0.032	0.004	0.278	0.073	0.014	0.006	0.063	0.007	8.864	0.024	0.079	0.032	38.865	0.018	0.08	0.006	0.069	2.45	0	0.017	0	0	0	0.017	0.01	0	0	4.584	8.252	3.492
[6]Sulfurivirga caldicuralii	0	0	0	0	0	0.005	0	0	0	0	0	0	0	0	0	0	0	0	0	0	0	0	0	0	0	0	0	0	0	0	0	0	0	0	0	0	0	0	0	0	0	0	0	0	0	0	0	0	0
[6]Sporosarcina soli	0	0	0	0	0	0.005	0	0	0	0	0	0	0	0	0	0.008	0	0	0	0	0.108	0	0	0	0	0	0	0	0	0	0	0	0	0	0	0	0	0	0	0.005	0	0	0	0	0	0	0.005	0	0
[6]Hydrogenoanaerobacterium saccharovorans	0	0	0	0	0	0.005	0	0	0	0	0.012	0	0	0	0.077	0	0	0	0.022	0.007	0.004	0	0.005	0.057	0	0.004	0	0.018	0.112	0.028	0	0	0	0	0	0.01	0.037	0.004	0	0	0	0	0.026	0	0	0	0	0	0
Cluster 184	0	0	0	0	0	0	6.025	0	0	0	0	0	0	0	0	0	0	0.069	0	0	0	0	0	0	0	0	0.026	0	0	0	0	0	0	0	0.116	0.034	0	0	0	0	0.348	0	0	0	0	0.071	0.065	0	0.968
Cluster 11	0	0	0	0	0	0	2.766	0	0	0	0.075	0	0.103	0	0	0	0	0	0	0	0	0	0	0	0	0	0	0	0	0	0	0	0	0	0	0.069	0.082	0	0	0	0	0	0.153	0	0.214	0	0	0	0
[6]Staphylococcus hominis	0	0	0	0	0	0	1.188	0	0	0	0.775	0.415	0	0.306	0	0.008	0.004	0	0	0	0	0	0.007	0	0	0	0	0	0	0	0	0	0	0	0.006	0	0	0.029	0	0.009	0	0	0	0.763	0	0	0.009	0	0
[6]Sphingomonas endophytica	0	0	0	0	0	0	1.042	0	0	0	0	0	0	0	0	0	0	0	0	0	0	0	0	0	0	0	0	0	0	0	0	0	0	0	0	0	0	0	0	0	0	0	0	0	0	0	0	0	0
Cluster 296	0	0	0	0	0	0	0.962	0	0	0	0.009	0	0.087	0.162	0	0.132	0	0	0	0	0	0	0	0	0	0	0	0	0	0.028	0	0	0	0	0.127	0	0	0	0	0	0	0	0	0	0	0.459	0	0	0
[6]Haemophilus influenzae	0	0	0	0	0	0	0.745	0	0	0	0	0	0	0	0	0	0	0.049	0	0	0	0	0	0	0	0	0	0	0	0	0	0	0	0	0	0.01	0	0	0	0	0	0	0	0.526	0	0	0.014	0	0
[6]Mannheimia ruminalis	0	0	0	0	0	0	0.665	0	0	0	0	0	0	0	0	0	0	0	0	0	0	0	0	0	0	0	0	0	0	0	0	0	0	0	0	0	0	0	0	0	0	0	0	0	0	0	0	0	0
Cluster 307	0	0	0	0	0	0	0.644	0	0	0	0	0	0.083	0.133	0	0	0	0	0	0	0	0	0	0	0	0.031	0	0	0	0	0	0	0	0	0.083	0	0	0	0	0	0.081	0	0	0	0	0.151	0	0	0
Cluster 303	0	0	0	0	0	0	0.619	0	0	0	0	0	0	0.052	0	0.226	0	0	0	0	0.083	0	0	0.129	0	0	0	0	0	0	0	0	0	0.085	0.061	0	0.082	0	0	0	0	0	0	0	0.042	0.409	0.047	0.124	0
[6]Lactobacillus salivarius	0	0	0	0	0	0	0.619	0	0	0.047	0.01	0.385	0.004	0	0	0	1.857	0.078	0.055	0.004	0.427	0	0	0.472	0	0.045	0.003	0	0	0	0.027	0	0	0	0	0.005	0.052	0	0	0.647	0.873	0	0.026	0	0	0	0	0	0.074
[6]Ezakiella peruensis	0	0	0	0	0	0	0.586	0.105	0	0.093	0.081	0.068	0	0	0	0	0	0.377	0	0.018	0.061	0	0.056	0.493	0	0.013	0.062	0.013	0.205	0.095	0	0.027	0.48	0.104	0.725	0.034	0	0.48	0	0	0	0	0.004	0	1.209	0	0	0	0
[6]Levyella massiliensis	0	0	0	0	0	0	0.506	0.456	0	0.076	0	0.121	0	0.352	0.629	0	0	0.338	0	0.213	0.097	0	0.032	0	0	0.022	0.081	0.089	0.044	0.209	0.055	0.002	0.322	0.085	0.399	0	0.215	0.025	0	0	0	0	0.303	0	0.263	0	0	0	0.12
Cluster 287	0	0	0	0	0	0	0.464	0	0	0	0	0	0.298	0.046	0	0	0	0	0	0	0	0	0	0	0	0	0	0	0	0	0	0	0	0	0	0.044	0.052	0	0	0	0	0	0	0	0.023	0	0	0.192	0
[6]Kocuria rhizophila	0	0	0	0	0	0	0.423	0	0	0.064	0.087	0	0	0	0	0	0	0	0	0	0	0.96	0.063	0	0.393	0	0.003	0	0	0	0	0	0	0.005	0	0	0	0	0.023	0.005	0	0	0	0	0	0	0.005	1.548	0
Cluster 148	0	0	0	0	0	0	0.418	0	0	0	0	0	0	0	0	0	0	0	0	0	0	0	0.029	0	0	0	0.068	0	0	0	0	0	0	0	0	0.049	0	0	0	0	0	0	0	0	0.081	0	0	0	0
[6]Chitinophaga cymbidii	0	0	0	0	0	0	0.414	0	0	0	0	0	0	0	0	0	0	0	0	0	0	0	0	0	0	0	0	0	0	0	0	0	0	0	0	0	0	0	0	0	0	0	0	0	0	0	0	0	0
[6]Porphyromonas pasteri	0	0	0	0	0	0	0.41	0	0	0	0	0	0	0	0	0	0	0	0	0	0	0	0.036	0	0	0.004	0	0.004	0	0	0	0	0	0	0	0	0	0.256	0.063	0	0.197	0.206	0	0	0	0	0	0	0
[6]Kinneretia asaccharophila	0	0	0	0	0	0	0.393	0	0	0	0	0	0	0	0	0	0	0	0	0	0	0	0.012	0	0	0	0	0	0.005	0	0	0	0	0	0.089	0	0	0	0	0	0	0	0	0	0.006	0	0	0.012	0
Cluster 294	0	0	0	0	0	0	0.393	0	0	0	0	0	0	0	0	0	0.112	0	0	0	0	0	0	0	0	0	0	0	0	0	0.037	0	0	0.066	0.365	0.054	0	0	0	0	0	0	0	0	0	0.631	0	0.161	0
[6]Peptoniphilus koenoeneniae	0	0	0	0	0	0	0.385	0.418	0	0.093	0.013	0	0	0	0.305	0	0.004	0.073	0	0	0	0	0.085	0	0	0.004	0	0.004	0.044	0.095	0	0.002	0.163	0.643	0.083	0	0.282	0.014	0	0	0.247	0	0	0	0.318	0	0	0	0
[6]Sporosarcina siberiensis	0	0	0	0	0	0	0.356	0	0	0	0	0	0	0	0	0.09	0	0	0	0	0.043	0	0.019	0	0	0.027	0	0	0.024	0	0	0	0	0	0	0	0	0.072	0.063	0	0	0	0	0	0	0	0	0	0
Cluster 340	0	0	0	0	0	0	0.335	0	0	0.382	0	0.068	0	0.254	0.073	0	0.244	0	0	0	0	0.387	0	0	0.218	0	0	0	0.039	0	0	0	0	0	0	0.064	0	0	0	0	0	0	0	0	0	0.045	0	0	0
[6]Sphingobium xenophagum	0	0	0	0	0	0	0.33	0	0	0	0	0.196	0	0.11	0	0	0.504	0	0	0	0	0	0	0	0.434	0	0	0.04	0.039	0.051	0	0.002	0.023	0	0.105	0	0	0	0.171	0	0.343	0	0	0.526	0	0	0.121	0	0
Cluster 160	0	0	0	0	0	0	0.326	0	0	0	0	0	0.277	0	0	0	0	0	0	0	0	0	0	0	0	0	0	0	0.044	0	0	0	0.041	0.236	0	0	0	0	0	0	0	0	0	0	0	0	0	0	0.095
[6]Chryseobacterium hominis	0	0	0	0	0	0	0.322	0	0	0	0	0	0	0	0.127	0	0.012	0	0	0	0	0	0	0	0	0	0	0	0	0	0.005	0	0	0	0	0	0	0	0	0	0	0	0	0	0	0	0	0	0
[6]Rhodoplanes oryzae	0	0	0	0	0	0	0.31	0	0	0	0	0	0	0	0	0	0	0	0	0	0.004	0.226	0.012	0	0	0	0	0	0	0	0	0	0	0	0	0	0	0	0	0	0	0	0	0	0	0	0	0	0
[6]Sphingobacterium anhuiense	0	0	0	0	0	0	0.305	0	0	0	0	0	0	0	0	0	0	0	0	0	0	0.174	0	0	0	0	0	0	0	0	0	0	0	0	0	0	0	0	0	0	0	0	0	0	0	0	0	0	0
[6]Neglecta timonensis	0	0	0	0	0	0	0.305	0	0	0.021	0.001	0	0	0	0	0	0	0	0	0.011	0	0.144	0.041	0.157	0	0	0.023	0	0	0	0	0	0	0	0.078	0	0	0	0	0	0	0	0.017	0	0	0	0	0	0.083
[6]Tessaracoccus defluvii	0	0	0	0	0	0	0.293	0.036	0.452	1.005	0.063	0.71	0	0.248	0.193	0	0	0	0	0.555	0.05	0	0.036	0	0	0.009	0	0	0.044	0.307	0.014	0	0.018	0.095	0.033	0	0.03	0.072	0	0	0	0	0	0	0.126	0	0.098	0.241	0.07
[6]Rothia aeria	0	0	0	0	0	0	0.285	0	0	0	0	0	0	0	0.189	0	0	0.02	0	0	0	0	0	0	0	0	0	0	0.088	0	0	0	0	0	0	0	0	0	0.006	0	0	0	0	0	0	0	0	0	0
Cluster 180	0	0	0	0	0	0	0.276	0	0	0	0	0	0	0	0	0	0	0	0	0	0	0	0	0	0	0	0	0	0	0	0	0	0	0.265	0	0.108	0.067	0.072	0.04	0	0	0	0	0	0.075	0	0	0	0
Cluster 282	0	0	0	0	0	0	0.264	0	0	0	0	0	0	0.115	0	0	0.424	0.049	0	0	0	0	0	0	0	0.031	0	0	0	0	0	0	0	0	0	0.039	0	0	0	0	0.056	0	0	0	0	0	0.341	0.718	0
[6]Massilia varians	0	0	0	0	0	0	0.259	0	0	0	0	0	0	0	0	0	0	0	0	0	0	0	0	0	0	0	0	0.018	0	0	0	0	0	0	0	0	0	0	0	0	0	0	0.098	0	0	0	0	0	0
[6]Streptomyces aomiensis	0	0	0	0	0	0	0.251	0.017	0	0	0.012	0.113	0.004	0	0	0.055	0	0	0	0	0.007	0.016	0.012	0	0	0.004	0	0.009	0	0	0.009	0	0	0	0.122	0	0	0	0	0.07	0	0	0.06	0	0	0.217	0	0.118	0
Cluster 309	0	0	0	0	0	0	0.251	0	0	0	0	0.249	0.054	0	0	0.195	0	0	0	0	0	0	0	0	0	0	0	0	0	0	0	0	0	0.052	0	0	0.178	0	0	0	0	0	0	0	0	0.061	0	0.173	0
[6]Streptococcus mutans	0	0	0	0	0	0	0.243	0	0	0	0	0	0	0	0	0	0	0	0	0	0	0	0	0	0	0	0	0	0	0	0	0	0	0	0	0	0	0	0	0	0	0	0	0	0	0	0	0	0
[6]Shuttleworthia satelles	0	0	0	0	0	0	0.238	0	0	0	0	0	0	0	0	0	0	0	0	0	0	0	0	0	0	0	0	0	0	0	0	0	0	0	0	0	0	0	0	0	0	0	0	0	0	0	0	0	0
[6]Mediterranea massiliensis	0	0	0	0	0	0	0.238	0.418	0	0.242	0.056	0.302	0	0.104	0	0	0.813	0	0	0	0	0	0.056	0.007	0	0.004	0	0.12	0	0.39	0	0.002	0	0.331	0	0	0	0	0	0	0	0	0.055	0	0	0	0	0	0
[6]Bacteroides xylanisolvens	0	0	0	0	0	0	0.234	0.119	0	0	0	0	0	0	0	0	0	0	0	0	0	0	0	0	0	0	0	0	0	0	0	0	0	0	0	0	0	0	0	0	0	0	0	0	0	0	0	0	0
Cluster 304	0	0	0	0	0	0	0.218	0	0	0.051	0	0	0	0	0	0	0	0	0	0	0	0.039	0	0	0	0	0	0	0	0	0	0	0	0	0.066	0	0	0	0	0	0	0	0	0	0	0	0	0.099	0
Cluster 144	0	0	0	0	0	0	0.205	0	0	0	0	0	0	0	0	0	0	0	0	0	0	0	0	0.458	0	0	0	0	0	0.063	0	0	0	0.317	0.05	0.049	0	0	0	0.253	0	0	0	0	0.023	0	0.093	0.365	0
[6]Clostridium amygdalinum	0	0	0	0	0	0	0.201	0	0	0	0.048	0.008	0	0	0	0.168	0	0	0	0.007	0	0	0	0	0	0.013	0	0	0	0	0	0	0	0	0	0	0.007	0	0	0.005	0	0	0	0	0.003	0	0	0	0.012
[6]Tissierella creatinophila	0	0	0	0	0	0	0.197	0	0	0	0	0	0	0	0	0	0	0	0	0	0	0	0	0	0	0	0	0	0	0	0.018	0	0	0	0	0	0	0	0	0	0	0	0.004	0	0	0	0	0	0
[6]Corynebacterium caspium	0	0	0	0	0	0	0.184	0	0	0	0	0	0	0	0	0	0	0	0	0.039	0	0	0	0	0.082	0	0	0	0	0	0	0	0	0	0	0	0	0	0	0	0	0	0.183	0	0	0	0	0	0
Cluster 236	0	0	0	0	0	0	0.159	0	0	0	0	0	0	0	0.679	0	0	0	0	0	0	0	0	0	0	0.139	0	0	0.229	0	0	0	0	0	0	0	0	0	0	0	0	0	0	0	0	0	0	0.093	0
Cluster 308	0	0	0	0	0	0	0.146	0	0	0	0	0	0	0	0	0.121	0	0	0	0	0	0	0.061	0	0	0	0	0	0	0	0	0	0	0.071	0	0	0.312	0	0	0	0	0	0	0	0	0	0	0.18	0
[6]Neochlamydia hartmannellae	0	0	0	0	0	0	0.142	0	0	0	0	0	0	0	0	0.179	0	0	0	0	0	0.007	0	0	0	0	0	0	0	0	0	0	0	0	0	0	0	0	0	0	0	0	0	0	0	0	0	0	0
[6]Longicatena caecimuris	0	0	0	0	0	0	0.138	0	0	0	0	0	0	0	0	0.28	0	0.039	0	0.004	0	0	0	0	0	0	0	0.062	0	0	0	0	0	0	0	0	0	0.022	0	0	0	0	0.009	0	0	0	0	0	0
Cluster 26	0	0	0	0	0	0	0.138	0	0	0	0	0	0	0	0	0.062	0	0	0	0	0	0.105	0	0	0	0	0	0	0	0	0	0	0	0.038	0	0	0	0.054	0	0	0	0	0	0	0	0	0	0	0
[6]Moritella profunda	0	0	0	0	0	0	0.13	0	0	0	0	0	0	0	0	0	0	0	0	0	0	0	0	0	0	0	0	0	0	0	0	0	0	0	0	0	0	0	0	0	0	0	0	0	0	0	0	0	0
[6]Breznakia pachnodae	0	0	0	0	0	0	0.126	0.064	0	0	0.013	0	0	0	0	0	0	0.034	0	0	0	0	0	0	0	0.004	0	0	0	0	0	0	0	0	0	0	0	0	0	0	0	0	0	0	0	0	0	0	0.037
Cluster 161	0	0	0	0	0	0	0.126	0	0	0	0	0	0	0.254	0	0	0	0	0	0	0	0	0	0	0	0	0	0	0	0	0	0	0	0	0	0	0	0	0.04	0	0.061	0	0	0	0.036	0	0	0	0
Cluster 173	0	0	0	0	0	0	0.126	0	0	0.047	0	0	0	0	0	0	0	0	0	0	0	0	0	0	0	0	0	0	0	0	0	0	0	0	0	0.059	0	0	0	0	0.217	0	0.038	0.134	0.25	0	0	0	0.153
[6]Bosea lathyri	0	0	0	0	0	0	0.126	0.03	0	0	0	0.189	0	0	0	0	0	0	0	0	0	0	0	0	0	0	0	0	0	0	0	0	0	0	0	0	0	0	0	0	0	0	0	0	0	0	0	0	0
Cluster 326	0	0	0	0	0	0	0.109	0	0	0	0	0	0	0	0	0	0	0	0	0	0	0	0	0	0	0	0	0	0	0	0	0	0	0	0	0	0.119	0	0	0.356	0.081	0.404	0	0	0.068	0	0	0	0.306
Cluster 331	0	0	0	0	0	0	0.109	0	0	0	0	0	0	0.104	0	0	0	0	0	0	0	0	0	0	0	0	0	0	0.059	0	0	0	0	0	0	0	0	0	0	0.324	0	0	0	0	0	0	0	0.229	0.128
Cluster 292	0	0	0	0	0	0	0.1	0	0	0	0	0	0	0	0	0	0.232	0	0	0	0	0	0.041	0	0	0	0	0	0	0	0	0	0	0	0	0	1.737	0	0	0	0	0	0	0	0	0	0	0	0
Cluster 348	0	0	0	0	0	0	0.092	0	0	0	0	0	0.033	0	0	0	0	0	0	0	0	0	0	0	0	0	0	0	0	0	0	0	0	0.099	0	0	0	0.033	0	0	0	0	0	0	0	0.056	0	0	0
[6]Alishewanella aestuarii	0	0	0	0	0	0	0.088	0.075	0	0.013	0	0	0	0	0	0	0	0	0.041	0	0	0	0.022	0.336	0.44	0.004	0.007	0.022	0.029	0	0.018	0.004	0	0.208	0	0	0.045	0.004	0	0	0	0	0	0	0	0	0.117	0	0
[6]Sphingobium yanoikuyae	0	0	0	0	0	0	0.088	0	0	0	0.018	0	0	0	0	0	0	0	0	0	0.022	0	0	0	0.003	0.004	0	0	0.034	0	0	0	0.072	0	0	0	0	0	0	0	0.096	0	0	0	0	0.479	0	0	0
Cluster 211	0	0	0	0	0	0	0.084	0	0	0	0	0	0	0.11	0	0	0	0	0	0	0	0	0	0	0.092	0	0	0	0	0	0	0	0.05	0	0	2.025	0	0	0	0	0	0	0	0	0	0	0	0	0
[6]Clostridium septicum	0	0	0	0	0	0	0.079	0.23	0	0	0.01	0	0	0	0	0	0	0	0	0.007	0	0	0.005	0	0	0.004	0	0	0	0.063	0	0	0.217	0	0	0	0	0	0.216	0	0	0	0	0	0	0	0	0	0
[6]Dolosigranulum pigrum	0	0	0	0	0	0	0.071	0	0	0	0	0	0	0	0	0.004	0	0	0	0	0	0	0.051	0	0	0	0	0	0	0	0	0	0	0	0	0	0	0	0	0	0	0	0	0	0	0.898	0	0	0
[6]Staphylococcus warneri	0	0	0	0	0	0	0.067	0	0	0	0.001	0.498	0	0	0	0	0	0	0	0	0.014	0.007	0.002	0.479	0.165	0.004	0.013	0.08	0.005	0	0.005	0	0.009	0	0	0.005	0	0.238	0	4.362	0.141	0	0	0	0.256	0	0.037	0.867	0.174
Cluster 334	0	0	0	0	0	0	0.067	0	0	0.059	0	0	0	0	0.104	0	0.232	0	0	0	0.036	0	0	0	0	0	0	0	0	0	0	0	0	0	0	0	0	0	0	0	0.035	0	0	0	0	0	0	0.043	0.066
Cluster 290	0	0	0	0	0	0	0.063	0	0	0	0	0	0	0	0	0	0.036	0	0	0	0	0	0	0	0	0	0	0	0	0	0	0	0	0	0	0	0	0	0	0	0	0	0	0	0	0	0	0	0.145
[6]Tapinothrix clintonii	0	0	0	0	0	0	0.046	0	0	0	0	0	0	0	0	0	0	0	0	0	0	0	0	0	0	0	0	0	0	0	0	0	0	0	0	0	0	0	0	0	0	0	0	0	0	0	0	0	0
[6]Gluconacetobacter diazotrophicus	0	0	0	0	0	0	0.033	0	0	0	0	0	0	0	0	0	0	0	0	0	0	0	0	0	0	0	0	0	0	0	0	0	0	0	0	0	0	0	0	0	0	0	0	0	0	0	0	0	0
[6]Undibacterium pigrum	0	0	0	0	0	0	0.033	0	0	0	0	0.068	0	0	0	0	0	0	0	0	0	0	0	0	0	0	0	0	0	0	0	0	0	0	0	0	0	0	0	0	0	0	0	0.155	0	0	0	0	0
[6]Uliginosibacterium gangwonense	0	0	0	0	0	0	0.029	0	0	0	0	0.008	0	0	0	0	0	0	0	0	0	0	0	0	0.025	0	0	0	0	0	0	0	0	0	0	0	0	0	0	0	0	0	0	0	0	0	0	0	0
Cluster 445	0	0	0	0	0	0	0.029	0	0	0.042	0	0.128	0	0	0	0	0	0	0	0	0	0.026	0	0	0	0	0	0	0.102	0	0	0	0	0	0	0	0	0	0	0	0	0	0.043	0	0	0	0	0	0
[6]Haemophilus haemolyticus	0	0	0	0	0	0	0.025	0	0	0.008	0.001	0	0	0	0	0	0	0	0	0	0	0	0	0.007	0	0	0.007	0	0	0	0.009	0	0	0	0	0	0	0.065	0.023	0	0	0	0	0	0	0	0	0	0
[6]Peptoniphilus phoceensis	0	0	0	0	0	0	0.021	0	0.033	0.004	0	0	0	0.006	0	0	0	0.01	0	0.004	0	0	0	0	0	0	0	0	0	0	0	0	0.009	0.009	0	0	0.015	0.022	0	0	0.005	0.015	0.004	0	0.01	0	0.005	0	0
[6]Weissella bombi	0	0	0	0	0	0	0.021	0	0	0	0	0	0	0	0	0	0	0	0	0	0	0	0	0	0	0	0	0	0	0	0	0	0	0	0	0	0	0	0	0	0	0	0	0	0	0	0	0	0
[6]Flavobacterium tiangeerense	0	0	0	0	0	0	0.021	0	0	0	0	0	0	0	0	0	0	0	0	0	0	0.003	0	0	0	0	0	0	0	0	0	0	0	0	0	0	0	0	0	0	0	0	0	0	0	0	0	0	0
[6]Streptomyces catbensis	0	0	0	0	0	0	0.017	0	0	0	0	0	0	0	0	0.008	0	0	0	0	0	0	0	0	0	0	0	0	0	0	0	0	0	0	0	0	0	0	0	0.005	0	0	0	0	0	0	0	0	0
[6]Flavobacterium frigoris	0	0	0	0	0	0	0.017	0	0	0	0.001	0	0	0.127	0	0	0	0	0	0	0	0	0	0	0	0	0	0	0	0	0	0	0	0	0	0	0	0	0	0	0	0.015	0	0	0	0	0.154	0	0
[6]Riemerella columbipharyngis	0	0	0	0	0	0	0.017	0	0	0	0	0	0	0	0	0	0	0	0	0	0	0	0	0	0	0	0	0	0	0	0	0	0	0	0	0	0	0	0	0	0	0	0	0	0	0	0	0	0
[6]Sphingobacterium faecium	0	0	0	0	0	0	0.008	0	0	0	0	0	0	0	0	0	0	0	0	0	0	0	0	0	0	0	0	0	0	0.004	0	0	0	0	0	0	0	0	0	0	0	0	0	0	0	0	0	0	0
[6]Aquicella siphonis	0	0	0	0	0	0	0.008	0	0	0	0	0	0	0	0	0	0	0	0	0	0	0	0	0	0	0.013	0	0	0	0	0	0	0	0	0	0	0	0	0	0	0	0	0	0.237	0	0	0	0.186	0
[6]Acetivibrio cellulolyticus	0	0	0	0	0	0	0.008	0	0	0.271	0.198	0	0	0.115	0.058	0.004	0	0	0	0	0	0.003	0	0	0.123	0.027	0.023	0	0.063	0	0	0.002	0	0	0.006	0.005	0	0	0	0	0	0	0	0	0.023	0	0	0	0.199
[6]Peptoniphilus methioninivorax	0	0	0	0	0	0	0.008	0.003	0.004	0	0	0	0	0	0	0	0	0	0	0	0	0	0	0	0.003	0	0	0	0	0	0	0	0	0.014	0	0	0.007	0	0	0	0	0	0	0	0	0	0	0	0
[6]Moritella dasanensis	0	0	0	0	0	0	0.008	0	0	0	0	0	0	0	0	0	0	0	0	0	0	0	0	0	0	0	0	0	0	0	0	0	0	0	0	0	0	0	0	0	0	0	0	0	0	0	0	0	0
[6]Salinicoccus hispanicus	0	0	0	0	0	0	0.008	0	0	0	0.002	0	0.004	0	0	0	0	0	0	0	0	0	0	0	0	0	0.003	0	0	0	0	0	0	0	0	0	0	0	0	0	0	0	0	0	0	0	0	0	0
[6]Bacteroides caecimuris	0	0	0	0	0	0	0.004	0.003	0	0	0	0	0	0	0	0	0	0	0	0	0	0	0	0	0	0	0	0	0	0	0	0	0	0	0	0	0	0	0	0	0	0	0	0	0	0	0	0	0
[6]Brevundimonas aveniformis	0	0	0	0	0	0	0.004	0	0	0	0	0	0	0	0	0	0	0	0	0	0	0	0	0	0	0	0	0	0	0	0	0	0	0	0	0	0	0	0	0	0	0	0	0	0	0	0	0	0
[6]Pseudomonas punonensis	0	0	0	0	0	0	0.004	0	0	0	0	0	0	0	0	0	0	0	0	0	0	0	0	0	0	0	0	0	0	0	0	0	0	0	0	0	0	0	0	0	0	0	0	0	0	0	0	0	0
[6]Amylibacter marinus	0	0	0	0	0	0	0.004	0	0	0	0	0	0	0	0	0	0	0	0	0	0	0	0	0	0	0	0	0	0	0	0	0	0	0	0	0	0	0	0	0	0	0	0	0	0	0	0	0	0
[6]Nakamurella flavida	0	0	0	0	0	0	0.004	0.053	0	0	0.02	0	0	0	0	0	0	0.005	0	0	0	0	0.027	0	0	0	0	0	0	0	0	0	0	0	0	0	0	0	0	0	0	0	0	0	0	0	0	0	0
[6]Rhodococcus rhodnii	0	0	0	0	0	0	0.004	0.122	0	0.004	0.023	0	0	0	0	0	0	0	0	0.011	0	0	0	0	0.003	0	0	0.031	0.219	0	0.009	0	0	0	1.185	0	0	0	0	0	0	0	0.004	0	0	0	0	0	0
[6]Sphingomonas adhaesiva	0	0	0	0	0	0	0.004	0	0.004	0	0	0	0	0	0	0	0	0	0	0	0	0	0	0	0	0	0	0	0	0	0	0	0	0	0	0	0	0	0	0	0	0.008	0	0	0	0	0	0	0
[6]Enterococcus alcedinis	0	0	0	0	0	0	0.004	0	0	0	0	0	0	0	0	0	0	0	0	0	0	0	0	0	0	0	0	0	0	0	0	0	0	0	0	0	0	0	0	0	0	0	0	0	0	0	0	0	0
[6]Corynebacterium propinquum	0	0	0	0	0	0	0.004	0	0	0	0	0	0	0	0	0	0	0	0	0	0	0	0	0	0	0	0	0	0	0	0	0	0	0	0	0	0	0	0	0	0	0	0	0	0	0	0	0	0
[6]Ursidibacter maritimus	0	0	0	0	0	0	0.004	0	0	0	0.001	0	0	0	0	0	0	0	0	0	0	0	0	0	0	0	0	0	0	0	0	0	0	0	0	0	0	0	0	0	0	0	0	0	0	0	0	0	0
[6]Moritella yayanosii	0	0	0	0	0	0	0.004	0	0	0	0	0	0	0	0	0	0	0	0	0	0	0	0	0	0	0	0	0	0	0	0	0	0	0	0	0	0	0	0	0	0	0	0	0	0	0	0	0	0
[6]Lactobacillus animalis	0	0	0	0	0	0	0.004	0	0	0	0.002	0	0	0.023	0.004	0	0.008	0	0	0	0.004	0.003	0	0.007	0	0.004	0	0	0	0	0	0	0	0	0	0.02	0	0	0	0	0	0	0	0	0	0	0	0	0
[6]Prevotellamassilia timonensis	0	0	0	0	0	0	0.004	0	0	0	0	0	0	0	0	0	0	0	0	0	0	0	0	0	0	0	0	0	0	0	0	0	0	0	0	0	0	0	0	0	0	0	0	0	0	0	0	0	0
[6]Sporosarcina pasteurii	0	0	0	0	0	0	0.004	0	0	0	0.002	0	0	0	0	0	0	0	0	0	0.072	0	0	0	0	0	0.042	0	0	0	0	0	0	0	0	0	0.007	0	0	0	0	0	0	0	0	0	0	0	0
[6]Hyphomicrobium nitrativorans	0	0	0	0	0	0	0.004	0	0	0	0	0	0	0	0	0	0	0	0	0	0	0	0	0	0	0.004	0	0	0	0	0	0	0	0	0	0	0	0	0	0	0	0	0	0	0	0	0	0	0
[6]Rhizobium paknamense	0	0	0	0	0	0	0.004	0	0	0	0.001	0	0	0	0	0	0	0	0	0	0	0	0	0	0	0	0	0	0	0	0	0	0	0	0	0	0	0	0	0	0	0	0	0	0	0	0	0	0
[6]Corynebacterium argentoratense	0	0	0	0	0	0	0.004	0.006	0	0.008	0	0.008	0	0.006	0.004	0	0	0.005	0	0.018	0	0	0	0	0.003	0	0	0	0.005	0	0	0	0	0.005	0	0	0	0	0	0	0	0	0	0	0.003	0	0.023	0	0
[6]Leptolyngbya boryana	0	0	0	0	0	0	0.004	0	0	0	0	0	0	0	0	0	0	0	0	0	0	0.003	0	0	0	0	0	0	0	0	0	0	0	0	0	0	0	0	0	0	0	0	0	0	0	0	0	0	0
[6]Asanoa ferruginea	0	0	0	0	0	0	0.004	0	0	0	0	0	0	0	0	0	0	0	0	0	0	0	0	0	0	0	0	0	0	0	0	0	0	0	0	0	0	0	0	0	0	0	0	0	0	0	0	0	0
[6]Altererythrobacter aestiaquae	0	0	0	0	0	0	0.004	0	0	0	0	0	0	0	0	0	0	0	0	0	0	0	0	0	0	0	0	0	0	0	0	0	0	0	0	0	0	0	0	0	0	0	0	0	0	0	0	0	0
[6]Mageeibacillus indolicus	0	0	0	0	0	0	0.004	0	0	0	0.021	0	0	0	0	0	0	0	1.54	0	0	0	0.068	0	0	0.349	0.241	0.165	0.068	0.548	0.128	0.008	0.054	0	0.216	0	0.007	0	0	0	0	0	0	0	0.003	0	0	0	0
[6]Veillonella ratti	0	0	0	0	0	0	0.004	0	0	0	0	0.03	0	0	0	0	0	0	0	0	0	0	0	0	0	0	0	0	0	0	0	0	0	0	0	0	0	0	0	0	0	0	0	0	0	0	0	0	0
[6]Blautia hydrogenotrophica	0	0	0	0	0	0	0.004	0	0	0	0	0	0	0	0	0	0	0	0	0	0	0	0	0	0	0	0	0	0	0	0	0	0	0	0	0	0.022	0	0	0	0	0	0	0	0	0	0	0	0
[6]Porphyromonas uenonis	0	0	0	0	0	0	0.004	0.21	1.277	0.008	0.03	0	0	0	0	0	0	0.064	0	0.018	0	0	0	0	0	0.013	0	0.022	0	0	0.027	0	0.317	0.269	0.371	0.089	0.111	0.99	0	0.005	0.212	0	0	0	1.725	0	0	0.328	0
[6]Clostridium tertium	0	0	0	0	0	0	0.004	0	0	0	0	0	0	0	0	0	0	0	0	0	0	0	0.007	0	0.003	0	0	0	0	0	0	0	0	0	0	0	0	0	0	0	0	0	0	0	0	0	0	0	0
[6]Bacillus stamsii	0	0	0	0	0	0	0.004	0	0	0	0	0	0.004	0	0	0	0	0	0	0	0	0	0	0.007	0	0	0	0	0	0	0	0	0	0	0	0	0	0	0	0	0	0	0	0	0	0	0	0	0
[6]Anaerocolumna xylanovorans	0	0	0	0	0	0	0.004	0	0	0	0	0	0	0	0	0	0	0	0	0	0	0	0	0	0	0	0	0	0	0	0	0	0	0	0	0	0	0	0	0	0	0	0	0	0	0	0	0	0
[6]Acinetobacter gerneri	0	0	0	0	0	0	0.004	0	0	0	0	0	0	0.006	0	0	0.008	0	0	0	0	0.013	0	0	0	0	0	0	0	0	0	0	0	0	0	0	0	0	0	0.019	0	0	0	0	0	0	0	0.006	0
[6]Martelella endophytica	0	0	0	0	0	0	0.004	0	0	0	0	0	0	0	0	0	0	0	0	0	0	0	0	0	0	0	0	0	0	0	0	0	0	0	0	0	0	0	0	0	0	0	0	0	0	0	0	0	0
[6]Alkalibacterium psychrotolerans	0	0	0	0	0	0	0.004	0	0	0	0.002	0	0	0	0	0.004	0	0	0	0	0	0	0	0	0	0	0	0	0	0	0	0	0	0	0	0	0	0	0	0	0	0	0	0	0	0	0	0	0
[6]Streptococcus troglodytae	0	0	0	0	0	0	0.004	0	0	0	0	0	0	0	0	0	0	0	0	0	0	0	0	0	0	0	0	0	0	0	0	0	0	0	0	0	0	0	0	0	0	0	0	0	0	0	0	0	0
[6]Gibbsiella greigii	0	0	0	0	0	0	0.004	0	0	0	0	0.008	0	0	0	0	0	0	0	0	0	0	0	0	0	0	0	0.004	0	0	0	0	0	0	0	0	0	0	0	0	0	0	0	0	0	0	0	0	0
[6]Acidipropionibacterium microaerophilum	0	0	0	0	0	0	0.004	0	0	0	0	0	0	0	0	0	0.004	0	0	0	0	0	0.002	0	0.003	0	0	0	0	0	0	0	0	0	0	0	0	0	0	0	0	0	0	0	0	0	0	0	0
[6]Shinella zoogloeoides	0	0	0	0	0	0	0.004	0	0	0	0	0	0	0	0.012	0	0.004	0	0	0	0	0.115	0	0	0	0	0	0	0	0	0	0	0	0	0	0	0	0	0	0.005	0	0	0	0	0	0	0	0	0
[6]Sphingobium amiense	0	0	0	0	0	0	0.004	0	0	0	0	0	0	0	0	0	0	0	0	0	0	0	0	0	0	0	0	0	0	0	0	0	0	0	0	0	0	0	0	0	0	0	0	0	0	0	0	0	0
Cluster 203	0	0	0	0	0	0	0	9.472	0	0	0	0	0	0	0.116	0	0.729	0	0	0	0	0.223	0	0	0	0	0.072	0	0.049	0	0	0	0	0	0	0	0	0	0	0	0	0	0	0	0	0	0.159	0	0
Cluster 152	0	0	0	0	0	0	0	5.526	0	0	0	0	0	0	0	0	0	0	0	0	0	0	0	0	0	0	0.114	0	0	0	0	0	0	0.071	0	0.049	0	0	0	0	0	0	0	0	0	0	0	0	0
Cluster 650	0	0	0	0	0	0	0	1.344	0	0	0	0	0	0	0	0	0	0	0	0	0.1	0	0	0	0	0	0	0	0	0	0	0	0	0	0	0	0	0	0	0	0	0	0	0	0	0	0	0	0
[6]Eubacterium yurii	0	0	0	0	0	0	0	1.009	0	0.14	0.014	0	0	0	0.015	0	0	0.054	0	0	0	0	0.068	0	0	0	0.01	0	0	0	0	0	0.494	0	0	0.123	0	0	0	0	0.298	0	0	0	0.24	0	0	0	0
Cluster 4	0	0	0	0	0	0	0	0.915	0	0.038	0	0	0.244	0	0	0	0	0	0	0	0	0	0	0	0	0	0	0	0	0	0	0	0	0	3.66	0	0	0	0	0	0	0	0	0.206	0	0	0	0	0
Cluster 5	0	0	0	0	0	0	0	0.871	0	0	0	0	0	0	0	0	0	0	0	0	0	0	0	0	0	0	0	0	0	0	0	0	0	0	0	0	0	0	0	0	0.091	0	0	0	0	0.136	0	0	0
Cluster 122	0	0	0	0	0	0	0	0.722	0	0	0	0	0	0	0	0	0	0	0	0	0	0	0.051	0	0	0	0	0	0	0	0	0	0	0	0	0	0	0	0	0	0	0	0	0	0	0	0	0	0
[6]Parvimonas micra	0	0	0	0	0	0	0	0.658	0.018	0	0.085	0.294	0	0.156	0	0	0	0.196	0	0.235	0.054	0	0.872	0	0	1.225	0.606	0.583	0.059	0.047	0.037	0	0.14	1.423	0.26	0.015	0.015	0.47	0	0.478	0	0	0.077	0	0.055	0.828	0	0	0
Cluster 222	0	0	0	0	0	0	0	0.567	0	0	0	0	0	0	0	0.121	0	0	0	0	0	0	0	0.107	0	0	0	0	0	0	0	0	0.072	0	0.138	0.034	0	0	0.063	0	0	0.229	0	0	0.036	0	0	0	0
Cluster 147	0	0	0	0	0	0	0	0.34	0	0	0	0.128	0	0	0	0	0	0	0	0	0	0	0	0	0	0	0.121	0	0	0	0	0	0	0.095	0	0	0	0	0	0	0	0	0	0.124	0	0.404	0.14	0.792	0
[6]Desulfovibrio piger	0	0	0	0	0	0	0	0.321	0	0.119	0.007	0	0	0	0.046	0	0	0	0	0.004	0	0.164	0.075	0.172	0	0	0	0.151	0	0.343	0	0.002	0.005	0.18	0	0.03	0.015	0	0	0	0	0	0	0	0.159	0	0	0	0.021
[6]Brachybacterium phenoliresistens	0	0	0	0	0	0	0	0.277	0	0.229	0.018	0	0	0.012	0	0	0	0.201	0	4.596	0.291	0	0.56	0.286	0.31	0	0	0.004	0	0	0	0	0.05	0.109	0	0	0	0	0	0	0	0	0	0	0	0	0	0	0
Cluster 159	0	0	0	0	0	0	0	0.241	0	0	0.016	0	0	0	0	0	0	0	0	0	0	0	0	0	0	0	0	0	0	0	0	0	0	0	0	0	0	0	0	0	0	0	0	0	0	0	0	0	0
Cluster 538	0	0	0	0	0	0	0	0.232	0	0	0	0.113	0	0	0	0	0	0	0	0	0	0	0	0	0	0	0	0	0	0	0	0	0	0	0	0	0	0	0	0	0	0	0	0	0	0	0	0	0
Cluster 490	0	0	0	0	0	0	0	0.227	0	0	0	0	0	0	0	0.136	0	0	0	0	0	0	0	0	0.032	0	0	0	0	0	0	0	0.539	0.052	0	0	0	0	0	0	0	0	0	0	0	0	0	0	0
[6]Helicobacter canis	0	0	0	0	0	0	0	0.218	0	0	0	0	0	0.006	0	0	0	0	0	0	0	0	0	0	0	0	0	0	0	0	0	0	0	0.156	0	0	0.171	2.395	0.085	0	0.01	0	0.337	0	2.604	0	0	0	0
[6]Megasphaera elsdenii	0	0	0	0	0	0	0	0.21	0	0	0	0	0	0	0	0	0	0	0	0	0	0	0	0	0	0	0	0	0	0	0	0	0.43	0	0	0	0	0	0	0	0	0	0	0	0	0	0	0	0
Cluster 581	0	0	0	0	0	0	0	0.21	0	0	0	0	0	0	0	0	0	0	0	0	0.065	0	0	0	0.07	0	0.026	0	0	0	0	0	0	0.099	0	0	0	0	0	0	0	0	0.068	0	0	0	0	0	0
[6]Desulfovibrio cuneatus	0	0	0	0	0	0	0	0.207	0	0	0	0	0	0	0	0	0	0	0	0	0	0	0	0	0	0	0	0	0	0	0	0	0	0	0	0	0	0	0	0	0	0	0	0	0	0	0	0	0
[6]Clostridium ultunense	0	0	0	0	0	0	0	0.202	0	0	0	0	0	0	0	0	0	0.078	0	0	0	0	0.065	0.379	0	0.027	0.068	0	0.015	0.012	0.114	0.006	0.059	0.014	0	0	0	0.083	0	0	0.005	0	0.055	0	0.363	0	0	0	0.021
Cluster 594	0	0	0	0	0	0	0	0.194	0	0	0	0	0	0	0	0	0	0	0	0	0.072	0	0	0	0	0	0	0	0	0	0	0	0	0	0	0	0	0	0	0	0	0	0	0	0	0	0	0	0
[6]Mobiluncus mulieris	0	0	0	0	0	0	0	0.191	0	0	0	0	0	0	0.004	0	0	0	0	0	0	0	0.034	0	0	0	0	0	0	0	0.037	0	0.136	0	0.061	0	0	0.004	0	0	0	0	0	0	0.117	0	0	0	0
Cluster 585	0	0	0	0	0	0	0	0.188	0	0	0	0	0	0	0	0	0	0	0	0	0	0	0.032	0	0	0	0	0	0	0	0	0	0	0	0	0	0	0	0	0	0	0	0.064	0	0	0	0	0	0.029
[6]Anaerorhabdus furcosa	0	0	0	0	0	0	0	0.158	0	0	0.092	0	0	0	0.004	0	0	0	0	0	0	0	0	0	0	0	0.01	0	0	0	0	0	0	0	0	0	0	0	0	0	0	0	0	0	0	0.283	0	0.037	0.041
[6]Aeromonas caviae	0	0	0	0	0	0	0	0.149	0	0	0	0	0	0	0	0	0	0	0	0	0	5.445	0	0	0	0	0	0	0	0	0	0	0	0	0	0	0	0	0	0	0	0	0	0	0.026	0	0	0	0
[6]Acidicaldus organivorans	0	0	0	0	0	0	0	0.149	0	0	0	0	0	0	0	0	0	0	0	0	0	0	0	0	0	0	0	0	0	0	0	0	0	0	0	0	0	0	0	0	0	0	0	0	0	0	0	0	0
Cluster 438	0	0	0	0	0	0	0	0.149	0	0.034	0	0	0	0	0	0	0.044	0.137	0	0	0	0.197	0	0	0	0	0	0	0.044	0	0	0	0	0	0.05	0	0	0.065	0	0	0	0	0.051	0	0	0	0	0	0
[6]Faecalitalea cylindroides	0	0	0	0	0	0	0	0.144	0	0	0	0	0	0	0	0	0	0	0	0	0	0	0	0	0	0.004	0	0	0	0	0	0	0	0	0	0.01	0	0	0	0	0	0	0	0	0	0	0	0	0
Cluster 687	0	0	0	0	0	0	0	0.136	0	0	0	0	0	0	0	0	0	0	0	0	0	0	0	0	0	0	0	0	0	0	0	0	0	0	0	0	0	0	0	0	0	0	0	0	0	0	0	0	0
[6]Mucilaginibacter kameinonensis	0	0	0	0	0	0	0	0.133	0	0	0	0	0	0	0	0	0	0	0	0	0	0.003	0	0	0	0	0	0	0	0	0	0	0	0	0	0	0	0	0	0	0	0	0	0	0	0	0	0	0
[6]Eubacterium limosum	0	0	0	0	0	0	0	0.124	0	0	0	0	0	0	0	0	0	0	0	0	0	0	0	0	0	0	0	0	0	0	0	0	0	0	0	0	0	0	0	0	0	0	0	0	0	0	0	0	0
[6]Rheinheimera mesophila	0	0	0	0	0	0	0	0.122	0	0	0	0	0	0	0	0	0	0	0	0	0	0	0.007	0	0	0	0	0	0	0	0	0	0	0	0	0	0	0	0	0	0	0	0	0	0	0	0	0	0
[6]Phascolarctobacterium faecium	0	0	0	0	0	0	0	0.116	0	0	0	0	0	0	0	0	0	0	0	0	0	0	0	0	0	0	0	0	0	0	0	0	0	0	0	0	0	0	0	0	0	0	0	0	0	0	0	0	0
[6]Butyrivibrio fibrisolvens	0	0	0	0	0	0	0	0.113	0	0.39	0.359	0.166	0	0.496	0	0.222	0.008	0.005	0	0.121	0	0	0.075	0	0	0	0.209	0	0.244	0	0	0	0	0	0	0	0.037	0.04	0.028	0	0.459	0	0	0	0.003	0	0	0	1.659
[6]Pseudomonas chengduensis	0	0	0	0	0	0	0	0.113	0	0	0.017	0	0	0	0	0	0	0	0	0	0	0.105	0	0	0.342	0	0.088	0	0	0	0	0	0	0	0	0	0	0	0	0	0	0	0	0	0	0	0	0.093	0.153
Cluster 329	0	0	0	0	0	0	0	0.113	0	0.068	0	0	0	0	0	0	0	0	0	0	0	0	0	0	0	0	0	0	0	0	0	0	0.072	0	0.144	0	0.059	0	0	0	0	0	0	0	0	0.076	0	0.638	0
Cluster 640	0	0	0	0	0	0	0	0.113	0	0	0	0	0	0	0	0	0	0	0	0	0	0	0	0	0	0	0	0	0	0	0.078	0	0	0	0	0	0	0	0	0	0	0	0	0	0	0	0	0	0
Cluster 578	0	0	0	0	0	0	0	0.108	0	0	0	0	0	0	0.208	0	0	0	0	0	0.032	0	0	0	0.12	0	0	0	0	0	0	0	0	0	0	0	0	0	0	0	0	0	0	0	0	0	0	0	0
[6]Dyadobacter fermentans	0	0	0	0	0	0	0	0.102	0	0	0	0	0	0	0	0	0	0	0	0	0	0	0	0	0	0	0	0	0	0	0	0	0	0	0	0	0	0	0	0	0	0	0	0	0	0	0	0	0
Cluster 9	0	0	0	0	0	0	0	0.1	0	0	0	0	0	0	0	0	0	0	0	0	0	0	0	0	0	0	0	0	0	0	0	0	0	0	0	0	0	0	0.074	0	0	0	0.047	0	0	0	0	0	0.199
[6]Streptomyces bryophytorum	0	0	0	0	0	0	0	0.097	0	0	0	0	0	0	0	0	0	0	0	0	0	0	0	0	0	0	0	0	0	0	0	0	0	0	0	0	0	0	0	0	0	0	0	0	0	0	0	0	0
Cluster 586	0	0	0	0	0	0	0	0.097	0	0	0	0	0	0	0	0	0	0	0	0	0	0.023	0	0	0	0	0	0	0.078	0	0	0	0	0	0	0	0.089	0	0	0	0	0	0.034	0	0	0	0	0	0
[6]Sulfurifustis variabilis	0	0	0	0	0	0	0	0.094	0	0	0	0	0.066	0	0	0	0	0	0	0	0	0	0.017	0	0	0	0	0	0	0	0	0	0	0	0	0	0.052	0	0	0	0	0	0	0	0	0	0	0	0
Cluster 54	0	0	0	0	0	0	0	0.091	0	0	0	0	0	0	0	0	0	0	0	0	0	0	0	0	0	0	0	0	0.034	0	0	0	0	0	0	0	0	0	0	0	0	0	0	0	0	0	0	0	0.149
Cluster 675	0	0	0	0	0	0	0	0.091	0	0	0	0	0	0	0	0	0	0	0	0	0.039	0	0	0	0	0	0	0	0	0	0	0	0	0	0	0	0	0	0	0	0	0	0	0	0	0	0	0	0
Cluster 132	0	0	0	0	0	0	0	0.091	0	0	0	0	0	0	0	0	0	0	0	0.043	0.097	0	0	0	0	0	0	0	0	0	0	0	0	0	0	0	0	0	0	0	0	0.434	0	1.609	0	0	0.121	0.056	0.244
[6]Megasphaera cerevisiae	0	0	0	0	0	0	0	0.091	0	0	0	0	0	0	0	0	0	0	0	0	0	0	0	0	0	0	0	0	0	0	0	0	0	0	0	0	0	0	0	0	0	0	0	0	0	0	0	0	0
Cluster 512	0	0	0	0	0	0	0	0.089	0	0	0	0	0	0	0	0	0	0	0	0	0.126	0	0	0	0	0	0	0	0	0	0	0	0.172	0.09	0	0	0	0	0	0	0	0	0	0	0	0	0	0	0
Cluster 508	0	0	0	0	0	0	0	0.086	0	0	0	0	0	0	0	0	0	0	0	0	0	0	0	0	0	0	0	0	0	0	0	0	0	0	0	0	0	0	0	0	0	0	0	0	0	0	0	0	0.083
Cluster 372	0	0	0	0	0	0	0	0.086	0	0	0	0.091	0	0	0	0	0	0	0	0	0	0	0.022	0	0	0	0.049	0	0	0	0	0	0.059	0.033	0	0	0	0	0	0	0	0	0	0	0	0	0	0	0.087
Cluster 503	0	0	0	0	0	0	0	0.083	0	0	0	0	0	0	0	0	0	0	0	0	0	0	0	0	0	0	0	0	0.034	0	0	0	0	0	0	0	0	0	0	0	0	0	0	0	0	0	0	0	0
Cluster 629	0	0	0	0	0	0	0	0.08	0	0	0	0	0	0	0	0	0	0	0	0	0.061	0	0	0	0	0	0	0	0	0	0	0	0	0	0	0	0	0	0	0	0	0	0	0	0	0	0	0	0
[6]Falsirhodobacter halotolerans	0	0	0	0	0	0	0	0.08	0	0	0.002	0	0	0.121	0	0.004	0	0	0	0	0.086	0	0	0	0	0	0	0	0	0	0	0	0	0	0	0	0	0	0	0	0	0	0	0	0	0	0	0	0.112
Cluster 627	0	0	0	0	0	0	0	0.08	0	0	0	0	0	0	0	0	0	0	0	0	0.1	0	0	0	0	0	0	0	0	0	0	0	0	0	0	0	0	0	0	0	0	0	0	0	0	0	0	0	0
Cluster 15	0	0	0	0	0	0	0	0.077	0	0.038	0	0	0	0	0	0.171	0	0	0	0	0	0.046	0	0	0	0	0	0	0	0	0	0	0	0	0.1	0	0	0	0	0	0.101	0	0	0	0	0	0	0	0.182
Cluster 172	0	0	0	0	0	0	0	0.077	0	0.165	0.007	0	0	0	0	0	0.184	0	0	0	0	0	0	0	0.057	0	0	0	0	0	0	0	0	0	0	0.069	0	0	0.131	0	0.151	0	0	0	0	0	0	0	0
[6]Pusillimonas noertemannii	0	0	0	0	0	0	0	0.077	0	0	0	0	0	0	0	0	0	0	0	0.011	0	0	0	0	0	0	0	0	0	0	0	0	0	0	0	0	0	0	0	0	0	0	0	0	0	0	0	0	0
[6]Paenibacillus pabuli	0	0	0	0	0	0	0	0.077	0	0	0	0	0	0	0	0	0	0	0	0	0	0	0	0	0	0	0	0	0	0	0	0	0.122	0	0	0	0	0	0	0	0	0	0	0	0	0	0	0	0
Cluster 170	0	0	0	0	0	0	0	0.077	0	0.106	0	0	0	0	0.096	0	0	0	0	0	0	0	0	0	0.117	0	0	0	0.039	0	0	0	0	0	0	0.044	0	0	0	0.244	0	0	0	0	0	0	0	0	0
[6]Eubacterium eligens	0	0	0	0	0	0	0	0.075	0	0	0	0	0	0	0	0.086	0	0.015	0	0	0.022	0	0.022	0	0	0.004	0.026	0	0	0	0	0	0	0	0	0	0	0	0.023	0	0.015	0	0	0	0	0	0.084	0	0
[6]Parabacteroides merdae	0	0	0	0	0	0	0	0.075	0	0	0	0	0	0	0	0	0	0	0	0	0	0.249	0	0	0.016	0	0	0.058	0	0.039	0	0	0	0	0	0	0	0	0	0	0.005	0	0.06	0	0.081	0	0	0	0
Cluster 467	0	0	0	0	0	0	0	0.072	0	0.225	0	0	0	0	0	0.074	0.08	0	0	0	0.047	0	0	0	0	0	0	0	0	0	0	0	0	0	0	0	0	0	0	0	0	0	0	0	0	0	0	0	0
Cluster 493	0	0	0	0	0	0	0	0.069	0	0.089	0	0	0	0	0	0	0	0	0	0	0	0	0	0	0.079	0	0	0	0.059	0	0	0	0	0	0	0	0	0	0	0	0	0	0	0	0	0	0	0	0.116
Cluster 468	0	0	0	0	0	0	0	0.069	0	0	0	0	0	0	0	0.055	0	0	0	0	0.1	0.036	0.056	0	0	0	0	0	0	0	0	0	0	0	0	0	0	0	0	0	0	0	0.043	0	0	0	0	0	0
[6]Campylobacter hominis	0	0	0	0	0	0	0	0.069	0	0.208	0	0.159	0	0	0	0	0	0	0	0.004	0	0	0.032	0	0	0	0	0.004	0	0	0	0	0	0.033	0	0	0	0	0	0	0	0	0	0	0	0	0	0	0
Cluster 202	0	0	0	0	0	0	0	0.069	0	0	0	0	0	0	0	0	0.076	0	0	0	0	0	0	0	0.108	0	0.033	0.231	0	0	0	0	0	0	0	0	0	0	0	0	0	0	0	0	0	0	0	0	0
Cluster 500	0	0	0	0	0	0	0	0.066	0	0	0	0	0	0	0	0.117	0	0	0	0	0	0.059	0	0	0.035	0	0	0	0.044	0	0	0	0.077	0.492	0	0	0	0	0	0	0	0	0	0	0	0	0	0	0.05
[6]Chthoniobacter flavus	0	0	0	0	0	0	0	0.066	0	0	0	0	0	0	0	0.148	0	0.005	0.05	0	0	0.216	0	0	0	0	0	0	0	0.024	0.037	0	0.032	0	0	0	0	0	0	0	0	0	0	0	0.036	1.353	0	0.353	0
Cluster 618	0	0	0	0	0	0	0	0.064	0	0	0	0	0	0	0	0	0	0	0	0	0	0	0	0	0	0	0	0	0	0	0	0	0	0	0	0	0	0	0	0	0	0	0	0	0	0	0	0	0
Cluster 469	0	0	0	0	0	0	0	0.064	0	0	0	0	0	0	0	0.07	0	0	0	0	0	0.111	0	0	0	0	0.039	0	0.049	0	0	0	0	0	0	0	0	0	0	0	0	0	0	0	0.029	0	0	0	0
Cluster 237	0	0	0	0	0	0	0	0.064	0	0	0	0	0	0	0	0	0	0	0	0	0	0	0	0	0	0	0	0	0.049	0	0	0	0	0	0	0	0	0	0.102	0	0	0	0	0	0	0.136	0	0	0
Cluster 596	0	0	0	0	0	0	0	0.064	0	0	0	0	0	0	0	0	0	0	0	0	0	0	0	0	0	0	0	0	0	0	0	0	0	0	0	0	0	0	0	0	0	0	0	0	0	0	0	0	0
Cluster 131	0	0	0	0	0	0	0	0.061	0	0	0	0	0	0	0	0	0	0	0	0	0	0	0.085	0	0	0	0	0	0	0	0	0	0	0	0	0	0	0	0	0	0	0.274	0	0	0	0	0	0	0
Cluster 433	0	0	0	0	0	0	0	0.061	0	0	0	0.106	0	0	0.058	0	0.032	0	0	0	0	0.062	0	0	0	0	0	0	0.083	0	0	0	0	0.043	0	0	0	0	0	0	0	0	0.098	0	0	0	0	0	0
Cluster 545	0	0	0	0	0	0	0	0.061	0	0	0	0	0	0	0	0.226	0	0	0	0	0.093	0	0	0	0.155	0	0	0	0	0	0	0	0	0	0	0	0	0	0	0	0	0	0	0	0	0	0	0	0
Cluster 473	0	0	0	0	0	0	0	0.061	0	0	0	0.06	0	0	0	0	0.176	0	0	0	0	0	0	0	0	0	0	0	0	0	0	0	0.072	0	0	0	0	0	0	0	0	0	0	0	0	0	0	0	0
Cluster 589	0	0	0	0	0	0	0	0.058	0	0	0	0	0	0	0	0	0	0	0	0	0.072	0	0	0	0	0	0	0	0	0	0	0	0	0	0	0	0	0	0	0	0	0	0	0	0	0	0	0	0
Cluster 476	0	0	0	0	0	0	0	0.058	0	0	0	0.053	0	0	0	0	0	0	0	0	0	0	0	0	0	0	0	0	0	0	0	0	0.29	0.525	0	0	0.074	0	0	0	0	0	0.038	0	0	0	0	0	0
[6]Aminobacter anthyllidis	0	0	0	0	0	0	0	0.058	0	0	0.021	0	0	0	0	0	0	0	0	0	0	0	0	0	0	0	0	0	0	0	0.014	0	0	0	0	0	0	0	0	0	0	0	0	0	0	0	0	0	0
Cluster 239	0	0	0	0	0	0	0	0.058	0	0	0	0	0	0	0	0	0	0	0	0	0.237	0	0	0.136	0	0	0	0	0.054	0	0	0	0	0	0	0.069	0	0.206	0.085	0	0	0	0	0	0	0	0	0	0
[6]Lactobacillus graminis	0	0	0	0	0	0	0	0.058	0	0	0	0	0.186	0	0	0	0	0	0	0	0	0	0	0	0	0	0	0	0	0	0	0	0	0	0	0	0	0	0	0	0	0	0	0	0	0	0	0	0
[6]Paraburkholderia dipogonis	0	0	0	0	0	0	0	0.058	0	0	0	0	0	0	0	0.082	0	0	0	0	0	0	0	0	0	0	0	0	0	0	0	0	0	0	0	0	0	0	0	0	0	0	0	0	0	0	0	0	0
Cluster 590	0	0	0	0	0	0	0	0.055	0	0	0	0	0	0	0	0	0	0	0	0	0	0	0	0	0.174	0	0	0	0.034	0	0	0	0	0	0	0	0	0	0	0	0	0	0	0	0	0	0	0	0
Cluster 432	0	0	0	0	0	0	0	0.055	0	0	0	0	0	0	0	0.191	0.312	0	0	0	0	0.675	0	0	0	0	0	0	0	0	0	0	0	0	0	0	0	0.047	0	0	0	0	0.205	0	0	0	0	0	0
Cluster 472	0	0	0	0	0	0	0	0.055	0	0	0	0	0	0	0	0.21	0	0	0	0	0	0	0	0	0	0	0	0	0	0	0	0	0	0	0	0	0	0	0	0	0	0	0	0	0.214	0	0	0	0
Cluster 158	0	0	0	0	0	0	0	0.055	0	0	0	0	0	0.046	0.127	0	0	0	0	0	0	0	0	0	0	0	0	0	0	0	0	0	0	0	0	0	0	0	0	0	0	0	0	0	0	0	0.224	0	0
[6]Flavobacterium fluvii	0	0	0	0	0	0	0	0.053	0	0	0.007	0	0	0	0	0	0	0	0	0	0	0.085	0	0	0	0.004	0	0	0	0	0	0	0	0	0	0	0	0	0	0	0	0	0	0	0	0	0	0	0
[6]Murdochiella asaccharolytica	0	0	0	0	0	0	0	0.053	0	0	0	0	0	0	0.008	0	0	0	0	0	0	0	0	0	0	0	0	0	0	0	0.005	0	0	0	0	0	0	0	0	0	0	0	0	0	0	0	0	0	0
Cluster 475	0	0	0	0	0	0	0	0.05	0	0	0	0	0	0	0	0	0	0.078	0	0.025	0	0	0	0	0	0	0.029	0	0	0	0	0	0	0	0	0	0	0	0	0	0	0	0	0	0	0	0	0	0
Cluster 128	0	0	0	0	0	0	0	0.047	0	0	0	0	0	0	0	0	0	0	0	0	0	0	0	0	0	0	0	0	0	0	0	0	0	0.312	0	0	0	0	0	0	0.222	0	0	0.577	0	0	0	0	0
Cluster 37	0	0	0	0	0	0	0	0.047	0	0	0	0	0	0	0	0.125	0	0	0	0	0	0.285	0	0	0	0	0	0	0	0	0	0	0	0	0	0	0.26	0	0	0	0	0	0	0	0	0	0	0	0
Cluster 597	0	0	0	0	0	0	0	0.047	0	0	0	0	0	0	0	0	0	0	0	0	0	0	0.056	0	0	0	0	0	0	0	0	0	0	0	0	0	0	0	0	0	0	0	0	0	0	0	0	0	0
Cluster 483	0	0	0	0	0	0	0	0.047	0	0	0	0	0	0	0	0.027	0	0	0	0	0.065	0	0	0	0	0	0	0	0.044	0	0	0	0	0	0	0	0	0	0	0	0	0	0.038	0	0	0	0	0	0.058
[6]Trueperella bialowiezensis	0	0	0	0	0	0	0	0.044	0	0.204	0.013	0	0	0	0	0	0	0.044	0	0.053	0	0	0.378	0.415	0	0	0.029	0.022	0.005	0.004	0	0	0.005	0.194	0.006	0	0	0	0	0	0	0	0	0	0	0	0	0	0
Cluster 591	0	0	0	0	0	0	0	0.044	0	0	0	0	0	0	0	0	0	0	0	0	0.061	0	0	0	0	0	0	0	0	0	0	0	0	0	0	0	0	0	0	0	0	0	0	0	0	0	0	0	0
[6]Solitalea koreensis	0	0	0	0	0	0	0	0.044	0	0	0	0	0	0	0.004	0	0.28	0	0	0	0	0	0	0	0	0	0	0	0	0	0	0	0	0	0	0	0	0	0	0	0	0	0	0	0	0	0.005	0	0
Cluster 572	0	0	0	0	0	0	0	0.044	0	0	0	0	0	0	0	0	0	0	0	0	0.057	0	0	0	0	0	0	0	0	0	0	0	0	0	0	0	0	0	0	0	0	0	0.094	0	0	0	0	0	0
Cluster 446	0	0	0	0	0	0	0	0.041	0	0.081	0	0	0	0	0	0.093	0	0	0	0	0.104	0	0	0	0	0	0	0	0.063	0	0	0	0	0.241	0.089	0	0	0	0	0	0	0	0.136	0	0.088	0	0	0	0.302
[6]Victivallis vadensis	0	0	0	0	0	0	0	0.041	0	0.008	0.04	0	0	0	0	0	0	0	0	0	0	0	0.01	0	0	0	0	0	0	0.032	0	0	0	0	0	0.005	0	0	0	0	0	0	0.021	0	0	0	0	0	0
[6]Siccationidurans soli	0	0	0	0	0	0	0	0.039	0	0	0	0	0	0	0	0	0	0	0	0	0	0	0	0	0	0	0	0	0	0	0	0	0	0	0	0	0	0	0	0	0	0	0	0	0	0	0	0	0
Cluster 441	0	0	0	0	0	0	0	0.039	0	0.123	0	0	0	0	0	0	0.036	0	0	0	0	0	0	0	0	0	0	0	0.044	0	0	0	0	0.043	0	0	0.059	0.025	0	0	0	0	0	0	0	0	0	0	0
[6]Oxalicibacterium faecigallinarum	0	0	0	0	0	0	0	0.039	0	0	0	0	0	0	0	0	0	0	0	0	0	0	0	0	0	0	0	0	0	0	0	0	0	0	0	0	0	0	0	0	0	0	0	0	0	0	0	0	0
Cluster 125	0	0	0	0	0	0	0	0.039	0	0	0	0.113	0	0	0	0.066	0	0	0	0	0	0	0	0	0	0	0	0	0	0	0	0	0	0	0	0	0	0	0	0	0	0	0	0	0	0	0	0	0
[6]Sandaracinobacter sibiricus	0	0	0	0	0	0	0	0.039	0	0	0.001	0	0	0	0	0	0	0	0	0	0	0	0	0	0	0	0	0	0	0	0	0	0	0	0	0	0	0	0	0	0	0	0	0	0	0	0	0	0
[6]Taibaiella koreensis	0	0	0	0	0	0	0	0.036	0	0	0	0	0	0	0	0	0	0	0	0	0.079	0	0	0	0	0	0	0	0	0	0	0	0	0	0	0	0	0	0	0	0	0	0	0	0	0	0	0	0
Cluster 554	0	0	0	0	0	0	0	0.036	0	0	0	0	0	0	0	0	0	0	0	0	0.036	0	0	0	0	0	0	0	0.132	0	0	0	0	0	0	0	0	0	0	0	0	0	0.077	0	0	0	0	0	0
Cluster 593	0	0	0	0	0	0	0	0.036	0	0	0	0	0	0	0	0	0	0	0	0	0	0	0.036	0	0	0	0	0	0	0	0	0	0	0	0	0	0	0	0	0	0	0	0	0	0	0	0	0	0
Cluster 592	0	0	0	0	0	0	0	0.036	0	0	0	0	0	0	0	0	0	0	0	0	0	0	0	0	0	0.054	0	0	0	0	0.064	0	0	0	0	0	0	0	0	0	0	0	0	0	0	0	0	0	0
Cluster 474	0	0	0	0	0	0	0	0.036	0	0	0	0.091	0	0	0	0	0	0	0	0	0	0	0	0	0	0	0	0	0	0	0	0	0	0	0	0	0	0	0	0	0	0	0.047	0	0	0	0	0	0
Cluster 665	0	0	0	0	0	0	0	0.033	0	0	0	0	0	0	0	0	0	0	0	0	0	0	0	0	0	0	0	0	0	0	0	0	0	0	0	0	0	0	0	0	0	0	0	0	0	0	0	0	0
[6]Microvirga guangxiensis	0	0	0	0	0	0	0	0.033	0	0	0	0	0	0	0	0	0	0	0	0	0	0	0	0	0	0	0	0	0	0	0	0	0	0	0	0	0	0	0	0	0	0	0	0	0	0	0	0	0
[6]Roseateles aquatilis	0	0	0	0	0	0	0	0.033	0	0	0	0	0	0	0	0	0	0	0	0	0	0	0	0	0.009	0	0	0	0	0	0	0	0	0	0	0	0	0	0	0	0	0	0	0	0	0	0	0	0
[6]Christensenella massiliensis	0	0	0	0	0	0	0	0.033	0	0	0	0	0	0	0	0	0	0	0	0	0	0	0	0	0	0	0.059	0	0	0	0	0	0	0	0	0	0	0	0	0	0.005	0	0.047	0	0	0	0	0	0
Cluster 252	0	0	0	0	0	0	0	0.033	0	0	0.029	0	0	0	0	0	0	0	0	0	0	0	0.034	0.222	0	0	0	0	0	0	0	0	0	0	0	0	0	0	0	0	0	0	0	0	0	0	0.112	0	0
Cluster 558	0	0	0	0	0	0	0	0.033	0	0	0	0.159	0	0	0	0	0	0	0	0	0.057	0.167	0	0	0.19	0	0	0	0	0	0	0	0	0	0	0	0	0	0	0	0	0	0	0	0	0	0	0	0
Cluster 507	0	0	0	0	0	0	0	0.033	0	0	0	0	0	0	0	0	0	0	0	0	0	0	0	0	0	0	0	0	0	0	0	0	0	0	0	0	0	0	0	0	0	0	0	0	0	0	0	0	0
[6]Mycoplasma insons	0	0	0	0	0	0	0	0.033	0	0	0	0	0	0	0	0	0	0	0	0	0	0	0	0	0	0	0	0	0	0	0	0	0	0	0	0	0	0	0	0	0	0	0	0	0	0	0	0	0
Cluster 209	0	0	0	0	0	0	0	0.03	0	0	0	0	0	0	0.154	0	0	0	0	0	0.147	0	0	0	0	0	0	0	0	0	0	0	0	0	0	0	0	0	0	0	0	0.061	0	0	0	0	0	0	0
[6]Corynebacterium uropygiale	0	0	0	0	0	0	0	0.03	0	2.362	0.243	0.543	0	0	0	0	0	0	0	0	0	0	0.041	0	0.003	0	0.049	0	0.775	0.54	0.201	0.012	0.217	0.128	0.122	0	0	0	0	0	0	0	0	0	0	0.727	0	0	0
[6]Atopobium parvulum	0	0	0	0	0	0	0	0.03	0	0	0.006	0	0	0	0	0	0	0	0	0	0	0	0	0	0	0	0.049	0	0	0.004	0	0	0	0	0	0.025	0	0	0	0	0	0	0	0	0.062	0	0	0	0.12
[6]Bacteroides ovatus	0	0	0	0	0	0	0	0.028	0	0	0	0	0	0	0	0	0	0	0	0	0.004	0.161	0	0	0	0	0.078	0	0	0	0	0	0	0	0	0	0	0	0	0.005	0	0	0	0	0	0	0	0	0
[6]Flavisolibacter ginsengiterrae	0	0	0	0	0	0	0	0.028	0	0	0	0	0	0	0	0	0	0	0	0	0	0	0	0	0	0	0	0	0	0	0	0	0	0	0	0	0	0	0	0	0	0	0	0	0	0	0	0	0
[6]Bacillus jeddahensis	0	0	0	0	0	0	0	0.028	0	0	0	0	0	0	0	0.129	0	0	0	0	0.183	0	0	0	0	0.004	0	0	0	0	0	0	0	0	0	0	0	0	0	0	0	0	0	0	0	0	0.009	0	0
Cluster 537	0	0	0	0	0	0	0	0.028	0	0	0	0	0	0	0	0	0	0	0	0	0	0.043	0	0	0	0	0	0	0.034	0	0	0	0	0	0	0	0	0	0	0	0	0	0.107	0	0	0	0	0	0
Cluster 435	0	0	0	0	0	0	0	0.025	0	0	0	0.166	0	0	0	0.039	0	0.034	0	0	0	0.046	0	0	0	0	0	0	0.063	0	0	0	0	0	0	0	0	0.141	0	0	0	0	0	0	0	0	0	0	0.132
Cluster 478	0	0	0	0	0	0	0	0.025	0	0	0	0	0	0	0.077	0.082	0	0	0	0	0	0	0	0	0	0	0.036	0	0	0	0	0	0	0	0	0	0	0	0	0	0	0	0	0	0	0	0	0	0
[6]Rhodoferax saidenbachensis	0	0	0	0	0	0	0	0.025	0	0.034	0.054	0	0.029	0.052	0.027	0	0.388	0.02	0	0	0.42	0.321	0.007	0	0.408	0	0	0	0.141	0	0.014	0	0	0	0.194	0.005	0	0	0	0	0.05	0.251	0.004	0	0	0.868	0.215	0.025	0
Cluster 599	0	0	0	0	0	0	0	0.025	0	0	0	0	0	0	0	0	0	0	0	0	0	0	0	0	0	0	0	0	0	0	0	0	0	0	0	0	0	0	0	0	0	0	0	0	0	0	0	0	0
[6]Paracoccus carotinifaciens	0	0	0	0	0	0	0	0.022	0	0	0.024	0	0	0	0	0	0	0	0	0	0.004	0	0.053	0	0	0	0	0	0	0	0	0	0	0	0	0	0	0	0	0	0	0	0	0	0	0.308	0	0	0.12
[6]Marinobacter algicola	0	0	0	0	0	0	0	0.022	0	0	0	0	0	0	0	0	0	0	0	0	0	0	0	0	0	0	0	0	0	0	0	0	0	0	0	0	0	0	0	0	0	0	0	0	0	0	0	0	0
Cluster 470	0	0	0	0	0	0	0	0.022	0	0	0	0	0	0	0	0.051	0	0	0	0	0	0	0	0	0	0	0	0	0	0	0	0	0	0	0	0	0	0	0	0	0	0	0	0	0	0	0	0	0.041
[6]Pseudomonas composti	0	0	0	0	0	0	0	0.022	0	0	0.151	0	0	0	0	0	0	0.054	0	0	0	0	0.073	0	0	0	0	0	0	0	0	0	0	0	0	0	0	0	0.171	0	0	0	0	0	0	0	0	0	0
Cluster 199	0	0	0	0	0	0	0	0.022	0	0	0	0	0	0	0	0	0	0	0.044	0.039	0	0	0	0	0.256	0	0.065	0	0.176	0.043	0	0	0	0	0	0	0	0.238	0	0	0	0.145	0	0	0	0	0	0.266	0.165
[6]Bacillus nealsonii	0	0	0	0	0	0	0	0.022	0	0	0	0	0	0	0	0	0	0	0	0	0	0.423	0.036	0	0	0	0	0	0	0	0.046	0	0	0	0	0	0	0	0	0	0	0	0	0	0	0	0	0	0
Cluster 544	0	0	0	0	0	0	0	0.019	0	0	0	0	0	0	0	0	0	0	0	0	0.075	0	0	0	0	0	0	0	0	0	0	0	0	0	0	0.039	0.059	0	0	0	0	0	0	0	0	0	0	0	0
[6]Janthinobacterium agaricidamnosum	0	0	0	0	0	0	0	0.019	0	0	0	0	0	0	0	0	0	0	0	0	0	0	0	0	0	0	0	0	0.034	0	0.005	0	0	0	0	0	0	0.112	0	0	0	0	0.115	0	0	0	0	0	0
[6]Vallitalea pronyensis	0	0	0	0	0	0	0	0.019	0	0	0.003	0	0	0	0	0	0.004	0	0	0	0	0	0	0	0.006	0	0	0	0	0	0	0	0	0	0	0	0	0	0	0	0.005	0	0	0	0	0	0	0	0
[6]Lysinimicrobium luteum	0	0	0	0	0	0	0	0.019	0	0	0	0	0	0	0	0.113	0	0	0	0	0	0	0	0	0	0.009	0	0	0	0	0	0	0	0	0	0	0	0	0	0	0	0	0	0	0	0	0	0	0
[6]Arcanobacterium pinnipediorum	0	0	0	0	0	0	0	0.019	0.04	0.034	0.002	0.015	0.004	0	0.027	0	0	0.01	0	0.014	0	0	0.002	0	0.009	0	0	0	0.02	0.016	0	0.002	0.018	0.028	0	0	0.007	0	0	0.009	0	0	0	0	0	0.01	0	0	0
Cluster 481	0	0	0	0	0	0	0	0.019	0	0	0	0.174	0	0	0.027	0.113	0	0	0	0	0	0	0	0	0	0	0	0	0	0	0	0	0	0	0	0	0	0	0	0	0	0	0	0	0	0	0	0	0.041
Cluster 838	0	0	0	0	0	0	0	0.019	0	0	0	0	0	0	0	0	0	0	0	0	0	0	0.119	0	0	0	0	0	0	0	0	0	0	0	0	0	0	0	0	0	0	0	0	0	0	0	0	0	0
Cluster 555	0	0	0	0	0	0	0	0.019	0	0	0	0	0	0	0	0	0.072	0	0	0	0.129	0	0	0	0.035	0	0	0	0	0	0	0	0	0	0	0	0	0	0	0	0	0	0	0	0	0	0	0	0
[6]Pseudohaliea rubra	0	0	0	0	0	0	0	0.019	0	0	0	0	0	0	0	0	0	0	0	0	0.072	0.088	0	0	0	0	0	0	0	0	0	0	0	0	0	0	0.089	0	0	0	0	0	0	0	0	0	0	0	0
[6]Rivicola pingtungensis	0	0	0	0	0	0	0	0.017	0	0	0	0	0	0	0	0.101	0	0	0	0	0	0	0	0	0.158	0	0	0	0	0	0	0	0	0	0	0	0	0	0	0	0	0	0	0	0	0	0	0	0
[6]Herbaspirillum chlorophenolicum	0	0	0	0	0	0	0	0.014	0.014	0	0	0	0	0	0	0	0	0	0	0	0	0	0	0	0	0	0	0	0	0	0	0	0	0	0	0	0	0	0	0.005	0.01	0	0.021	0.01	0	0	0	0	0
[6]Reichenbachiella agariperforans	0	0	0	0	0	0	0	0.014	0	0	0	0	0	0	0	0	0	0	0	0	0.039	0	0	0	0	0	0	0	0	0	0	0	0	0	0	0	0	0	0	0	0	0	0	0	0	0	0	0	0
[6]Owenweeksia hongkongensis	0	0	0	0	0	0	0	0.014	0	0	0	0	0	0	0	0	0	0	0	0	0	0	0.005	0	0	0	0	0	0	0	0	0	0	0	0	0	0	0	0	0	0	0	0	0	0	0	0	0	0
[6]Nocardioides halotolerans	0	0	0	0	0	0	0	0.014	0	0	0	0	0	0	0	0	0	0	0	0	0	0	0	0	0	0	0	0	0	0	0	0	0	0	0	0	0	0	0	0	0	0	0	0	0	0	0	0	0
[6]Massilia eurypsychrophila	0	0	0	0	0	0	0	0.011	0	0	0	0	0	0	0	0	0	0	0	0	0	0.003	0	0	0	0	0	0	0	0	0	0	0	0	0	0	0	0	0	0	0	0	0	0	0	0.025	0	0	0
[6]Geothrix fermentans	0	0	0	0	0	0	0	0.008	0	0	0	0	0	0	0	0	0	0	0	0	0	0.003	0	0	0	0	0	0	0	0	0	0	0	0	0	0	0	0	0	0	0	0	0	0	0	0	0	0	0
[6]Lactonifactor longoviformis	0	0	0	0	0	0	0	0.008	0	0.004	0.013	0	0	0	0.004	0.004	0	0	0	0	0.004	0	0.293	0	0	0	0	0	0	0	0	0	0	0	0	0	0	0	0	0	0.01	0	0	0	0	0	0	0.006	0.012
[6]Limisphaera ngatamarikiensis	0	0	0	0	0	0	0	0.006	0	0	0	0	0.112	0	0	0	0.004	0	0	0	0	0.003	0	0	0	0	0	0	0	0	0	0	0	0	0	0	0	0	0	0	0	0	0	0	0	0	0	0	0
[6]Acinetobacter calcoaceticus	0	0	0	0	0	0	0	0.006	0	0	0	0	0	0	0	0	0	0	0	0	0.022	0	0	0	0	0	0	0	0	0	0.037	0	0	0	0	0	0	0	0	0	0	0	0	0	0	0	0	0	0
[6]Campylobacter lanienae	0	0	0	0	0	0	0	0.006	0.004	0.004	0.001	0	0	0	0	0	0.012	0	0	0	0	0	0.007	0	0.003	0	0.003	0	0.005	0.012	0	0	0	0	0	0	0	0	0	0	0	0.008	0	0	0	0	0	0	0
[6]Truepera radiovictrix	0	0	0	0	0	0	0	0.006	0	0	0	0	0	0	0	0	0	0	0	0	0	0	0	0	0	0.004	0	0	0	0	0	0	0	0	0	0.044	0	0	0	0	0	0	0	0	0	0	0	0.105	0
[6]Staphylococcus stepanovicii	0	0	0	0	0	0	0	0.006	0	0	0.001	0	0	0	0.008	0	0	0.005	0	0	0	0	0	0	0	0	0.003	0	0.005	0	0	0	0	0	0	0	0	0	0	0	0	0	0	0	0	0	0	0	0
[6]Knoellia aerolata	0	0	0	0	0	0	0	0.006	0	0	0.055	0	0	0	0	0.144	0	0	0	0	0	0	0.002	0	0	0	0	0	0	0	0	0	0	0	0	0	0	0	0	0	0	0	0	0	0.036	0	0	0	0
[6]Eubacterium brachy	0	0	0	0	0	0	0	0.006	0.004	0.102	0	0	0	0	0	0	0	0	0	0	0	0	0	0	0	0	0	0	0	0	0	0	0	0	0	0	0	0	0	0	0	0	0	0	0	0	0	0	0
[6]Erysipelothrix inopinata	0	0	0	0	0	0	0	0.006	0	0	0.001	0	0	0	0	0	0	0	0	0	0	0	0	0	0	0.018	0	0	0	0	0	0	0	0	0	0	0	0	0	0	0	0	0	0	0	0	0	0	0
[6]Desulfovibrio desulfuricans	0	0	0	0	0	0	0	0.006	0	0.089	0	0	0	0	0	0	0	0	0	0	0	0	0	0	0	0	0	0.062	0	0	0	0	0.1	0	0	0	0	0	0	0	0	0	0.064	0	0.107	0	0	0	0
[6]Jiangella mangrovi	0	0	0	0	0	0	0	0.003	0.007	0	0.001	0	0	0	0	0	0	0	0	0	0	0	0	0	0	0	0	0	0.005	0.004	0	0	0	0	0	0	0	0	0	0	0	0	0	0	0	0	0	0	0
[6]Lactobacillus rogosae	0	0	0	0	0	0	0	0.003	0	0	0.001	0	0	0	0	0	0	0	0	0	0	0	0	0	0	0	0	0	0	0	0	0	0	0	0	0	0	0	0	0	0	0	0	0	0	0	0	0	0
[6]Brachybacterium huguangmaarense	0	0	0	0	0	0	0	0.003	0	0	0	0	0	0	0	0	0	0.005	0	0.132	0	0	0.01	0.007	0	0	0	0	0	0	0	0	0	0	0	0	0	0	0	0	0	0	0	0	0	0	0	0	0
[6]Lysinibacillus louembei	0	0	0	0	0	0	0	0.003	0	0	0.002	0	0	0	0	0	0.004	0	0	0	0	0	0	0	0	0	0	0	0	0	0	0	0	0	0	0	0	0	0	0	0	0	0	0	0	0	0	0	0
[6]Kallipyga gabonensis	0	0	0	0	0	0	0	0.003	0	0	0	0	0	0	0	0	0	0	0	0	0	0	0	0	0	0	0	0	0	0	0	0	0.005	0	0	0	0	0	0	0	0	0	0	0	0	0	0	0	0
[6]Negativicoccus succinicivorans	0	0	0	0	0	0	0	0.003	0	0	0	0	0	0	0	0	0	0	0	0	0	0	0	0	0	0	0	0	0	0	0	0	0	0	0.227	0	0	0	0	0	0	0	0	0	0	0	0	0	0
[6]Limnohabitans parvus	0	0	0	0	0	0	0	0.003	0	0	0.002	0	0	0.133	0	0.004	0	0.005	0	0	0.007	0.007	0	0	0.003	0	0	0.022	0	0	0	0	0.023	0	0.006	0.01	0	0	0	0	0.005	0.008	0	0	0	0.025	0.019	0.254	0
[6]Georgenia sediminis	0	0	0	0	0	0	0	0.003	0	0	0	0	0	0	0	0.004	0	0	0	0	0	0	0	0	0	0	0	0	0	0	0	0	0	0	0	0	0	0	0	0	0	0	0	0	0	0	0	0	0
[6]Desulfovibrio bastinii	0	0	0	0	0	0	0	0.003	0	0	0	0	0	0	0	0	0	0	0	0	0	0	0	0	0	0	0	0	0	0	0	0	0	0	0	0	0	0	0	0	0	0	0	0	0	0	0	0	0
[6]Eubacterium oxidoreducens	0	0	0	0	0	0	0	0.003	0	0.089	0.006	0	0	0.006	0.004	0.004	0.424	0.069	0	0	0	0	0.01	0	0.25	0	0.02	0	0	0	0	0	0	0	0.006	0	0	0	0	0	0	0	0.004	0	0	0	0.005	0	0.004
[6]Hungatella effluvii	0	0	0	0	0	0	0	0.003	0	0	0.003	0	0	0	0	0.008	0.016	0	0	0	0	0	0	0	0	0	0	0	0	0	0	0	0	0.142	0	0	0.007	0	0	0	0.01	0	0	0.01	0	0	0	0	0.165
[6]Corynebacterium tapiri	0	0	0	0	0	0	0	0.003	0	0.004	0	0	0	0.012	0	0	0	0.01	0	0	0	0.003	0.015	0	0	0	0	0	0	0	0	0	0	0	0.078	0	0.007	0	0	0	0	0	0.004	0	0	0.005	0	0	0.008
[6]Oligoflexus tunisiensis	0	0	0	0	0	0	0	0.003	0	0	0	0	0	0	0	0	0	0.02	0	0	0	0	0	0	0	0	0	0.004	0	0	0	0	0	0	0	0	0	0	0	0	0	0	0	0	0	0	0	0	0
[6]Clostridium oceanicum	0	0	0	0	0	0	0	0.003	0	0	0	0	0	0	0	0	0	0	0	0	0	0	0	0	0	0	0.003	0	0	0	0	0	0	0	0	0	0	0	0	0	0	0	0	0	0	0	0	0	0
[6]Terribacillus saccharophilus	0	0	0	0	0	0	0	0.003	0	0	0	0	0	0.006	0	0	0	0	0	0	0	0	0	0	0	0	0	0	0	0	0	0	0	0	0	0	0	0	0	0	0	0	0	0	0	0	0	0	0
[6]Salinicoccus kekensis	0	0	0	0	0	0	0	0.003	0	0	0.002	0	0	0	0	0	0	0	0	0.004	0	0	0.027	0	0	0	0	0	0	0	0	0	0	0	0	0	0	0	0	0	0	0	0	0	0	0	0	0	0.004
[6]Acinetobacter gandensis	0	0	0	0	0	0	0	0.003	0	0	0	0	0	0.006	0	0.004	0	0	0	0	0	0.016	0	0	0	0	0	0	0	0	0	0	0	0	0	0	0	0	0	0.005	0	0	0	0	0	0	0	0	0
[6]Streptomyces guanduensis	0	0	0	0	0	0	0	0.003	0	0	0	0	0	0	0	0	0	0	0	0	0	0	0	0	0	0	0	0	0	0	0	0	0	0	0	0	0	0	0	0	0	0	0	0	0	0	0	0	0
[6]Lysinibacillus alkaliphilus	0	0	0	0	0	0	0	0.003	0	0	0.001	0	0	0	0	0	0	0	0	0	0	0	0	0	0	0	0	0	0	0	0	0	0	0	0	0	0.015	0	0.006	0	0	0	0	0	0	0	0	0	0
[6]Clostridium sporogenes	0	0	0	0	0	0	0	0.003	0	0	0	0	0	0	0	0	0	0	0	0	0	0	0	0	0	0	0	0	0	0	0	0	0	0	0	0	0	0	0	0	0	0	0	0	0	0	0	0	0
[6]Jonesia denitrificans	0	0	0	0	0	0	0	0.003	0	0	0	0	0	0	0	0	0	0	0	0.004	0	0	0	0	0	0	0	0	0	0	0	0	0	0	0	0	0	0	0	0	0	0	0	0	0	0	0	0	0
[6]Methylocystis echinoides	0	0	0	0	0	0	0	0.003	0	0	0	0	0	0	0	0	0	0	0	0	0	0	0	0	0	0	0	0	0	0	0	0	0	0	0	0	0	0	0	0	0	0	0	0	0	0	0	0	0
[6]Rheinheimera tuosuensis	0	0	0	0	0	0	0	0.003	0	0	0	0	0	0	0	0	0	0	0	0	0	0	0	0	0	0	0	0	0	0	0	0	0	0	0	0	0	0	0	0	0	0	0	0	0	0	0	0	0
[6]Flavobacterium myungsuense	0	0	0	0	0	0	0	0.003	0	0	0.001	0	0	0	0	0	0	0	0	0	0	0.02	0	0	0.076	0	0	0	0	0	0	0	0	0	0	0	0	0	0	0	0	0	0	0	0	0	0	0	0
[6]Gilliamella apicola	0	0	0	0	0	0	0	0.003	0	0	0	0	0	0	0	0	0	0	0	0	0	0	0	0	0	0	0	0	0	0	0	0	0	0	0	0	0	0	0	0	0	0	0	0	0	0	0	0	0
[6]Sinomonas atrocyanea	0	0	0	0	0	0	0	0.003	0	0	0	0	0	0	0	0	0	0	0	0	0	0	0	0	0	0	0	0	0	0	0	0	0	0	0	0	0	0	0	0	0	0	0	0	0	0	0	0	0
[6]Allokutzneria oryzae	0	0	0	0	0	0	0	0.003	0	0	0.013	0	0	0	0	0	0	0	0	0	0.022	0	0.01	0	0	0	0	0	0	0	0.009	0	0	0	0	0	0	0	0	0	0	0	0	0	0	0.343	0	0	0
[6]Tomitella biformata	0	0	0	0	0	0	0	0.003	0	0	0	0.008	0.037	0	0	0	0.032	0	0	0	0.004	0	0.005	0	0.003	0	0.003	0	0	0.004	0	0.002	0	0.024	0	0	0	0	0	0	0	0	0	0	0	0	0	0	0.004
[6]Rickettsia rhipicephali	0	0	0	0	0	0	0	0.003	0	0.013	0	0	0	0	0	0	0	0	0	0	0	0	0	0	0	0	0	0	0	0	0	0	0	0	0	0	0	0	0	0	0	0	0	0	0	0	0	0	0
[6]Brevundimonas poindexterae	0	0	0	0	0	0	0	0.003	0	0	0.001	0	0	0	0	0	0	0	0.003	0.004	0	0.003	0	0	0	0	0	0	0	0	0	0	0	0	0.028	0	0	0	0	0	0	0	0	0.763	0	0	0	0	0
[6]Acholeplasma morum	0	0	0	0	0	0	0	0.003	0	0	0	0	0	0	0	0	0	0	0	0	0	0	0	0	0	0	0	0	0	0	0	0	0	0	0	0	0	0	0	0	0	0	0	0	0	0	0	0	0
[6]Methylopila turkensis	0	0	0	0	0	0	0	0.003	0	0	0	0	0	0	0	0	0	0	0	0	0	0	0	0	0	0	0	0	0	0	0	0	0	0	0	0	0	0	0	0	0	0	0	0	0	0	0	0	0
[6]Intestinibacter bartlettii	0	0	0	0	0	0	0	0.003	0	0	0	0	0	0	0	0	0.004	0	0	0	0	0	0	1.745	0	0	0	0	0	0	0	0	0	0	0	0	0	0	0	0	0.116	0.023	0	0	0.019	0	0	0	0.004
[6]Enterococcus lemanii	0	0	0	0	0	0	0	0.003	0	0	0	0	0	0	0	0	0	0	0	0	0	0	0	0	0	0	0	0	0	0	0	0	0	0	0	0	0	0	0	0	0	0	0	0	0	0	0	0	0
[6]Anaerocolumna jejuensis	0	0	0	0	0	0	0	0.003	0	0	0	0	0	0	0	0	0	0	0	0	0	0	0	0	0	0	0	0	0	0	0	0	0	0	0	0	0	0	0	0	0	0	0	0	0	0	0	0	0
[6]Aeromonas sanarellii	0	0	0	0	0	0	0	0.003	0	0	0	0	0	0	0	0	0	0	0	0	0	0.003	0	0	0	0	0	0	0	0	0	0	0	0	0	0	0	0	0	0	0	0	0	0	0	0	0	0	0
[6]Sinomonas humi	0	0	0	0	0	0	0	0.003	0.007	0	0.001	0	0	0	0	0	0	0	0	0	0	0	0	0	0	0	0.003	0	0	0	0	0	0	0	0	0	0	0	0	0	0	0	0	0	0	0	0	0	0
[6]Pseudoclavibacter caeni	0	0	0	0	0	0	0	0.003	0.011	0	0	0	0	0	0.004	0	0	0	0	0	0	0	0	0	0	0	0.003	0	0	0	0.005	0	0.005	0	0	0	0	0	0	0	0	0	0	0	0	0	0	0	0
[6]Caloranaerobacter azorensis	0	0	0	0	0	0	0	0.003	0	0	0	0	0	0	0	0	0	0	0	0	0	0	0	0	0	0	0	0	0	0	0	0	0	0	0	0	0	0	0	0	0	0	0	0	0	0	0	0	0
[6]Flavobacterium cucumis	0	0	0	0	0	0	0	0.003	0	0	0	0	0	0	0	0	0	0	0	0	0	0	0	0	0	0	0	0	0	0	0	0	0	0	0	0	0	0	0	0	0	0	0	0	0	0	0	0	0
[6]Microvirga aerilata	0	0	0	0	0	0	0	0.003	0	0	0	0	0	0	0	0	0	0	0	0	0	0	0	0	0	0	0	0	0	0	0	0	0	0	0	0	0	0	0	0	0	0	0	0	0	0	0	0	0
[6]Atopobium rimae	0	0	0	0	0	0	0	0.003	0	0	0	0	0	0	0	0	0	0	0	0	0	0	0	0	0	0	0	0	0	0	0	0	0	0	0	0	0	0	0	0	0	0	0	0	0	0	0	0	0
[6]Porphyromonas asaccharolytica	0	0	0	0	0	0	0	0.003	0.04	0	0	0	0	0	0	0	0	0.005	0	0	0	0	0	0	0	0	0	0	0	0	0.014	0	0	0	0	0	0.007	0.004	0	0	0.005	0	0	0	0.013	0	0	0.019	0
[6]Fusobacterium periodonticum	0	0	0	0	0	0	0	0.003	0	0	0	0	0	0	0	0	0	0	0	0	0	0	0	0	0	0	0	0	0	0	0	0	0	0	0	0	0	0	0	0	0	0	0	0	0	0	0	0	0
[6]Cellulomonas oligotrophica	0	0	0	0	0	0	0	0.003	0	0	0	0	0	0	0	0	0	0	0	0.004	0	0	0	0	0	0	0	0	0	0	0	0	0	0	0	0	0	0	0	0	0	0	0	0	0	0	0	0	0
[6]Clostridium cellulolyticum	0	0	0	0	0	0	0	0.003	0	0.051	0.072	0	0	0	0	0	0.004	0	0	0	0	0	0	0	0	0	0	0	0	0	0	0	0	0	0	0	0	0	0	0	0	0	0	0	0.006	0	0	0	0.008
[6]Anaerococcus lactolyticus	0	0	0	0	0	0	0	0.003	0	0	0	0	0	0	0	0	0	0	0	0	0	0	0	0	0	0	0	0	0	0	0	0	0	0	0	0	0	0	0	0	0	0	0.009	0	0	0	0	0	0
[6]Zoogloea oryzae	0	0	0	0	0	0	0	0.003	0	0	0	0	0	0	0	0	0	0	0	0	0	0	0	0	0	0	0	0	0	0	0	0	0	0	0	0	0	0	0	0	0	0	0	0	0	0	0	0	0
[6]Clostridium estertheticum	0	0	0	0	0	0	0	0.003	0	0	0	0	0	0	0	0	0	0	0	0	0.007	0	0	0	0	0	0	0	0	0	0	0	0	0	0	0	0.007	0	0	0	0	0	0	0	0	0	0	0	0
[6]Georgfuchsia toluolica	0	0	0	0	0	0	0	0.003	0	0	0.034	0	0	0	0	0	0	0	0	0	0.014	0	0.002	0	0	0	0	0.013	0	0	0.005	0	0	0	0	0.034	0	0	0	0	0	0	0	0	0	0	0	0	0
[6]Aeromonas rivipollensis	0	0	0	0	0	0	0	0.003	0	0	0	0	0	0	0	0.082	0	0	0	0	0	0.079	0	0	0	0	0	0	0	0	0	0	0	0	0	0	0	0	0	0	0	0	0	0	0	0.005	0	0	0
[6]Marinospirillum alkaliphilum	0	0	0	0	0	0	0	0.003	0	0	0.003	0	0	0	0	0	0	0	0	0	0	0	0	0	0	0	0	0	0	0	0	0	0	0	0	0	0	0	0	0	0	0	0	0	0	0	0	0	0
[6]Tissierella praeacuta	0	0	0	0	0	0	0	0.003	0	0	0	0	0	0	0	0	0	0	0	0	0	0	0	0	0	0	0	0	0	0.028	0.009	0	0	0	0	0	0	0	0	0	0	0	0	0	0.003	0	0	0	0
[6]Cesiribacter roseus	0	0	0	0	0	0	0	0.003	0	0	0	0	0	0	0	0	0	0	0	0	0	0	0	0	0	0	0	0	0	0	0	0	0	0	0	0	0	0	0	0	0	0	0	0	0	0	0	0	0
[6]Corynebacterium sphenisci	0	0	0	0	0	0	0	0.003	0	0	0.002	0.008	0	0	0	0	0	0.005	0	0	0	0	0.005	0	0	0	0	0	0	0	0	0	0	0	0	0	0	0	0	0	0	0	0	0	0	0.01	0	0	0
[6]Calidifontibacter indicus	0	0	0	0	0	0	0	0	1.69	0	0.077	0	0	0	0	0	0	0	0	0.011	0	0	0	0	0.196	0	0	0	0	0	0	0	0	0	0	0	0	0	0	0	0	0	0	0	0	0	0	0	0
Cluster 117	0	0	0	0	0	0	0	0	1.57	0	0	0	0	0	0	0	0	0	0	0	0	0	0	0.164	0	0	0	0	0	0	0	0	0	0	0	0	0	0	0	0	0.116	0	0	0.639	0	0	0	0	0
[6]Lysinibacillus mangiferihumi	0	0	0	0	0	0	0	0	1.303	0	0	0	0	0.208	0	0.3	0	0	0	0	0	0	0	0	0	0	0	0	0	0	0	0	0	0	0	0	0	0	0	0	0	0	0	0	0	0	0	0	0
[6]Peptoniphilus asaccharolyticus	0	0	0	0	0	0	0	0	1.067	0	0.075	0	0	0	0	0	0	0.015	0	0	0	0	0	0	0	0.004	0	0	0	0.012	0	0	0.045	0.08	0.017	0.005	0.163	0.079	0	0	0	0	0	0	0.055	0	0	0	0
Cluster 257	0	0	0	0	0	0	0	0	0.8	0	0.033	0	0	0	0	0	0	0	0	0	0	0	0.041	0	0	0	0	0	0	0	0	0	0	0	0	0	0	0	0	0	0	0	0.75	0	0	0	0	0.124	0
Cluster 94	0	0	0	0	0	0	0	0	0.673	0	0	0	0	0	0	0	0	0	0	0	0	0	0	0	0	0	0	0	0	0	0	0	0	0	0	0	0	0	0	0	0	0	0	0	0	0	0	0	0
[6]Orbus sasakiae	0	0	0	0	0	0	0	0	0.575	0	0	0	0	0	0	0	0	0	0	0	0	0	0	0	0	0	0	0	0	0	0	0	0	0	0	0	0	0	0	0	0	0	0	0	0	0	0	0	0
[6]Ralstonia insidiosa	0	0	0	0	0	0	0	0	0.369	0	0	0	0	0	0	0	0	0	0	0	0	0	0	0	0	0	0	0	0	0	0	0	0	0	0	0	0	0	0	0	0	0	0	0	0	0	0	0	0
[6]Pseudomonas hibiscicola	0	0	0	0	0	0	0	0	0.34	0	0	0	0	0.017	0	0	0	0	0	0	0	0	0	0	0	0	0	0	0	0	0	0	0	0	0	0	0	0	0	0	0	0	0	0	0	0	0	0	0
[6]Psychrobacter lutiphocae	0	0	0	0	0	0	0	0	0.329	0	0.001	0	0	0	0	0	0	0	0	0	0	0	0	0	0	0	0	0	0	0	0	0	0	0	0	0	0	0.004	0	0	0	0	0	0	0	0	0	0	0.004
Cluster 10	0	0	0	0	0	0	0	0	0.279	0	0	0	0.062	0	0.513	0	0	0	0	0	0.197	0	0	0.372	0	0	0	0	0	0	0	0	0.095	0	0.183	0	0	0	0	0	0.05	0	0	0	0.049	0	0.331	0	0
Cluster 255	0	0	0	0	0	0	0	0	0.257	0	0	0	0	0	0	0	0	0	0	0	0	0	0	0	0.522	0	0	0	0	0	0	0	0	0	0	0	0	0	0	0	0.136	0	0.051	0	0	0	0	0	0
[6]Hymenobacter latericoloratus	0	0	0	0	0	0	0	0	0.163	0	0	0	0	0	0	0	0	0	0	0	0	0	0	0	0	0	0	0	0	0	0	0	0	0	0	0	0	0	0	0	0	0	0	0	0	0	0	0	0
[6]Peptostreptococcus canis	0	0	0	0	0	0	0	0	0.033	0	0.003	0	0	0	0	0	0	0	0	0	0	0	0	0	0	0	0	0	0	0	0	0	0	0	0.006	0.005	0	0	0	0	0	0	0	0	0	0	0	0	0
[6]Pseudomonas soli	0	0	0	0	0	0	0	0	0.022	0.055	0.006	0	0	0	0	0	0	0	0	0	0	0	0.012	0	0	0	0	0	0	0	0	0	0	0	0	0.015	0.045	0	0	0	0	0.64	0	0	0.036	0	0	0.099	0.066
[6]Providencia sneebia	0	0	0	0	0	0	0	0	0.022	0	0	0	0.008	0	0	0	0	0	0	0	0	0	0	0	0	0	0	0	0	0	0	0	0	0	0	0	0	0	0	0	0	0	0	0	0	0	0	0	0
[6]Sphingomonas pituitosa	0	0	0	0	0	0	0	0	0.018	0	0	0	0.004	0	0.004	0	0	0	0.086	0	0.172	0	0	0	0	0	0	0	0	0	0	0	0	0	0	0	0	0	0	0	0	0	0	0	0	0	0	0	0
[6]Hymenobacter yonginensis	0	0	0	0	0	0	0	0	0.014	0	0	0	0	0	0	0	0.016	0	0	0	0	0	0	0	0	0	0	0	0	0	0	0	0	0	0	0	0	0	0	0	0	0	0	0	0	0	0	0	0
[6]Haliangium ochraceum	0	0	0	0	0	0	0	0	0.011	0.064	0	0	0	0	0	0	0	0	0	0	0	0.003	0	0	0	0	0	0	0	0	0	0	0	0	0	0	0	0	0	0	0	0	0	0	0	0	0	0	0
[6]Yimella lutea	0	0	0	0	0	0	0	0	0.011	0	0	0	0	0	0	0	0	0	0	0	0	0	0.002	0	0	0	0	0	0	0	0	0	0	0	0	0	0	0	0	0	0	0	0	0	0	0	0	0	0.124
[6]Dethiosulfatibacter aminovorans	0	0	0	0	0	0	0	0	0.011	0	0	0	0	0	0	0	0	0	0	0	0	0	0	0	0	0	0	0	0	0	0	0	0	0	0	0	0	0	0	0	0	0	0	0	0	0	0	0	0
[6]Facklamia miroungae	0	0	0	0	0	0	0	0	0.007	0	0.007	0	0	0	0	0	0.016	0	0	0	0	0.003	0	0	0	0	0	0	0	0	0	0	0	0	0	0	0	0	0.211	0	0	0	0	0	0	0	0	0	0
[6]Ornithinimicrobium kibberense	0	0	0	0	0	0	0	0	0.007	0	0	0	0	0	0	0	0	0	0	0	0	0	0.002	0	0	0.049	0	0	0	0	0	0	0	0.005	0	0	0	0	0	0.005	0	0	0	0	0	0	0	0	0
[6]Luteipulveratus mongoliensis	0	0	0	0	0	0	0	0	0.007	0	0	0	0	0	0	0	0	0	0	0	0	0	0	0	0	0	0	0	0	0	0	0	0	0	0	0	0	0	0	0	0	0	0	0	0	0	0	0	0
[6]Luteipulveratus halotolerans	0	0	0	0	0	0	0	0	0.007	0	0	0	0	0	0	0	0	0	0	0	0	0	0	0	0	0	0	0	0	0	0	0	0	0	0	0	0	0.004	0	0	0	0	0	0	0	0.005	0	0	0
[6]Corynebacterium ureicelerivorans	0	0	0	0	0	0	0	0	0.007	0	0	0	0	0	0	0	0	0	0	0	0	0.111	0	0	0	0	0	0	0	0	0	0	0	0	0	0	0	0	0	0	0	0	0	0	0	0	0.14	0	0
[6]Barrientosiimonas marina	0	0	0	0	0	0	0	0	0.007	0	0	0	0	0	0	0	0	0	0	0	0	0	0.005	0	0	0	0	0	0	0	0	0	0	0	0	0	0	0	0	0.005	0	0	0	0	0	0	0	0	0
[6]Haliangium tepidum	0	0	0	0	0	0	0	0	0.007	0	0	0	0	0	0	0	0	0	0	0	0	0.003	0.002	0	0	0	0	0	0	0	0	0	0	0	0.028	0.025	0	0	0	0	0	0	0	0	0	0	0	0	0
[6]Limnohabitans planktonicus	0	0	0	0	0	0	0	0	0.004	0	0	0.015	0.058	0.012	0.004	0.004	0.004	0	0	0	0	0	0	0	0.003	0	0	0	0.078	0	0	0.002	0.05	0	0	0.01	0	0.134	0	0	0.303	0.175	0	0.01	0	0	0	0.05	0
[6]Branchiibius cervicis	0	0	0	0	0	0	0	0	0.004	0	0	0	0	0	0	0	0	0	0	0	0	0	0	0	0	0	0	0	0	0	0	0	0	0	0	0	0	0	0	0	0	0	0	0	0	0	0	0	0
[6]Ralstonia solanacearum	0	0	0	0	0	0	0	0	0.004	0	0	0	0	0	0	0	0	0	0	0	0	0	0	0	0	0	0	0	0	0	0	0	0	0	0	0	0	0	0	0	0	0	0	0	0	0	0	0	0
[6]Rummeliibacillus pycnus	0	0	0	0	0	0	0	0	0.004	0	0	0	0	0	0	0	0	0	0	0	0	0	0	0	0	0	0	0	0	0	0	0	0	0	0	0	0	0	0	0	0	0	0	0	0	0	0	0	0
[6]Olegusella massiliensis	0	0	0	0	0	0	0	0	0.004	0	0	0	0	0	0	0	0	0	0	0	0.047	0	0	0	0	0.009	0.007	0.004	0	0	0.018	0	0	0	0	0	0	0	0	0	0	0	0.004	0	0	0	0	0	0
[6]Campylobacter fetus	0	0	0	0	0	0	0	0	0.004	0	0	0	0	0	0	0	0	0	0	0	0	0	0	0	0	0	0	0	0	0.008	0	0	0	0	0	0	0	0	0	0	0	0	0.004	0	0	0	0	0	0
[6]Hymenobacter xinjiangensis	0	0	0	0	0	0	0	0	0.004	0	0	0	0	0	0	0	0	0	0	0	0	0	0	0	0	0	0	0	0	0	0	0	0	0	0	0	0	0	0	0	0	0	0	0	0	0	0	0	0
[6]Aeromonas schubertii	0	0	0	0	0	0	0	0	0.004	0	0	0	0	0	0	0	0	0	0	0	0	0.003	0	0	0	0	0	0	0	0	0	0	0	0	0	0	0	0	0	0	0	0	0	0	0	0	0	0	0
[6]Zhihengliuella flava	0	0	0	0	0	0	0	0	0.004	0	0.001	0	0	0.006	0	0	0	0	0	0	0	0	0	0	0	0	0	0	0	0	0	0	0	0	0	0	0	0	0	0	0	0	0	0	0	0	0	0	0
[6]Orbus hercynius	0	0	0	0	0	0	0	0	0.004	0	0	0	0	0	0	0	0	0	0	0	0	0	0	0	0	0	0	0	0	0	0	0	0	0	0	0	0	0	0	0	0	0	0	0	0	0	0	0	0
[6]Peptoniphilus stercorisuis	0	0	0	0	0	0	0	0	0.004	0	0.001	0	0	0	0	0	0	0	0	0	0	0	0	0	0	0	0	0	0	0	0	0	0	0	0	0	0	0	0	0	0	0	0	0	0	0	0	0	0
[6]Desemzia incerta	0	0	0	0	0	0	0	0	0.004	0	0	0	0	0	0	0	0	0.054	0	0	0	0	0	0	0	0.232	0	0	0	0	0	0	0	0	0	0	0	0	0	0	0	0	0	0	0	0	0	0	0
[6]Bacillus badius	0	0	0	0	0	0	0	0	0.004	0	0	0	0	0	0	0.004	0	0	0	0	0	0	0	0	0	0	0	0	0	0	0	0	0	0	0	0	0	0	0	0	0	0	0	0	0	0	0	0	0
[6]Bacillus beveridgei	0	0	0	0	0	0	0	0	0.004	0	0	0	0	0	0	0	0	0	0	0	0	0	0	0	0	0	0	0	0	0	0	0	0	0	0	0	0	0	0	0	0	0	0	0	0	0	0	0	0
[6]Enterococcus dispar	0	0	0	0	0	0	0	0	0.004	0	0	0	0	0	0	0	0	0	0	0	0	0	0	0	0	0	0	0	0	0	0	0	0	0	0	0	0	0	0	0	0	0.008	0	0	0	0	0	0	0
[6]Nitrospira moscoviensis	0	0	0	0	0	0	0	0	0.004	0	0	0	0	0.046	0	0	0	0	0	0	0	0	0	0	0	0	0	0	0	0	0	0	0	0	0	0	0	0	0	0	0	0	0	0.454	0	0	0	0	0
[6]Dermacoccus abyssi	0	0	0	0	0	0	0	0	0.004	0	0	0	0	0	0	0	0	0	0	0	0	0	0	0	0	0	0	0	0	0	0	0	0	0	0	0	0	0.224	0	0	0	0	0	0	0	0	0	0	0
[6]Sphingomonas leidyi	0	0	0	0	0	0	0	0	0.004	0	0	0	0	0	0	0	0	0	0	0	0	0	0	0	0	0	0	0	0	0	0	0	0	0	0	0	0	0	0	0	0	0	0	0	0	0	0	0	0
[6]Hymenobacter tibetensis	0	0	0	0	0	0	0	0	0.004	0	0	0	0	0	0	0	0	0	0	0	0	0	0	0	0	0	0	0	0	0	0	0	0	0	0	0	0	0	0	0	0	0	0	0	0	0	0	0	0
[6]Ralstonia syzygii	0	0	0	0	0	0	0	0	0.004	0	0	0	0	0	0	0	0	0	0	0	0	0	0	0	0	0	0	0	0	0	0	0	0	0	0	0	0	0	0	0	0	0	0	0	0	0	0	0	0
[6]Sphingopyxis terrae	0	0	0	0	0	0	0	0	0.004	0	0	0	0	0	0	0	0	0	0	0	0	0	0	0	0	0	0	0	0	0	0	0	0	0	0	0	0	0	0	0	0	0	0	0	0	0	0	0	0
[6]Ureibacillus thermophilus	0	0	0	0	0	0	0	0	0.004	0.004	0	0	0	0	0	0	0	0	0	0	0	0	0	0	0	0	0	0	0	0	0	0	0	0	0	0	0	0	0	0	0	0	0	0	0	0	0	0	0
[6]Brachybacterium rhamnosum	0	0	0	0	0	0	0	0	0.004	0	0.004	0	0	0	0	0	0	0	0	0	0.004	0	0	0	0	0	0	0	0	0	0	0	0	0	0	0	0	0	0	0	0	0	0.004	0	0	0	0	0	0
[6]Jonesia quinghaiensis	0	0	0	0	0	0	0	0	0.004	0	0	0	0	0	0	0	0	0	0	0	0	0	0	0	0	0	0	0	0	0	0.023	0	0	0	0	0	0	0	0	0	0	0	0	0	0	0	0	0	0
[6]Hymenobacter mucosus	0	0	0	0	0	0	0	0	0.004	0	0	0	0	0	0	0	0	0	0	0	0	0	0	0	0	0	0	0	0	0	0	0	0	0	0	0	0	0	0	0	0	0	0	0	0	0	0	0	0
[6]Sphingomonas japonica	0	0	0	0	0	0	0	0	0.004	0	0	0	0	0	0	0	0	0	0	0	0	0	0	0	0	0	0	0	0	0	0	0	0	0	0	0	0	0	0	0	0	0	0	0	0	0	0	0	0
[6]Aquibacillus albus	0	0	0	0	0	0	0	0	0.004	0	0	0	0	0	0	0	0	0	0	0	0	0	0	0	0	0	0.003	0	0	0	0	0	0	0	0	0	0	0	0	0	0	0	0	0	0	0	0	0	0
[6]Kocuria varians	0	0	0	0	0	0	0	0	0.004	0	0	0	0	0	0	0	0.004	0	0	0	0	0.003	0	0	0.003	0.004	0	0	0	0	0	0	0	0	0	0	0	0	0	0.005	0	0	0	0	0	0	0	0	0
[6]Noviherbaspirillum suwonense	0	0	0	0	0	0	0	0	0.004	0	0	0	0	0	0	0	0	0	0	0	0	0	0	0	0	0	0	0	0	0	0	0	0	0	0.105	0	0	0	0	0	0	0	0	0	0	0	0	0	0
[6]Methylotenera versatilis	0	0	0	0	0	0	0	0	0.004	0	0.001	0	0	0	0	0.136	0.004	0	0	0	0	0.003	0	0	0	0.009	0	0	0	0	0	0	0	0	0.044	0	0.045	0	0	0	0	0	0	0	0	0	0	0	0.004
[6]Methylobacillus flagellatus	0	0	0	0	0	0	0	0	0.004	0	0	0	0	0	0	0	0	0	0	0	0	0	0	0	0	0	0	0	0	0	0	0	0	0	0	0	0	0	0	0	0	0	0	0	0	0	0	0	0
[6]Rhizobium azooxidifex	0	0	0	0	0	0	0	0	0.004	0	0	0	0	0	0	0.23	0	0	0	0	0	0	0	0	0	0	0	0	0	0	0	0	0	0	0	0	0	0	0	0	0	0	0	0.01	0	0	0.005	0	0
[6]Lysinibacillus parviboronicapiens	0	0	0	0	0	0	0	0	0.004	0	0	0	0	0	0	0	0	0	0	0	0	0	0	0	0	0	0	0	0	0	0	0	0	0	0	0	0	0	0	0	0	0	0	0	0	0	0	0	0
[6]Bacillus andreraoultii	0	0	0	0	0	0	0	0	0.004	0	0	0	0	0	0	0	0	0.005	0	0	0	0	0	0	0	0	0	0	0	0	0	0	0	0	0	0	0	0	0	0	0	0	0	0	0	0	0	0	0
[6]Hymenobacter elongatus	0	0	0	0	0	0	0	0	0.004	0	0	0	0	0	0	0	0	0	0	0	0	0	0	0	0	0	0	0	0	0	0	0	0	0	0	0	0	0	0	0	0	0	0	0	0	0	0	0	0
[6]Lactobacillus songhuajiangensis	0	0	0	0	0	0	0	0	0.004	0	0	0	0	0	0	0	0	0	0	0	0	0	0	0	0	0	0	0	0	0	0	0	0	0	0	0	0	0	0	0	0	0	0	0	0	0.005	0	0	0
[6]Aeromonas eucrenophila	0	0	0	0	0	0	0	0	0.004	0	0	0	0	0	0	0	0	0	0	0	0	0.003	0	0	0	0	0	0	0	0	0	0	0	0	0	0	0	0	0	0	0	0	0	0	0	0	0	0	0
[6]Tetragenococcus koreensis	0	0	0	0	0	0	0	0	0.004	0	0	0	0	0	0	0	0	0	0	0	0	0	0	0	0	0	0	0	0	0	0	0	0	0	0	0	0	0	0	0	0	0	0	0	0	0	0	0	0
[6]Roseateles depolymerans	0	0	0	0	0	0	0	0	0.004	0	0	0	0	0	0	0	0	0	0	0	0	0	0	0	0	0	0	0	0	0	0	0	0	0	0	0	0	0	0	0	0	0	0	0.01	0	0	0	0	0
[6]Alkalibacterium olivapovliticus	0	0	0	0	0	0	0	0	0.004	0	0.002	0	0	0	0	0	0	0	0	0	0	0.19	0.002	0	0	0	0	0	0.005	0	0	0	0	0	0	0	0	0	0	0	0	0	0	0	0	0.005	0	0	0
[6]Actinomyces polynesiensis	0	0	0	0	0	0	0	0	0.004	0	0	0	0	0	0	0	0	0	0	0	0	0	0	0	0	0	0	0	0	0	0	0	0	0	0	0	0	0	0	0	0	0	0	0	0	0	0	0	0
[6]Porphyromonas canoris	0	0	0	0	0	0	0	0	0.004	0	0	0	0	0	0	0	0	0	0	0	0	0	0	0	0	0	0	0	0	0	0	0	0.005	0.014	0	0	0	0	0	0	0	0	0	0	0.006	0	0	0	0
[6]Sphingomonas naasensis	0	0	0	0	0	0	0	0	0.004	0	0.001	0	0	0	0	0	0	0	0	0	0	0.003	0	0	0	0	0	0	0	0	0	0	0	0	0	0	0	0	0	0	0	0	0	0.01	0	0	0	0	0
[6]Brassicibacter thermophilus	0	0	0	0	0	0	0	0	0.004	0.008	0	0	0	0	0	0	0	0	0	0	0	0	0	0	0	0	0	0	0	0	0	0	0	0	0	0	0	0	0	0	0	0	0	0	0	0	0	0	0
Cluster 400	0	0	0	0	0	0	0	0	0	0.526	0	0.174	0	0	0	0	0	0	0	0	0	0.161	0	0	0	0	0	0	0.059	0	0	0	0	0	0	0	0	0	0	0	0	0	0	0	0	0	0	0	0
Cluster 84	0	0	0	0	0	0	0	0	0	0.441	0.012	0	0	0	0	0	0	0	0	0	0	0	0	0	0	0	0	0	0	0	0	0	0	0	0	0	0	0	0	0	0	0.381	0	0.722	0	0	0	0	0
[6]Pseudoclavibacter chungangensis	0	0	0	0	0	0	0	0	0	0.314	0.007	0	0	0	0	0	0	0	0	0	0	0	0	0	0	0	0	0	0	0	0	0	0	0	0	0	0	0	0	0	0	0	0	0	0	0	0	0	0
[6]Anaerotruncus colihominis	0	0	0	0	0	0	0	0	0	0.276	0.097	0	0	0.006	0.039	0	0.148	0	0	0.025	0	0	0	0.143	0.073	0.036	0.029	0	0.117	0.024	0.018	0.002	0	0.217	0.055	0.01	0.089	0	0	0	0.116	0	0.124	0	0.081	0	0.005	0	0.116
[6]Alistipes putredinis	0	0	0	0	0	0	0	0	0	0.25	0.176	0.143	0	0	0	0	0.777	0	0	0.039	0.004	0	0	0	0.032	0.009	0.065	0	0.029	0.008	0.018	0	0	0	0	0.099	0.119	0.141	0.046	0	0	0	0.17	0	0.11	0	0	0	0.397
Cluster 346	0	0	0	0	0	0	0	0	0	0.216	0	0	0.05	0	0	0	0.216	0.054	0	0	0	0	0.068	0	0	0	0	0	0	0	0	0	0	0.066	0.111	0	0	0	0	0	0	0	0	0	0	0	0	0	0
Cluster 429	0	0	0	0	0	0	0	0	0	0.204	0	0.121	0	0	0.081	0	0	0.088	0	0	0	0	0	0	0	0	0	0	0	0	0	0	0	0	0	0	0	0.148	0	0	0	0	0	0	0.039	0	0	0	0
Cluster 401	0	0	0	0	0	0	0	0	0	0.199	0	0	0	0	0	0	0	0	0	0	0	0.193	0.046	0	0	0	0	0	0	0	0	0	0	0	0	0	0	0	0	0	0	0	0	0	0.023	0	0	0	0
Cluster 163	0	0	0	0	0	0	0	0	0	0.199	0	0	0	0	0	0	0	0	0	0	0	0	0	0	0	0	0.036	0	0	0	0	0	0	0	0	0	0	0	0	0	0	0	0	0.34	0	0	0	0.136	0
Cluster 366	0	0	0	0	0	0	0	0	0	0.174	0	0	0	0	0	0	0	0.078	0	0	0	0	0	0	0	0	0.046	0	0	0	0	0	0	0.147	0	0	0	0.061	0	0	0	0	0	0	0	0	0	0	0.335
[6]Dorea formicigenerans	0	0	0	0	0	0	0	0	0	0.17	0.195	0	0.004	0	0.27	0.183	0	0	0	0.011	0	0	0	0	0	0.036	0.039	0	0.039	0	0	0	0	0	0	0.005	0.052	0	0	0	0	0	0.124	0	0.003	0	0.294	0	0.472
Cluster 360	0	0	0	0	0	0	0	0	0	0.161	0	0	0	0	0	0	0.737	0	0	0	0	0	0	0	0	0	0	0	0	0	0	0	0.054	0	0	0	0	0	0	0	0	0	0	0	0	0	0	0	0
Cluster 359	0	0	0	0	0	0	0	0	0	0.161	0	0	0	0	0	0	0	0	0	0	0	0	0	0	0	0	0	0	0	0	0	0	0	0	0	0	0	0	0	0	0	0	0	0	0.045	0	0	0.161	0
Cluster 343	0	0	0	0	0	0	0	0	0	0.153	0	0.075	0	0	0	0	0.14	0	0	0	0	0	0	0	0	0	0	0	0	0	0	0	0	0.043	0	0	0.096	0	0	0	0	0	0	0	0	0.045	0	0.149	0
[6]Prevotella shahii	0	0	0	0	0	0	0	0	0	0.144	0.064	0	0	0	0	0.004	0.404	0	0	0.018	0	0.357	0.051	0	0	0.018	0.023	0.027	0.098	0	0	0	0	0	0	0.054	0.067	0.119	0	0	0.252	0	0.089	0	0.078	0	0.005	0	0.774
Cluster 459	0	0	0	0	0	0	0	0	0	0.14	0	0	0	0	0	0.171	0.056	0	0	0	0	0.626	0	0	0	0	0	0	0	0	0	0	0	0	0	0.034	0	0	0	0	0	0	0.115	0	0.039	0	0	0	0
Cluster 439	0	0	0	0	0	0	0	0	0	0.14	0	0	0	0	0	0.027	0	0	0	0	0	0.357	0	0	0	0	0.029	0	0	0	0	0	0	0.17	0	0	0	0.025	0	0	0	0	0	0	0.094	0	0	0	0
Cluster 398	0	0	0	0	0	0	0	0	0	0.136	0	0.151	0	0	0	0	0	0	0	0	0	0	0	0	0	0	0	0	0	0	0	0	0.063	0	0	0.054	0.505	0	0	0	0	0	0.03	0	0	0	0	0	0.054
Cluster 142	0	0	0	0	0	0	0	0	0	0.136	0	0.098	0	0	0	0	0.56	0	0	0	0	0	0	0	0	0	0	0	0	0	0	0	0	0	0	0	0	0	0	0.446	0	0	0	0	0.036	0.278	0.275	0	0.53
Cluster 123	0	0	0	0	0	0	0	0	0	0.131	0	0.106	0	0.121	0	0	0	0	0	0	0	0	0	0	0	0	0	0	0	0	0	0	0	0	0	0	0	0	0	0	0	0.404	0	0	0	0.197	0	0	0
Cluster 399	0	0	0	0	0	0	0	0	0	0.131	0	0	0	0	0	0.039	0	0	0	0	0	0.075	0	0	0.041	0	0	0	0.073	0	0	0	0	0.118	0	0	0	0	0	0	0	0	0	0	0	0	0	0	0
[6]Caproiciproducens galactitolivorans	0	0	0	0	0	0	0	0	0	0.123	0.005	0	0	0	0	0	0	0	0	0	0	0	0	0	0	0.004	0	0	0	0	0	0	0	0	0	0	0	0	0	0	0	0	0.187	0	0.036	0	0	0	0
Cluster 394	0	0	0	0	0	0	0	0	0	0.123	0	0	0	0	0	0.117	0	0	0	0	0	0	0	0	0	0	0	0	0.093	0	0	0	0	0	0	0	0	0	0	0	0	0	0	0	0.029	0	0	0	0
Cluster 466	0	0	0	0	0	0	0	0	0	0.119	0	0	0	0	0	0.07	0	0	0	0	0	0	0	0	0	0	0	0	0	0	0	0	0	0.553	0	0	0.104	0	0	0	0	0	0.043	0	0	0	0	0	0
Cluster 354	0	0	0	0	0	0	0	0	0	0.114	0.006	0	0.203	0	0	0	0	0	0	0	0	0.311	0.044	0	0	0	0	0	0	0	0	0	0	0	0.039	0	0	0	0	0	0	0	0	0	0.169	0	0	0	0.161
[6]Clostridium methylpentosum	0	0	0	0	0	0	0	0	0	0.114	0.085	0	0	0.075	0	0	0	0	0	0.021	0	0	0.08	0	0.003	0.018	0	0	0	0	0.009	0	0.045	0	0.138	0.034	0.022	0.051	0	0	0.04	0	0.004	0	0.003	0	0	0	0
[6]Bacteroides clarus	0	0	0	0	0	0	0	0	0	0.114	0.001	0	0	0	0	0	0	0	0	0	0	0	0	0	0	0	0	0	0	0	0	0	0	0	0	0	0	0	0	0	0	0	0	0	0	0	0	0	0
Cluster 164	0	0	0	0	0	0	0	0	0	0.11	0	0	0	0	0	0	0	0	0	0	0	0	0.044	0	0	0	0.046	0	0	0	0	0	0.041	0	0	0	0	0	0	0	0	0	0	0	0	0	0	0	0
Cluster 362	0	0	0	0	0	0	0	0	0	0.11	0	0	0	0	0	0.078	0	0	0	0	0	0.023	0.029	0	0	0	0.042	0	0	0	0	0	0.036	0	0	0	0	0	0	0	0	0	0	0	0	0	0	0	0
Cluster 118	0	0	0	0	0	0	0	0	0	0.102	0	0	0	0	0	0	0	0	0	0	0	0	0	0	0	0	0	0	0	0	0	0	0	0	0	0.039	0	0	0	0	0	0	0	0.464	0	0	0	0	0
Cluster 120	0	0	0	0	0	0	0	0	0	0.098	0	0	0	0	0	0	0	0	0	0	0.093	0	0	0	0	0	0	0	0	0	0	0	0	0	0	0	0	0	0	0	0	0	0	0	0	0	0	0	0.343
Cluster 166	0	0	0	0	0	0	0	0	0	0.098	0	0	0	0	0	0	0	0	0	0	0	0	0	0	0	0	0	0	0	0.102	0	0	0.444	0	0	0.374	0	0	0	0	0	0	0	0	0.029	0	0	0	0
[6]Clostridium alkalicellulosi	0	0	0	0	0	0	0	0	0	0.098	0.006	0.015	0	0	0	0	0	0	0	0.007	0	0	0.073	0	0	0	0	0	0	0	0	0	0	0	0	0	0	0	0	0	0	0	0	0	0	0	0.005	0.068	0.008
[6]Sandaracinus amylolyticus	0	0	0	0	0	0	0	0	0	0.098	0	0	0	0.179	0	0.066	0	0	0	0	0	0	0	0	0	0	0	0	0	0	0	0	0	0	0	0	0	0	0	0	0	0	0	0	0	0	0	0	0
[6]Bacillus litoralis	0	0	0	0	0	0	0	0	0	0.093	0	0	0	0	0	0	0	0	0	0	0	0	0	0	0	0	0	0	0	0	0.041	0	0	0	0	0	0	0	0	0	0	0	0	0	0	0	0	0	0
Cluster 157	0	0	0	0	0	0	0	0	0	0.089	0	0	0	0.104	0	0	0	0	0	0	0	0	0	0	0.108	0	0	0	0.063	0	0	0	0.091	0.213	0	0.059	0	0	0	0	0	0	0	0	0	0	0	0	0
[6]Lacunisphaera limnophila	0	0	0	0	0	0	0	0	0	0.089	0.021	0	0.004	0	0	0.035	0	0	0	0	0	0	0.017	0	0	0	0	0	0	0	0	0	0	0	0	0	0	0	0	0	0	0	0	0	0	0	0	0	0
Cluster 38	0	0	0	0	0	0	0	0	0	0.089	0	0	0	0	0	0.055	0	0	0	0	0	0	0	0	0	0	0	0	0	0	0	0	0	0	0	0	0	0	0	0	0	0	0	0	0.055	0	0	0	0
Cluster 487	0	0	0	0	0	0	0	0	0	0.089	0	0	0	0	0	0.265	0	0	0	0	0	0	0	0	0.089	0	0	0	0	0	0	0	0	0	0	0	0	0	0	0	0	0	0.038	0	0	0	0	0	0
Cluster 377	0	0	0	0	0	0	0	0	0	0.089	0	0	0	0	0.069	0	0	0	0	0	0	0	0	0	0.215	0	0	0.165	0	0	0	0	0	0.156	0	0	0	0	0	0	0	0	0	0	0.023	0	0	0	0
Cluster 357	0	0	0	0	0	0	0	0	0	0.089	0	0	0	0	0	0	0	0	0	0	0	0	0	0	0	0	0	0	0.098	0	0	0	0.032	0	0	0	0	0	0	0	0	0	0	0	0.036	0	0	0	0
Cluster 302	0	0	0	0	0	0	0	0	0	0.085	0	0	0	0.202	0	0	0	0	0	0	0	0	0	0	0	0	0	0	0	0.063	0	0	0	0	0.078	0	0	0	0	0	0.187	0	0	0	0.136	0.131	0.107	0.186	0.108
Cluster 345	0	0	0	0	0	0	0	0	0	0.085	0	0	0	0	0	0	0.2	0	0	0	0	0	0	0	0	0	0	0	0	0	0	0	0	0.066	0.133	0.044	0.104	0	0	0	0	0	0	0	0	0	0	0	0
Cluster 355	0	0	0	0	0	0	0	0	0	0.081	0	0	0	0	0	0	0	0	0	0	0	0.128	0.027	0	0	0	0.033	0	0	0	0	0	0	0	0	0	0	0	0	0	0	0	0	0	0	0.545	0	0	0
Cluster 424	0	0	0	0	0	0	0	0	0	0.076	0	0.075	0	0	0	0	0	0	0	0	0	0	0	0	0	0	0	0	0.034	0	0	0	0	0	0	0	0.074	0	0	0	0	0	0	0	0	0	0	0	0.389
Cluster 402	0	0	0	0	0	0	0	0	0	0.076	0	0	0	0	0	0	0	0	0	0	0	0.033	0	0	0	0	0	0	0	0.055	0	0	0.05	0	0	0.034	0	0.13	0	0	0	0	0	0	0.023	0	0	0	0
Cluster 404	0	0	0	0	0	0	0	0	0	0.076	0	0	0	0	0.093	0	0.196	0	0	0	0	0.036	0	0	0	0	0	0	0.039	0	0	0	0	0	0	0	0.089	0	0	0	0	0	0	0	0	0	0	0	0
Cluster 171	0	0	0	0	0	0	0	0	0	0.076	0	0	0	0	0.046	0	0	0	0	0	0	0	0	0	0.057	0	0	0	0	0	0	0	0	0	0	0	0	0	0	0	0.358	0	0	0	0	0	0	0	0
Cluster 428	0	0	0	0	0	0	0	0	0	0.072	0	0.128	0	0	0.104	0	0.096	0	0	0	0	0	0	0	0	0	0	0	0.088	0	0	0	0	0.109	0	0	0	0	0	0	0	0	0	0	0	0	0	0	0
Cluster 103	0	0	0	0	0	0	0	0	0	0.068	0	0	0	0	0	0	0	0	0	0	0.108	0	0	0.136	0	0	0	0	0	0	0	0	0	0	0	0	0	0	0	0	0	0	0	0	0	0	0	0	0
Cluster 167	0	0	0	0	0	0	0	0	0	0.068	0	0.136	0	0	0	0	0	0	0	0	0	0	0	0	0	0	0.023	0	0.088	0	0	0	0	0	0	0.113	0	0	0	0.718	0	0	0	0	0	0	0	0	0.083
Cluster 405	0	0	0	0	0	0	0	0	0	0.068	0	0	0	0	0.054	0	0.252	0	0	0	0	0	0	0	0	0	0	0	0	0	0	0	0	0	0	0	0	0.137	0	0	0	0	0	0	0	0	0	0	1.709
Cluster 333	0	0	0	0	0	0	0	0	0	0.068	0	0	0	0.121	0	0	0.34	0	0	0	0	0.052	0	0	0	0	0	0	0	0	0	0	0	0	0.183	0	0.074	0	0	0	0.081	0	0	0	0	0.55	0	0.167	0.128
Cluster 101	0	0	0	0	0	0	0	0	0	0.068	0	0	0	0	0	0	0	0	0	0	0	0	0	0	0	0	0	0	0	0	0	0	0	0	0	0	0	0	0.085	0	0	0	0	0	0	0	0	0	0
[6]Allofustis seminis	0	0	0	0	0	0	0	0	0	0.064	0.052	0	0	0	0	0	0	0	0	0	0	0	0	0	0	0	0	0	0	0	0	0.008	0.086	0	0	0	0	0	0	0	0	0	0	0.206	0	0	0	0	0
Cluster 58	0	0	0	0	0	0	0	0	0	0.064	0	0	0	0	0	0	0	0	0	0	0.057	0	0	0	0	0	0	0	0	0	0	0	0	0	0	0.034	0	0	0	0	0	0	0	0.856	0.149	0	0	0	0
Cluster 370	0	0	0	0	0	0	0	0	0	0.064	0	0.226	0	0	0	0	0.18	0	0	0	0	0	0	0	0.288	0	0.254	0	0	0	0	0	0	0	0	0	0	0.242	0	0	0	0	0	0	0	0	0	0.328	0.029
Cluster 136	0	0	0	0	0	0	0	0	0	0.064	0	0	0	0	0	0	0	0	0	0	0	0	0.041	0	0	0	0	0	0	0	0	0	0	0	0	0.074	0	0	0	0	0	0	0	0	0	0	0	0	0
Cluster 396	0	0	0	0	0	0	0	0	0	0.064	0	0	0	0	0	0	0	0	0	0	0	0.049	0	0	0.032	0	0.094	0	0	0	0	0	0.045	0	0	0.084	0	0	0	0	0	0	0.03	0	0	0	0	0	0
Cluster 165	0	0	0	0	0	0	0	0	0	0.064	0	0	0	0	0	0	0	0	0	0	0	0	0	0	0	0	0	0	0	0	0	0	0	0.232	0	0	0	0	0	0	0.096	0	0	0	0	0	0	0	0
[6]Neisseria mucosa	0	0	0	0	0	0	0	0	0	0.064	0	0	0.277	0	0	0	0	0	0	0	0	0	0.015	0	0.003	0	0	0.004	0	0	0.009	0	0	0.151	0	0	0	0	0	0	0.409	0	0	0	0	0	0	0	0.095
Cluster 89	0	0	0	0	0	0	0	0	0	0.064	0	0	0	0	0	0	0	0	0	0	0	0	0	0	0	0	0	0	0	0	0	0	0	0	0	0	0	0	0	0	0	0	0	0	0	0	0	0	0
[6]Clostridium saccharobutylicum	0	0	0	0	0	0	0	0	0	0.059	0	0	0	0	0	0.074	0	0	0	0	0	0	0	0	0	0	0	0	0	0	0	0	0	0	0	0	0	0	0	0	0	0	0	0	0	0	0	0	0
[6]Chryseobacterium chaponense	0	0	0	0	0	0	0	0	0	0.059	0.029	0	0	0	0	0	0	0	0	0	0	0	0	0	0	0	0	0.018	0	0	0	0	0	0.014	0	0	0	0	0	0.699	0	0.152	0.038	0	0	0.035	0	0	0
Cluster 67	0	0	0	0	0	0	0	0	0	0.055	0	0	0	0	0	0	0	0	0	0	0	0	0	0	0	0	0	0	0	0	0	0	0	0	0	0	0	0	0	0	0	0	0	0	0	0	0	0	0.033
Cluster 367	0	0	0	0	0	0	0	0	0	0.051	0	0.121	0	0	0	0	0	0	0	0	0	0	0	0	0	0	0.059	0	0	0	0	0	0	0	0	0	0	0.054	0	0	0	0	0	0	0	0	0	0	0
[6]Bifidobacterium bifidum	0	0	0	0	0	0	0	0	0	0.051	0	0	0	0.11	0	0	0	0	0	0	0.273	0.193	0	0	0.158	0	0	0	0	0	0	0	0	0	0	0	0	0	0	0	0.01	0	0.009	0	0	0	0	0	0
[6]Sphingomonas jaspsi	0	0	0	0	0	0	0	0	0	0.051	0	0	0	0	0	0	0	0	0	0	0	0	0	0	0	0	0	0	0	0	0	0	0	0	0	0	0	0	0	0	0	0.008	0	0	0	0	0	0	0
Cluster 364	0	0	0	0	0	0	0	0	0	0.051	0	0	0	0	0	0	0	0	0	0	0	0	0	0	0	0	0	0	0	0	0	0	0	0	0	0	0	0	0	0	0	0	0	0	0	0	0	0	0
[6]Eubacterium ruminantium	0	0	0	0	0	0	0	0	0	0.051	0	0	0	0	0	0	0	0	0	0	0	0	0	0	0	0.009	0	0.009	0	0	0	0	0	0	0.006	0	0.007	0	0	0	0	0	0	0	0.016	0	0	0	0
[6]Mangrovibacterium marinum	0	0	0	0	0	0	0	0	0	0.051	0	0	0	0	0	0	0	0	0	0	0	0	0	0	0	0	0	0	0	0	0	0	0	0	0	0	0	0	0	0	0	0	0	0	0	0	0	0	0
[6]Alishewanella solinquinati	0	0	0	0	0	0	0	0	0	0.047	0	0	0	0	0	0	0	0	0	0	0	0	0	0	0	0	0	0	0	0	0	0	0	0	0	0	0	0	0	0	0	0	0	0	0	0	0	0	0
[6]Paenarthrobacter nitroguajacolicus	0	0	0	0	0	0	0	0	0	0.047	0	0.219	0.058	0	0	0	0	0	0	0	0	0	0.019	0	0	0	0	0	0.005	0	0	0	0	0	0	0.02	0	0	0	0	0	0	0.089	0	0	0	0	0.111	0
[6]Eubacterium minutum	0	0	0	0	0	0	0	0	0	0.047	0	0	0	0	0	0	0	0	0	0	0	0	0	0	0	0	0	0	0	0	0	0	0	0	0	0	0	0	0	0	0	0	0	0	0	0	0	0	0
Cluster 179	0	0	0	0	0	0	0	0	0	0.047	0	0	0	0	0	0	0	0	0	0	0	0	0	0	0	0	0	0	0	0	0	0	0	0.128	0.1	0	0.364	0	0	0	0	0	0	0	0.075	0	0	0	0
Cluster 169	0	0	0	0	0	0	0	0	0	0.047	0	0	0	0	0	0	0	0	0	0	0	0	0	0	0.032	0	0	0	0	0.102	0	0	1.042	0	0	0.251	0.223	0	0	0	3.721	0	0.03	0	0	0	0	0	0
[6]Clostridium populeti	0	0	0	0	0	0	0	0	0	0.042	0.029	0	0	0	0	0.047	0	0	0	0.018	0	0	0	0	0	0	0	0	0	0	0	0	0	0.118	0	0	0.089	0.004	0	0	0	0	0.06	0	0	0	0	0	0.004
Cluster 226	0	0	0	0	0	0	0	0	0	0.042	0	0	0	0	0.232	0.07	0	0	0	0	0	0	0	0	0	0	0	0	0	0	0	0	0	0.047	0	0	0	0.033	0	0	0	1.448	0	0	0	0.116	0.051	0	0
[6]Bacteroides stercoris	0	0	0	0	0	0	0	0	0	0.042	0	0	0	0.444	0	0	0.008	0	0	0	0	0	0	0	0	0.022	0	0	0	0	0	0.004	0	0	0	0.005	0	0	0	0.174	0	0	0	0	0	0	0.205	0	0
[6]Microbacterium hominis	0	0	0	0	0	0	0	0	0	0.042	0	0.008	0	0	0	0	0.036	0	0.011	0	0	0	0	0.429	0	0	0	0	0	0	0	0	0	0.043	0.066	0	0	0	0	0.023	0	0	0	0.196	0.068	0	0.023	0.303	0
Cluster 368	0	0	0	0	0	0	0	0	0	0.042	0	0	0	0	0	0	0	0	0	0	0	0	0	0	0	0	0	0	0	0.051	0	0	0	0	0	0	0	0.025	0	0	0	0	0	0	0.052	0	0	0	0.12
Cluster 77	0	0	0	0	0	0	0	0	0	0.042	0.007	0	0	0	0	0	0	0	0	0	0	0	0	0	0	0	0	0	0.063	0	0	0	0	0	0	0	0	0	0	0	0	0	0	0	0	0	0	0	0
Cluster 138	0	0	0	0	0	0	0	0	0	0.042	0	0	0.174	0	0	0	0	0	0	0	0	0	0.036	0	0	0	0	0	0	0	0	0	0	0	0	0	0.059	0	0	0	0	0	0	0	0	0	0	0	0
Cluster 176	0	0	0	0	0	0	0	0	0	0.038	0	0	0	0	0	0	0.236	0	0	0	0	0	0	0	0.26	0	0	0	0	0	0	0	0	0	0	0	0	0	0	0	0	0	0	0	0.146	0	0	0	0
Cluster 403	0	0	0	0	0	0	0	0	0	0.038	0	0.083	0	0	0	0	0.332	0	0	0	0	0	0	0	0	0	0	0.031	0	0	0	0	0.045	0	0.094	0	0	0.087	0	0	0	0	0	0	0	0	0	0.087	0
Cluster 379	0	0	0	0	0	0	0	0	0	0.038	0	0.053	0	0	0.154	0	0.152	0	0	0	0	0	0	0	0.228	0	0.065	0	0	0	0	0	0	0.113	0	0	0.186	0	0	0	0	0	0.094	0	0	0	0	0	0
Cluster 440	0	0	0	0	0	0	0	0	0	0.038	0	0.091	0	0	0	0	0.18	0	0	0	0	0	0	0	0	0	0	0	0	0	0	0	0	0.052	0	0	0	0	0	0	0	0	0.153	0	0.058	0	0	0	0
Cluster 434	0	0	0	0	0	0	0	0	0	0.038	0	0	0	0	0	0	0.256	0	0	0	0	0.102	0	0	0	0	0	0	0.102	0	0	0	0	0.165	0	0	0.111	0.025	0	0	0	0	0	0	0	0	0	0	0
Cluster 502	0	0	0	0	0	0	0	0	0	0.038	0	0	0	0	0	0	0	0	0	0	0	0	0	0	0	0	0	0	0	0	0	0	0	0	0	0	0	0	0	0	0	0	0	0	0	0	0	0	0
[6]Comamonas testosteroni	0	0	0	0	0	0	0	0	0	0.038	0	0	0	0	0	0	0	0	0	0	0	0	0	0	0	0	0	0	0	0	0	0	0	0	0.028	0	0	0	0	0	0	0	0	1.114	0	0	0	0	0
Cluster 149	0	0	0	0	0	0	0	0	0	0.034	0	0	0	0	0	0	0	0	0	0	0	0	0	0	0	0	0	0	0	0.102	0	0	0	0	0	0	0	0	0	0	0	0	0	0	0	0	0	0	0
Cluster 134	0	0	0	0	0	0	0	0	0	0.034	0	0	0	0	0	0	0	0	0	0	0	0	0	0	0	0	0	0	0	0	0	0	0	0.043	0	0.039	0	0	0.154	0	0.545	0.221	0	1.114	0	0.172	0	0	0
Cluster 447	0	0	0	0	0	0	0	0	0	0.034	0	0.083	0	0	0	0.109	0	0	0	0	0	0.023	0	0	0	0	0	0.031	0	0	0	0	0	0	0	0	0	0	0	0	0	0	0.064	0	0	0	0	0	0
Cluster 139	0	0	0	0	0	0	0	0	0	0.034	0	0	0	0.115	0	0	0	0	0	0	0	0	0	0.072	0	0	0	0	0	0	0	0	0.077	0	0	0	0	0	0	0	0	0	0	1.072	0	0	0.177	0	0
Cluster 143	0	0	0	0	0	0	0	0	0	0.034	0	0.196	0	0	0	0	0	0.049	0	0	0	0	0	0	0	0	0	0	0	2.088	0	0	0	0	0	0	0	0	0	0	0	0.198	0	0.557	0	0	0	0	0.095
Cluster 62	0	0	0	0	0	0	0	0	0	0.034	0	0	0	0	0	0	0	0.034	0	0	0	0	0	0	0	0	0	0	0	0	0.11	0	0	0.061	0	0	0	0	0	0	0	0	0	0.402	0	0	0	0	0
Cluster 414	0	0	0	0	0	0	0	0	0	0.034	0	0.121	0	0	0	0	0	0	0	0	0	0.072	0	0	0	0	0	0	0.063	0.051	0	0	0	0	0	0	0	0	0	0	0	0	0.081	0	0	0	0	0	0
[6]Comamonas odontotermitis	0	0	0	0	0	0	0	0	0	0.03	0	0	0	0.156	0.023	0	0	0.015	0	0	0	0	0	0.129	0.168	0	0	0	0.044	0	0	0	0.077	0.052	0.155	0	0	0	0	0.31	0	0.099	0.072	0	0	0	0	0.08	0
Cluster 168	0	0	0	0	0	0	0	0	0	0.03	0	0	0	0	0	0	0	0	0	0	0	0	0	0	0	0	0	0	0	0.055	0	0	0.041	0	0	0.059	0	0	0	0	0	0	0	0	0	0	0	0.235	0.128
Cluster 145	0	0	0	0	0	0	0	0	0	0.03	0	0.143	0	0	0	0	0	0	0	0	0	0	0	0	0	0	0.055	0	0	0	0	0	0.072	0	0	0	0.119	0	0	0.113	0	0	0	0.103	0	0	0.149	0.415	0
Cluster 254	0	0	0	0	0	0	0	0	0	0.03	0	0	0	0	0	0	0.196	0	0	0	0	8.479	0	0	0	0	0	0	0	0	0	0	0	0.132	0	0	0	0	0	0	0.061	0	0	0	0	0	0.075	0	0
Cluster 14	0	0	0	0	0	0	0	0	0	0.03	0	0	0	0.156	0	0	0	0	0	0	0.208	0	0	0	0	0	0	0	0	0	0	0	0	0	0	0	0	0	0	0	0	0	0	0	0	0.596	0	0	0
Cluster 135	0	0	0	0	0	0	0	0	0	0.03	0	0	0	0.087	0	0.031	0	0	0	0	0	0	0	0	0	0	0	0	0	0	0	0	0	0	0	0	0	0	0	0	0	0	0	1.072	0	0	0	0	0
[6]Phocea massiliensis	0	0	0	0	0	0	0	0	0	0.03	0.024	0	0	0	0	0	0	0	0	0	0	0	0	0.15	0	0.004	0	0	0	0	0	0	0	0	0	0	0	0	0	0	0	0	0	0	0.016	0	0	0	0
[6]Cellulosilyticum lentocellum	0	0	0	0	0	0	0	0	0	0.03	0	0	0	0	0	0.214	0	0	0	0	0	0	0	0	0	0	0	0	0	0	0	0	0	0	0	0	0	0	0	0	0	0	0	0	0	0	0	0	0
Cluster 71	0	0	0	0	0	0	0	0	0	0.03	0	0	0	0	0	0	0	0	0	0	0	0	0	0	0	0	0	0	0.293	0	0	0	0	0	0	0	0	0	0	0	0	0	0	0	0	0	0	0	0.037
[6]Tissierella carlieri	0	0	0	0	0	0	0	0	0	0.021	0	0	0	0	0	0	0	0	0	0	0	0	0	0	0	0	0	0	0	0	0	0	0	0	0	0	0	0	0	0	0	0	0	0	0	0	0	0	0
[6]Treponema porcinum	0	0	0	0	0	0	0	0	0	0.017	0.033	0	0	0	0	0	0.008	0	0	0	0	0	0	0	0	0	0	0	0	0	0	0	0	0	0	0	0	0	0.057	0	0	0	0.017	0	0.003	0	0	0	0
[6]Flavonifractor plautii	0	0	0	0	0	0	0	0	0	0.017	0.001	0	0	0	0	0	0	0	0.003	0	0	0	0	0	0	0	0.033	0.022	0.161	0	0	0	0	0.047	0	0.054	0.007	0	0	0	0	0.008	0	0	0	0	0	0	0
[6]Protochlamydia naegleriophila	0	0	0	0	0	0	0	0	0	0.013	0.032	0	0	0	0	0	0	0	0	0	0	0.239	0	0	0	0.009	0	0	0	0	0	0	0	0	0	0	0	0	0	0	0	0	0	0	0	0	0	0	0
[6]Methanocorpusculum labreanum	0	0	0	0	0	0	0	0	0	0.013	0.017	0	0	0	0	0	0.096	0	0	0.004	0	0	0	0	0	0.009	0	0	0.02	0	0	0	0	0	0	0	0	0	0	0	0	0	0.009	0	0	0	0	0	0.021
[6]Actinomyces graevenitzii	0	0	0	0	0	0	0	0	0	0.013	0	0	0	0	0	0	0	0	0	0	0	0	0	0	0	0	0	0	0	0	0	0	0	0	0	0	0	0	0.046	0	0.131	0	0	0	0	0	0	0	0
[6]Hungatella hathewayi	0	0	0	0	0	0	0	0	0	0.013	0.09	0	0	0.006	0.004	0	0	0	0	0	0	0	0	0	0	0.063	0.042	0.102	0	0	0.009	0.002	0	0	0	0.044	0.03	0.004	0	0	0.106	0	0.004	0	0	0	0	0	0.099
[6]Prevotella buccalis	0	0	0	0	0	0	0	0	0	0.008	0.038	0	0	0	0	0.148	0.496	0	0	0	0	0	0.029	0	0	0.022	0.127	0	0.01	0	0	0	0	0	0	0.389	0	0.119	0	0	0.071	0	0.217	0	0.094	0	0	0	0.025
[6]Polynucleobacter asymbioticus	0	0	0	0	0	0	0	0	0	0.008	0	0	0	0	0.035	0	0.06	0.029	0	0	0.047	0	0	0	0.184	0	0	0	0.127	0	0	0	0	0	0.083	0	0	0	0	0.994	0	0.442	0	0	0	0	0	0.118	0
[6]Bacteroides barnesiae	0	0	0	0	0	0	0	0	0	0.008	0.004	0	0	0	0	0	0	0	0	0	0	0	0	0	0	0.004	0	0	0.005	0	0	0	0	0	0	0	0	0	0	0	0	0	0	0	0	0	0	0	0
[6]Pseudarcicella hirudinis	0	0	0	0	0	0	0	0	0	0.008	0	0	0	0.254	0.008	0	0	0	0	0	0	0	0	0	0.165	0	0	0.004	0	0	0.009	0	0	0	0.21	0.039	0	0	0	0.399	0.116	0	0.03	0	0.003	0.484	0	0.768	0
[6]Sedimentibacter saalensis	0	0	0	0	0	0	0	0	0	0.004	0	0	0	0	0	0	0	0	0	0	0	0	0	0	0	0.004	0	0	0	0	0	0	0	0	0.006	0	0	0	0	0	0	0	0	0	0	0	0	0	0
[6]Serinicoccus chungangensis	0	0	0	0	0	0	0	0	0	0.004	0	0	0	0	0	0	0	0	0	0	0	0	0	0	0	0	0	0	0	0	0	0	0	0	0	0	0	0	0	0	0	0	0	0	0	0	0	0	0
[6]Clostridium viride	0	0	0	0	0	0	0	0	0	0.004	0.015	0	0	0.15	0	0	0.004	0	0	0.007	0	0.472	0	0	0	0.018	0	0.044	0	0	0	0.006	0.091	0	0.006	0.094	0	0.036	0	0.891	0	0	0.026	0	0	0	0	0	0.389
[6]Clostridium clariflavum	0	0	0	0	0	0	0	0	0	0.004	0.026	0	0	0	0	0	0	0	0	0.021	0	0	0	0	0	0.009	0.042	0.013	0.015	0	0	0	0	0	0	0.049	0.156	0	0	0	0	0	0	0	0	0	0	0	0.012
[6]Parageobacillus thermantarcticus	0	0	0	0	0	0	0	0	0	0.004	0	0	0	0	0	0	0	0	0	0	0	0	0	0	0	0	0	0	0	0	0	0	0	0	0	0	0	0	0	0	0	0	0	0	0	0	0	0.006	0
[6]Acetivibrio ethanolgignens	0	0	0	0	0	0	0	0	0	0.004	0.135	0	0	0.254	0	0	0	0	0	0	0	0	0.022	0	0	0.004	0.01	0	0	0	0	0	0	0.18	0	0.005	0	0	0	0	0	0	0.085	0	0.042	0	0	0	0.008
[6]Butyrivibrio hungatei	0	0	0	0	0	0	0	0	0	0.004	0	0	0	0	0	0	0	0	0	0	0	0	0	0	0	0	0	0	0	0	0	0	0	0	0	0	0	0	0	0	0	0	0	0	0	0	0	0	0
[6]Saccharomonospora halophila	0	0	0	0	0	0	0	0	0	0.004	0	0	0	0	0	0	0	0	0	0	0	0	0	0	0	0	0	0	0	0	0	0	0	0	0	0	0	0	0	0	0	0	0	0	0	0	0	0	0
[6]Pseudomonas entomophila	0	0	0	0	0	0	0	0	0	0.004	0	0	0	0	0	0	0	0	0	0	0	0.007	0.002	0	0	0	0	0	0	0	0	0	0.059	0	0	0	0	0	0	0.005	0	0.008	0	0	0	0	0	0	0
[6]Novosphingobium pentaromativorans	0	0	0	0	0	0	0	0	0	0.004	0.001	0	0	0	0.015	0.277	0.272	0	0	0	0	0	0	0	0	0	0.007	0.004	0	0.028	0	0	0	0	0	0	0	0	0	0	0	0.366	0	0	0	0	0.005	0	0
[6]Corynebacterium ulcerans	0	0	0	0	0	0	0	0	0	0.004	0	0	0	0	0	0	0	0	0	0	0	0	0	0	0	0	0	0	0	0	0	0	0	0	0	0	0	0	0	0	0	0	0	0	0	0	0	0	0
[6]Gulosibacter molinativorax	0	0	0	0	0	0	0	0	0	0.004	0.001	0	0	0	0	0	0	0	0	0	0.075	0	0	0	0	0	0	0	0	0	0	0	0	0	0	0	0	0	0	0	0	0	0	0	0	0	0	0	0
[6]Corynebacterium kutscheri	0	0	0	0	0	0	0	0	0	0.004	0.002	0	0	0.017	0	0	0	0	0	0	0	0	0	0	0	0	0	0	0	0.004	0.005	0	0	0	0	0	0	0	0	0	0	0	0	0	0	0.03	0	0	0
[6]Bacteroides timonensis	0	0	0	0	0	0	0	0	0	0.004	0	0	0	0	0	0	0	0	0	0	0	0	0	0	0	0	0	0	0	0	0	0	0	0	0	0	0	0	0	0	0	0	0	0	0	0	0	0	0
[6]Gardnerella vaginalis	0	0	0	0	0	0	0	0	0	0.004	0	0	0	0	0	0	0	0	0	0	0	0	0	0	0	0	0	0	0	0	0	0	0	0.104	0	0	0	0	0	0	0	0	0	0	0	0	0	0	0
[6]Bacillus selenatarsenatis	0	0	0	0	0	0	0	0	0	0.004	0	0	0	0	0	0	0	0	0	0	0	0	0	0	0	0	0	0	0	0	0	0	0	0	0	0	0	0	0	0	0	0	0	0	0	0	0	0	0
[6]Oceanobacillus chironomi	0	0	0	0	0	0	0	0	0	0	1.489	0.03	0.588	0.369	0.548	0.004	0.312	0.558	0	0.036	0	0.003	0.102	0	0	0	0.433	0	0.215	0	0.005	0	0.317	0	0.127	0	0.468	1.026	0.33	0	0.131	0	0.652	0	0	0	0	0	0.182
Cluster 1096	0	0	0	0	0	0	0	0	0	0	0.481	0	0	0	0	0	0	0	0	0	0	0	0	0	0	0	0	0	0	0	0	0	0	0	0	0	0	0	0	0	0	0	0	0	0	0	0	0	0
[6]Myroides indicus	0	0	0	0	0	0	0	0	0	0	0.462	0	0.199	0	0	0.004	0.236	0.103	0	0.014	0	0	0.085	0	0	0.018	0	0	0	0	0	0	0	0	0	0	0.111	0	0	0	0	0	0.068	0	0	0	0	0	0
Cluster 2148	0	0	0	0	0	0	0	0	0	0	0.401	0	0	0	0	0	0	0	0	0	0	0	0	0	0	0	0	0	0	0	0	0	0	0	0	0	0	0	0	0	0	0	0	0	0	0	0	0	0
Cluster 880	0	0	0	0	0	0	0	0	0	0	0.39	0	0	0	0	0	0	0	0	0	0	0	0	0	0	0	0	0	0	0	0	0	0	0	0	0	0	0	0	0	0	0	0	0	0	0	0	0	0
[6]Oceanobacillus indicireducens	0	0	0	0	0	0	0	0	0	0	0.301	0	0.004	0.006	0.069	0	0.709	0.823	0	0	0	0	0	0	0	0.049	0.052	0	0	0	0	0	0.036	0	0	0.118	0.007	0.087	0	0.314	0.464	1.379	0.009	0.01	0.045	0	0	0	0
[6]Elizabethkingia endophytica	0	0	0	0	0	0	0	0	0	0	0.225	0	0.008	0	0	0	0.288	0.127	0	0.021	0	0	0	0	0	0.004	0	0	0	0	0	0	0	0	0	0	0	0	0	0	0	0	0	0	0	0	0.135	0	0
[6]Oceanobacillus rekensis	0	0	0	0	0	0	0	0	0	0	0.221	0	0.004	0	0	0	0	0	0	0	0	0.039	0.041	0	0	0.009	0.042	0	0	0	0	0	0	0	0	0	0	0.163	0	0	0	0	0	0	0	0	0	0	0
[6]Actinoplanes sichuanensis	0	0	0	0	0	0	0	0	0	0	0.204	0	0	0	0	0	0	0	0	0	0	0	0	0	0	0	0	0	0	0	0	0	0	0	0	0	0	0	0	0	0	0	0	0	0	0	0	0	0
[6]Ulvibacter antarcticus	0	0	0	0	0	0	0	0	0	0	0.199	0	0	0	0	0	0	0	0	0.014	0	0	0	0	0	0	0	0	0	0	0	0	0	0	0	0	0	0	0	0	0	0	0	0	0	0	0	0	0.079
[6]Flavobacterium caeni	0	0	0	0	0	0	0	0	0	0	0.195	0	0	0	0	0	0	0	0	0	0	0	0	0	0	0	0	0	0	0	0.009	0	0	0	0	0	0	0	0	0	0	0	0	0	0	0	0	0	0
[6]Clostridium butyricum	0	0	0	0	0	0	0	0	0	0	0.193	0	0	0	0	0	0	0	0	0	0	0	0	0	0.95	0	0	0	0	0	0	0	0	0	0	0	0	0	0	0	0	0	0	0	0	0	0	0	0
[6]Alcanivorax pacificus	0	0	0	0	0	0	0	0	0	0	0.192	0.008	0	0	0	0	0.172	0.005	0	0	0	0	0	0.143	0	0	0	0	0	0	0	0	0	0	0	0	0	0	0.046	0	0	0	0	0	0	0	0	0	0
[6]Ornithinibacillus halophilus	0	0	0	0	0	0	0	0	0	0	0.184	0	0	0	0	0	0	0	0	0	0	0	0	0	0	0	0	0	0	0	0	0	0	0	0	0	0.059	0.061	0	0	0	0	0	0	0.016	0	0	0	0.228
[6]Halomonas cerina	0	0	0	0	0	0	0	0	0	0	0.174	0.038	0	0	0	0	0	0.22	0	0.011	0	0	0.017	0	0	0.013	0.003	0	0	0	0	0	0	0	0	0	0	0	0	0	0.268	0	0	0	0.029	0	0	0	0
[6]Luteimonas marina	0	0	0	0	0	0	0	0	0	0	0.164	0	0	0.254	0	0	0	0	0	0.075	0	0	0	0	0	0	0.039	0	0	0	0	0	0	0.085	0	0	0	0	0	0	0	0	0	0	0	0	0	0	0
[6]Cellulomonas chitinilytica	0	0	0	0	0	0	0	0	0	0	0.164	0	0	0	0	0	0	0	0	0	0	0	0	0	0	0	0	0	0	0	0	0	0	0	0	0	0	0	0	0	0	0	0	0	0	0	0	0	0
[6]Conchiformibius steedae	0	0	0	0	0	0	0	0	0	0	0.157	0	0	0	0	0	0	0	0	0	0	0	0	0	0	0	0	0	0	0	0	0	0	0	0	0	0	0	0	0	0	0	0	0	0	0	0	0	0
Cluster 2053	0	0	0	0	0	0	0	0	0	0	0.156	0	0	0	0	0	0	0	0	0	0	0	0	0	0	0	0	0	0	0	0	0	0	0	0	0	0	0	0	0	0	0	0	0	0	0	0	0	0
[6]Bacteroides massiliensis	0	0	0	0	0	0	0	0	0	0	0.154	0	0	0	0	0	0	0	0	0.036	0	0.547	0	0	0	0.013	0.225	0.116	0.005	0	0	0.004	0	0	0	0.034	0.089	0	0	0	0.162	0	0.153	0	0.078	0	0	0	1.096
Cluster 2161	0	0	0	0	0	0	0	0	0	0	0.147	0	0	0	0	0	0	0	0	0	0	0	0	0	0	0	0	0	0	0	0	0	0	0	0	0	0	0	0	0	0	0	0	0	0	0	0	0	0
[6]Sphingomonas panacis	0	0	0	0	0	0	0	0	0	0	0.143	0	0	0	0.004	0	0	0	0	0	0	0.003	0	0	0	0	0	0	0	0	0	0	0	0	0	0	0	0	0	0	0	0	0	0	0	0	0	0	0
[6]Frederiksenia canicola	0	0	0	0	0	0	0	0	0	0	0.139	0	0	0	0	0	0	0	0	0	0	0	0	0	0	0	0	0	0	0	0	0	0	0	0	0	0	0	0	0	0	0	0	0	0	0	0	0	0
Cluster 1108	0	0	0	0	0	0	0	0	0	0	0.139	0	0	0	0	0	0	0	0	0	0	0	0.017	0	0	0	0	0	0	0	0	0	0	0	0	0	0	0	0	0	0	0	0	0	0	0	0	0	0
[6]Oceanobacillus luteolus	0	0	0	0	0	0	0	0	0	0	0.135	0	0.012	0.312	0.012	0	0.004	0.039	0	0	0.004	0.079	0.068	0	0	0.018	0.091	0	0	0.004	0	0	0.005	0	0.006	0	0.148	0.278	0	0	0.005	0.03	0.119	0	0	0	0.042	0	0.004
[6]Pseudogracilibacillus auburnensis	0	0	0	0	0	0	0	0	0	0	0.135	0	0	0.023	0	0	0	0.171	0	0.004	0	0.003	0.136	0	0	0.009	0.28	0	0.02	0	0	0	0.072	0	0	0	0.059	0.072	0	0	0	0	0	0	0	0	0	0	0
Cluster 2035	0	0	0	0	0	0	0	0	0	0	0.121	0	0	0	0	0	0	0	0	0	0	0	0	0	0	0	0	0	0	0	0	0	0	0	0	0	0	0	0	0	0	0	0	0	0	0	0	0	0
Cluster 2459	0	0	0	0	0	0	0	0	0	0	0.12	0	0	0	0	0	0	0	0	0	0	0	0	0	0	0	0	0	0	0	0	0	0	0	0	0	0	0	0	0	0	0	0	0	0	0	0	0	0
Cluster 2078	0	0	0	0	0	0	0	0	0	0	0.12	0	0	0	0	0	0	0	0	0	0	0	0	0	0	0	0	0	0	0	0	0	0	0	0	0	0	0	0	0	0	0	0	0	0	0	0	0	0
Cluster 1073	0	0	0	0	0	0	0	0	0	0	0.113	0	0	0	0	0	0	0	0	0	0	0	0	0	0	0	0	0	0	0	0	0	0	0	0	0	0	0	0	0	0	0	0	0	0	0	0	0	0
[6]Clostridium clostridioforme	0	0	0	0	0	0	0	0	0	0	0.113	0	0	0.006	0.008	0.288	0.268	0	0	0.025	0.004	0	0	0	0	0.004	0.026	0	0.044	0.004	0.014	0	0	0.033	0	0.054	0	0	0	0.005	0	0	0.026	0.681	0.104	0	0.023	0	0.36
[6]Oceanobacillus chungangensis	0	0	0	0	0	0	0	0	0	0	0.102	0	0.008	0	0.004	0	0	0.005	0	0	0	0	0	0	0	0.009	0	0	0	0	0	0	0	0	0	0	0	0	0	0	0	0.008	0	0	0	0	0	0	0
[6]Bacteroides coprocola	0	0	0	0	0	0	0	0	0	0	0.101	0	0	0	0	0	0	0.01	0	0.032	0	0	0	0	0	0.004	0	0	0.088	0	0	0	0	0	0.006	0.03	0.022	0.119	0	0	0.141	0	0.004	0	0.175	0.994	0	0	0.281
Cluster 2079	0	0	0	0	0	0	0	0	0	0	0.1	0	0	0	0	0	0	0	0	0	0	0	0	0	0	0	0	0	0	0	0	0	0	0	0	0	0	0	0	0	0	0	0	0	0	0	0	0	0
Cluster 2274	0	0	0	0	0	0	0	0	0	0	0.098	0	0	0	0	0	0	0	0	0	0	0	0	0	0	0	0	0	0	0	0	0	0	0	0	0	0	0	0	0	0	0	0	0	0	0	0	0	0
Cluster 2652	0	0	0	0	0	0	0	0	0	0	0.095	0	0	0	0	0	0	0	0	0	0	0	0	0	0	0	0	0	0	0	0	0	0	0	0	0	0	0	0	0	0	0	0	0	0	0	0	0	0
Cluster 253	0	0	0	0	0	0	0	0	0	0	0.094	0	0	0	0	0.339	0	0	0	0	0	0	0	0.114	0	0	0	0	0	0	0	0	0	0	0	0	0	0	0.057	0	0	0	0	0	0	0	0.107	0	0
Cluster 1248	0	0	0	0	0	0	0	0	0	0	0.092	0	0	0	0	0	0	0	0	0	0	0	0	0	0	0	0	0	0	0	0	0	0	0	0	0	0	0	0	0	0	0	0	0	0	0	0	0	0
Cluster 2651	0	0	0	0	0	0	0	0	0	0	0.087	0	0	0	0	0	0	0	0	0	0	0	0	0	0	0	0	0	0	0	0	0	0	0	0	0	0	0	0	0	0	0	0	0	0	0	0	0	0
[6]Streptococcus fryi	0	0	0	0	0	0	0	0	0	0	0.08	0	0	0	0	0	0	0	0	0	0	0	0	0	0	0	0	0	0	0	0	0	0	0	0	0	0	0	0	0	0	0	0	0	0	0	0	0	0
Cluster 2964	0	0	0	0	0	0	0	0	0	0	0.08	0	0	0	0	0	0	0	0	0	0	0	0	0	0	0	0	0	0	0	0	0	0	0	0	0	0	0	0	0	0	0	0	0	0	0	0	0	0
[6]Oceanisphaera ostreae	0	0	0	0	0	0	0	0	0	0	0.08	0.03	0	0	0	0	0	0.005	0	0	0	0	0	0	0	0	0	0	0	0	0	0	0	0	0	0	0.134	0.014	0.228	0	0	0	0	0	0	0	0	0	0
[6]Sphingobacterium lactis	0	0	0	0	0	0	0	0	0	0	0.079	0	0	0	0	0	0	0	0	0	0	0	0	0	0	0.004	0	0	0	0	0	0	0	0	0	0	0	0	0	0	0	0	0	0	0	0	0	0	0
Cluster 3015	0	0	0	0	0	0	0	0	0	0	0.077	0	0	0	0	0	0	0	0	0	0	0	0	0	0	0	0	0	0	0	0	0	0	0	0	0	0	0	0	0	0	0	0	0	0	0	0	0	0
Cluster 2697	0	0	0	0	0	0	0	0	0	0	0.075	0	0	0	0	0	0	0	0	0	0	0	0	0	0	0	0	0	0	0	0	0	0	0	0	0	0	0	0	0	0	0	0	0	0	0	0	0	0
Cluster 873	0	0	0	0	0	0	0	0	0	0	0.073	0	0	0	0	0	0	0	0	0	0	0	0	0	0	0	0	0	0	0	0	0	0	0	0	0	0	0	0	0	0	0	0	0	0	0	0	0	0
[6]Coprococcus eutactus	0	0	0	0	0	0	0	0	0	0	0.071	0	0	0	0	0	0	0	0	0.004	0	0	0	0	0.003	0.013	0	0	0	0	0	0	0	0	0	0	0	0.014	0	0	0.035	0	0	0	0	0	0.215	0	0
[6]Luteolibacter pohnpeiensis	0	0	0	0	0	0	0	0	0	0	0.071	0	0	0	0	0	0	0	0	0	0	0	0	0	0	0	0	0	0	0	0	0	0	0	0	0	0	0	0.154	0	0	0	0	0	0	0	0	0	0
Cluster 2426	0	0	0	0	0	0	0	0	0	0	0.071	0	0	0	0	0	0	0	0	0	0	0	0	0	0	0	0	0	0	0	0	0	0	0	0	0	0	0	0	0	0	0	0	0	0	0	0	0	0
Cluster 1112	0	0	0	0	0	0	0	0	0	0	0.068	0	0	0	0	0	0	0	0	0	0	0	0	0	0	0	0	0	0	0	0	0	0	0	0	0	0	0	0	0	0	0	0	0	0	0	0	0	0
Cluster 896	0	0	0	0	0	0	0	0	0	0	0.067	0	0	0	0	0	0	0	0	0	0	0	0.036	0	0	0	0	0	0	0	0	0	0	0	0	0	0	0	0	0	0	0	0	0	0	0	0	0	0
Cluster 739	0	0	0	0	0	0	0	0	0	0	0.065	0	0	0	0	0	0	0	0	0	0.104	0	0	0	0	0	0	0	0	0	0	0	0	0	0	0	0	0	0	0	0	0	0	0	0	0	0	0	0
[6]Anaerostipes butyraticus	0	0	0	0	0	0	0	0	0	0	0.063	0	0.004	0	0	0	0	0	0	0.021	0	0	0	0	0	0.845	0.401	1.508	0	0.071	0.009	0	0	0.137	0.188	0	0.007	0	0.011	0	0	0	0.115	0	0.013	0.207	0	0	0.145
[6]Ruminobacter amylophilus	0	0	0	0	0	0	0	0	0	0	0.063	0	0	0	0	0	0	0	0	0	0	0	0	0	0	0	0	0	0	0	0	0	0	0	0	0	0	0	0	0	0	0	0	0	0	0	0	0	0
[6]Leucobacter aridicollis	0	0	0	0	0	0	0	0	0	0	0.063	0.008	0	0	0.309	0	0.28	0	0	0	0	0	0	0	0	0	0	0	0	0	0.005	0	0	0	0	0	0	0	0	0	0	0	0.038	0	0	0	0	0	0
[6]Alistipes senegalensis	0	0	0	0	0	0	0	0	0	0	0.062	0	0	0.006	0	0	0	0	0	0	0	0	0	0.021	0.184	0.009	0	0	0.029	0.028	0	0	0.041	0	0	0	0.03	0	0	0	0	0	0.17	0	0.006	0	0	0	0.161
[6]Phytohabitans flavus	0	0	0	0	0	0	0	0	0	0	0.061	0	0	0	0	0	0	0	0	0	0	0	0	0	0	0	0	0	0	0	0	0	0	0	0	0	0	0	0	0	0	0	0	0	0	0	0	0	0
[6]Virgibacillus halodenitrificans	0	0	0	0	0	0	0	0	0	0	0.061	0	0	0	0	0	0	0	0	0	0	0	0	0	0	0	0	0	0	0	0	0	0	0	0	0	0	0	0	0	0	0	0	0	0	0	0	0	0
Cluster 76	0	0	0	0	0	0	0	0	0	0	0.06	0	0	0	0	0	0	0	0	0	0	0	0	0	0	0	0	0	0	0	0	0	0	0	0	0	0	0	0	0	0	0	0	0	0	0	0	0	0
Cluster 1994	0	0	0	0	0	0	0	0	0	0	0.06	0	0	0	0	0	0	0	0	0	0	0	0	0	0	0	0	0	0	0	0	0	0	0	0	0	0	0	0	0	0	0	0	0	0	0	0	0	0
Cluster 1106	0	0	0	0	0	0	0	0	0	0	0.059	0	0	0	0	0	0	0	0	0	0	0	0	0	0	0	0	0	0	0	0	0	0	0	0	0	0	0	0	0	0	0	0	0	0	0	0	0	0
Cluster 2061	0	0	0	0	0	0	0	0	0	0	0.059	0	0	0	0	0	0	0	0	0	0	0	0	0	0	0	0	0	0	0	0	0	0	0	0	0	0	0	0	0	0	0	0	0	0	0	0	0	0
[6]Leifsonia bigeumensis	0	0	0	0	0	0	0	0	0	0	0.059	0	0	0	0	0	0	0	0	0	0	0	0	0	0	0	0	0	0	0	0	0	0	0	0	0	0	0	0	0	0	0	0	0	0	0	0	0	0
Cluster 2095	0	0	0	0	0	0	0	0	0	0	0.059	0	0	0	0	0	0	0	0	0	0	0	0	0	0	0	0	0	0	0	0	0	0	0	0	0	0	0	0	0	0	0	0	0	0	0	0	0	0
[6]Desulfitobacterium dehalogenans	0	0	0	0	0	0	0	0	0	0	0.058	0	0	0	0	0	0	0	0	0	0	0.003	0	0	0	0	0	0	0	0	0	0	0	0	0	0	0	0	0	0	0	0	0	0	0	0	0	0	0
[6]Muribaculum intestinale	0	0	0	0	0	0	0	0	0	0	0.058	0	0	0	0	0.113	0.204	0	0	0.018	0	0	0.032	0	0.003	0.004	0.052	0.093	0.044	0.028	0.027	0	0	0	0.581	0	0	0	0	0	0	0	0	0	0	0	0	0	0.186
Cluster 2054	0	0	0	0	0	0	0	0	0	0	0.058	0	0	0	0	0	0	0	0	0	0	0	0	0	0	0	0	0	0	0	0	0	0	0	0	0	0	0	0	0	0	0	0	0	0	0	0	0	0
Cluster 2292	0	0	0	0	0	0	0	0	0	0	0.057	0	0	0	0	0	0	0	0	0	0	0	0	0	0	0	0	0	0	0	0	0	0	0	0	0	0	0	0	0	0	0	0	0	0	0	0	0	0
Cluster 1136	0	0	0	0	0	0	0	0	0	0	0.057	0	0	0	0	0	0	0	0	0	0	0	0	0	0	0	0	0	0	0	0	0	0	0	0	0	0	0	0	0	0	0	0	0	0	0	0	0	0
[6]Microbulbifer gwangyangensis	0	0	0	0	0	0	0	0	0	0	0.057	0	0	0	0	0	0	0.005	0	0.021	0	0	0	0	0	0	0	0	0	0	0	0	0	0	0	0	0	0	0	0	0	0	0.034	0	0	0	0	0	0
Cluster 2282	0	0	0	0	0	0	0	0	0	0	0.057	0	0	0	0	0	0	0	0	0	0	0	0	0	0	0	0	0	0	0	0	0	0	0	0	0	0	0	0	0	0	0	0	0	0	0	0	0	0
Cluster 939	0	0	0	0	0	0	0	0	0	0	0.056	0	0	0	0	0	0	0	0	0	0	0	0	0	0	0	0	0	0	0	0	0	0	0	0	0	0	0	0	0	0	0	0	0	0	0	0	0	0
Cluster 2442	0	0	0	0	0	0	0	0	0	0	0.055	0	0	0	0	0	0	0	0	0	0	0	0	0	0	0	0	0	0	0	0	0	0	0	0	0	0	0	0	0	0	0	0	0	0	0	0	0	0
Cluster 2430	0	0	0	0	0	0	0	0	0	0	0.055	0	0	0	0	0	0	0	0	0	0	0	0	0	0	0	0	0	0	0	0	0	0	0	0	0	0	0	0	0	0	0	0	0	0	0	0	0	0
[6]Flavisolibacter ginsengisoli	0	0	0	0	0	0	0	0	0	0	0.055	0	0	0	0	0	0	0	0	0	0	0	0	0.007	0	0	0	0	0	0	0	0	0	0	0	0	0	0	0	0.249	0	0	0	0	0	0	0	0	0
[6]Micrococcus terreus	0	0	0	0	0	0	0	0	0	0	0.055	0	0	0	0.004	0	0	0	0	0	0	0	0	0	0	0	0	0	0	0	0.005	0	0	0	0	0	0.007	0	0.376	0	0.01	0	0	0	0	0	0	0	0
Cluster 2290	0	0	0	0	0	0	0	0	0	0	0.054	0	0	0	0	0	0	0	0	0	0	0	0	0	0	0	0	0	0	0	0	0	0	0	0	0	0	0	0	0	0	0	0	0	0	0	0	0	0
[6]Haemophilus sputorum	0	0	0	0	0	0	0	0	0	0	0.054	0	0	0	0	0.058	0	0	0	0	0	0.003	0	0	0	0	0	0.004	0	0	0	0	0	0	0	0	0	0	0	0	0.015	0	0.021	0	0	0	0	0	0
[6]Gimesia maris	0	0	0	0	0	0	0	0	0	0	0.053	0	0	0	0	0	0	0	0	0	0	0	0	0	0	0	0	0	0	0	0	0	0	0	0	0	0	0	0	0	0	0	0	0	0	0	0	0	0
[6]Paenalcaligenes hermetiae	0	0	0	0	0	0	0	0	0	0	0.053	0	0	0	0	0	0	0.152	0	0	0.025	0.462	0	0	0	0	0	0	0	0	0	0	0	0	0	0	0	0.004	0	0	0	0	0	0	0	0	0	0	0
Cluster 916	0	0	0	0	0	0	0	0	0	0	0.053	0	0	0	0	0	0	0	0	0	0	0	0	0	0	0	0	0	0	0	0	0	0	0	0	0	0	0	0	0	0	0	0	0	0	0	0	0	0
Cluster 961	0	0	0	0	0	0	0	0	0	0	0.053	0	0	0	0	0	0	0	0	0	0	0	0.08	0	0	0	0	0	0	0	0	0	0	0	0	0	0	0	0	0	0	0	0	0	0	0	0	0	0
Cluster 2436	0	0	0	0	0	0	0	0	0	0	0.053	0	0	0	0	0	0	0	0	0	0	0	0	0	0	0	0	0	0	0	0	0	0	0	0	0	0	0	0	0	0	0	0	0	0	0	0	0	0
[6]Lachnobacterium bovis	0	0	0	0	0	0	0	0	0	0	0.052	0	0	0	0	0	0	0	0	0	0	0	0	0	0	0	0	0	0	0	0	0	0	0	0	0	0	0	0	0	0	0	0	0	0	0	0	0	0.074
Cluster 950	0	0	0	0	0	0	0	0	0	0	0.052	0	0	0	0	0	0	0	0	0	0	0	0.034	0	0	0	0	0	0	0	0	0	0	0	0	0	0	0	0	0	0	0	0	0	0	0	0	0	0
Cluster 2151	0	0	0	0	0	0	0	0	0	0	0.052	0	0	0	0	0	0	0	0	0	0	0	0	0	0	0	0	0	0	0	0	0	0	0	0	0	0	0	0	0	0	0	0	0	0	0	0	0	0
[6]Bacteroides coprophilus	0	0	0	0	0	0	0	0	0	0	0.052	0	0.36	0	0	0	0.008	0	0	0	0	0	0.015	0	0	0	0	0	0.024	0	0	0	0	0.194	0	0.03	0.03	0	0	0	0.146	0	0	0	0	0	0	0	0
Cluster 2068	0	0	0	0	0	0	0	0	0	0	0.051	0	0	0	0	0	0	0	0	0	0	0	0	0	0	0	0	0	0	0	0	0	0	0	0	0	0	0	0	0	0	0	0	0	0	0	0	0	0
Cluster 1137	0	0	0	0	0	0	0	0	0	0	0.051	0	0	0	0	0	0	0	0	0	0	0	0	0	0	0	0	0	0	0	0	0	0	0	0	0	0	0	0	0	0	0	0	0	0	0	0	0	0
Cluster 928	0	0	0	0	0	0	0	0	0	0	0.051	0	0	0	0	0	0	0	0	0	0	0	0	0	0	0	0	0	0	0	0	0	0	0	0	0	0	0	0	0	0	0	0	0	0	0	0	0	0
Cluster 2440	0	0	0	0	0	0	0	0	0	0	0.051	0	0	0	0	0	0	0	0	0	0	0	0	0	0	0	0	0	0	0	0	0	0	0	0	0	0	0	0	0	0	0	0	0	0	0	0	0	0
Cluster 2246	0	0	0	0	0	0	0	0	0	0	0.05	0	0	0	0	0	0	0	0	0	0	0	0	0	0	0	0	0	0	0	0	0	0	0	0	0	0	0	0	0	0	0	0	0	0	0	0	0	0
Cluster 2291	0	0	0	0	0	0	0	0	0	0	0.05	0	0	0	0	0	0	0	0	0	0	0	0	0	0	0	0	0	0	0	0	0	0	0	0	0	0	0	0	0	0	0	0	0	0	0	0	0	0
Cluster 2185	0	0	0	0	0	0	0	0	0	0	0.05	0	0	0	0	0	0	0	0	0	0	0	0	0	0	0	0	0	0	0	0	0	0	0	0	0	0	0	0	0	0	0	0	0	0	0	0	0	0
[6]Atopobacter phocae	0	0	0	0	0	0	0	0	0	0	0.049	0	0	0	0	0	0	0	0	0	0	0	0.027	0	0	0	0	0	0	0	0	0	0	0	0	0	0	0	0	0	0	0	0	0	0	0	0	0	0
[6]Pseudomonas palleroniana	0	0	0	0	0	0	0	0	0	0	0.049	0.181	0	0	0	0	0	0	0	0	0	0	0	0	0	0	0	0	0	0	0	0	0	0	0	0	0	0	0	0	0	0	0	0	0	0	0	0	0
[6]Brevibacterium paucivorans	0	0	0	0	0	0	0	0	0	0	0.048	0.355	0	0	0	0	0	0	0	0.562	0	0	0	0	0	0	0	0	0	0	0	0	0	0.09	0.017	0	0	0.004	0	0	0	0	0	0	0	0	0	0	0.141
[6]Nocardioides solisilvae	0	0	0	0	0	0	0	0	0	0	0.048	0	0	0	0.046	0	0	0.01	0	0	0	0	0.019	0	0	0	0	0	0	0	0	0	0	0	0	0	0	0	0	0	0	0	0.038	0	0	0	0	0	0
Cluster 963	0	0	0	0	0	0	0	0	0	0	0.048	0	0	0	0	0	0	0	0	0	0	0	0	0	0	0	0	0	0	0	0	0	0	0	0	0	0	0	0	0	0	0	0	0	0	0	0	0	0
Cluster 875	0	0	0	0	0	0	0	0	0	0	0.048	0	0	0	0	0	0	0	0	0	0	0	0.034	0	0	0	0	0	0	0	0	0	0	0	0	0	0	0	0	0	0	0	0	0	0	0	0	0	0
Cluster 2065	0	0	0	0	0	0	0	0	0	0	0.048	0	0	0	0	0	0	0	0	0	0	0	0	0	0	0	0	0	0	0	0	0	0	0	0	0	0	0	0	0	0	0	0	0	0	0	0	0	0
Cluster 1121	0	0	0	0	0	0	0	0	0	0	0.047	0	0	0	0	0	0	0	0	0	0	0	0	0	0	0	0	0	0	0	0	0	0	0	0	0	0	0	0	0	0	0	0	0	0	0	0	0	0
[6]Hydrogenispora ethanolica	0	0	0	0	0	0	0	0	0	0	0.047	0	0	0	0.004	0	0	0	0	0	0	0.278	0	0	0	0	0	0	0	0	0	0	0	0	0	0	0	0	0	0	0	0	0	0	0	0	0	0	0
Cluster 1105	0	0	0	0	0	0	0	0	0	0	0.046	0	0	0	0	0	0	0	0	0	0	0	0	0	0	0	0	0	0	0	0	0	0	0	0	0	0	0	0	0	0	0	0	0	0	0	0	0	0
Cluster 2126	0	0	0	0	0	0	0	0	0	0	0.046	0	0	0	0	0	0	0	0	0	0	0	0	0	0	0	0	0	0	0	0	0	0	0	0	0	0	0	0	0	0	0	0	0	0	0	0	0	0
[6]Cellulomonas denverensis	0	0	0	0	0	0	0	0	0	0	0.046	0	0	0	0	0	0	0	0	0	0	0.003	0	0	0	0	0	0	0	0	0	0	0	0	0	0	0	0	0	0	0	0	0	0	0	0	0	0	0
Cluster 2932	0	0	0	0	0	0	0	0	0	0	0.045	0	0	0	0	0	0	0	0	0	0	0	0	0	0	0	0	0	0	0	0	0	0	0	0	0	0	0	0	0	0	0	0	0	0	0	0	0	0
Cluster 2372	0	0	0	0	0	0	0	0	0	0	0.045	0	0	0	0	0	0	0	0	0	0	0	0	0	0	0	0	0	0	0	0	0	0	0	0	0	0	0	0	0	0	0	0	0	0	0	0	0	0
Cluster 2112	0	0	0	0	0	0	0	0	0	0	0.045	0	0	0	0	0	0	0	0	0	0	0	0	0	0	0	0	0	0	0	0	0	0	0	0	0	0	0	0	0	0	0	0	0	0	0	0	0	0
Cluster 2278	0	0	0	0	0	0	0	0	0	0	0.045	0	0	0	0	0	0	0	0	0	0	0	0	0	0	0	0	0	0	0	0	0	0	0	0	0	0	0	0	0	0	0	0	0	0	0	0	0	0
[6]Virgibacillus proomii	0	0	0	0	0	0	0	0	0	0	0.045	0	0	0	0	0	0	0	0	0	0	0	0	0	0	0.018	0.091	0	0	0	0	0	0.054	0	0	0.005	0	0.036	0	0	0	0	0	0	0	0	0	0	0
[6]Acholeplasma laidlawii	0	0	0	0	0	0	0	0	0	0	0.044	0	0	0	0	0	0	0	0	0	0	0	0	0	0	0	0	0	0	0	0	0	0	0	0	0	0	0	0	0	0	0	0	0	0	0	0	0	0
Cluster 1069	0	0	0	0	0	0	0	0	0	0	0.044	0	0	0	0	0	0	0	0	0	0	0	0	0	0	0	0	0	0	0	0	0	0	0	0	0	0	0	0	0	0	0	0	0	0	0	0	0	0
[6]Ohtaekwangia koreensis	0	0	0	0	0	0	0	0	0	0	0.044	0	0	0	0	0	0	0	0	0	0	0	0	0	0	0	0	0	0	0	0	0	0	0	0	0	0	0	0	0	0	0	0	0	0	0	0	0	0
[6]Pseudomonas formosensis	0	0	0	0	0	0	0	0	0	0	0.044	0.008	0	0	0.004	0	0	0	0	0.317	0.004	0	0	0	0	0	0	0	0	0	0	0	0	0	0	0	0	0	0	0	0	0	0	0	0	0	0	0	0
Cluster 2039	0	0	0	0	0	0	0	0	0	0	0.042	0	0	0	0	0	0	0	0	0	0	0	0	0	0	0	0	0	0	0	0	0	0	0	0	0	0	0	0	0	0	0	0	0	0	0	0	0	0
[6]Pedobacter ginsenosidimutans	0	0	0	0	0	0	0	0	0	0	0.042	0	0	0	0	0.008	0	0	0	0	0	0	0	0	0	0	0	0	0	0	0	0	0	0	0	0	0	0	0	0	0	0	0	0	0	0	0	0	0
Cluster 2446	0	0	0	0	0	0	0	0	0	0	0.042	0	0	0	0	0	0	0	0	0	0	0	0	0	0	0	0	0	0	0	0	0	0	0	0	0	0	0	0	0	0	0	0	0	0	0	0	0	0
[6]Armatimonas rosea	0	0	0	0	0	0	0	0	0	0	0.042	0	0	0	0	0.023	0	0	0	0	0.115	0	0	0	0	0	0	0.013	0	0	0.018	0	0	0	0	0.054	0	0	0	0	0	0	0	0	0	0	0	0	0
[6]Alysiella crassa	0	0	0	0	0	0	0	0	0	0	0.041	0	0	0	0	0	0	0	0	0	0	0	0	0	0	0.487	0.342	0.044	0.059	0.004	0.082	0	0	0	0.21	0	0	0	0	0	0	0	0	0	0	0	0	0	0
[6]Prevotella bivia	0	0	0	0	0	0	0	0	0	0	0.041	0	0	0	0	0	0	0	0	0	0	0	0	0	0	0	0	0	0	0	0.032	0	0	0	0	0	0	0	0	0	0	0	0	0	0	0	0	0	0
Cluster 1110	0	0	0	0	0	0	0	0	0	0	0.04	0	0	0	0	0	0	0	0	0	0	0	0	0	0	0	0	0	0	0	0	0	0	0	0	0	0	0	0	0	0	0	0	0	0	0	0	0	0
[6]Aliidiomarina taiwanensis	0	0	0	0	0	0	0	0	0	0	0.04	0	0	0	0	0	0	0	0	0	0	0	0	0	0	0	0	0	0	0	0	0	0	0	0	0	0	0	0	0	0	0	0	0	0	0	0	0	0
Cluster 2084	0	0	0	0	0	0	0	0	0	0	0.04	0	0	0	0	0	0	0	0	0	0	0	0	0	0	0	0	0	0	0	0	0	0	0	0	0	0	0	0	0	0	0	0	0	0	0	0	0	0
[6]Pyramidobacter piscolens	0	0	0	0	0	0	0	0	0	0	0.04	0	0	0	0	0	0	0	0	0	0	0	0	0	0	0	0	0	0	0	0	0	0	0	0	0	0	0	0	0	0	0	0	0	0	0	0	0	0
[6]Lentibacillus juripiscarius	0	0	0	0	0	0	0	0	0	0	0.04	0	0	0	0	0	0	0	0	0	0	0	0	0	0	0	0	0	0	0	0	0	0	0	0	0	0	0.004	0	0	0	0	0	0	0	0	0	0	0
[6]Lactobacillus reuteri	0	0	0	0	0	0	0	0	0	0	0.04	0	0	0.017	0	0	0.004	0	0	0	0	0.007	0	0	0	0.018	0.059	0	0	0	0	0	0	0.005	0	0	0	0	0	0	0	0.008	0	0	0.065	0	0	0	0
Cluster 2166	0	0	0	0	0	0	0	0	0	0	0.039	0	0	0	0	0	0	0	0	0	0	0	0	0	0	0	0	0	0	0	0	0	0	0	0	0	0	0	0	0	0	0	0	0	0	0	0	0	0
[6]Salinimicrobium sediminis	0	0	0	0	0	0	0	0	0	0	0.038	0	0	0	0	0	0	0	0	0	0	0	0	0	0.079	0.004	0	0	0	0	0	0	0	0	0	0	0	0	0	0	0	0	0	0	0	0	0	0	0
Cluster 47	0	0	0	0	0	0	0	0	0	0	0.038	0	0	0	0.069	0	0	0.073	0	0	0	0	0.022	0	0	0	0	0	0	0	0	0	0	0	0	0	0	0	0	0	0	0	0	0	0	0	0	0	0.17
Cluster 749	0	0	0	0	0	0	0	0	0	0	0.038	0	0	0	0	0	0	0	0	0	0	0	0	0	0	0	0	0	0	0	0	0	0	0	0	0	0	0	0	0	0	0	0	0	0	0	0	0	0
[6]Aeromicrobium ginsengisoli	0	0	0	0	0	0	0	0	0	0	0.037	0	0	0	0	0	0	0	0	0.004	0	0	0	0	0	0	0	0	0	0	0	0	0	0	0	0	0	0	0	0	0	0	0	0	0	0	0	0	0
Cluster 1062	0	0	0	0	0	0	0	0	0	0	0.037	0	0	0	0	0	0	0	0	0	0	0	0	0	0	0	0	0	0	0	0	0	0	0	0	0	0	0	0	0	0	0	0	0	0	0	0	0	0
Cluster 1853	0	0	0	0	0	0	0	0	0	0	0.037	0	0	0	0	0	0	0	0	0	0	0	0	0	0	0	0	0	0	0	0	0	0	0	0	0	0	0	0	0	0	0	0	0	0	0	0	0	0
[6]Gracilibacter thermotolerans	0	0	0	0	0	0	0	0	0	0	0.037	0	0	0	0	0	0	0	0	0	0	0	0.068	0	0	0	0.01	0	0.005	0	0	0	0	0	0	0.034	0.045	0	0	0	0	0	0	0	0.032	0	0	0	0.004
[6]Agrococcus citreus	0	0	0	0	0	0	0	0	0	0	0.037	0	0	0	0	0	0	0	0	0	0	0.016	0	0	0	0	0	0	0	0	0	0	0	0	0	0	0	0	0	0	0	0	0	0	0	0	0	0	0
Cluster 2521	0	0	0	0	0	0	0	0	0	0	0.037	0	0	0	0	0	0	0	0	0	0	0	0	0	0	0	0	0	0	0	0	0	0	0	0	0	0	0	0	0	0	0	0	0	0	0	0	0	0
[6]Haloactinobacterium album	0	0	0	0	0	0	0	0	0	0	0.037	0	0	0	0	0	0	0.02	0	0.018	0	0	0	0	0	0	0	0	0	0	0	0	0	0	0	0	0	0	0	0	0	0	0	0	0	0	0	0	0
Cluster 2683	0	0	0	0	0	0	0	0	0	0	0.036	0	0	0	0	0	0	0	0	0	0	0	0	0	0	0	0	0	0	0	0	0	0	0	0	0	0	0	0	0	0	0	0	0	0	0	0	0	0
Cluster 2145	0	0	0	0	0	0	0	0	0	0	0.036	0	0	0	0	0	0	0	0	0	0	0	0	0	0	0	0	0	0	0	0	0	0	0	0	0	0	0	0	0	0	0	0	0	0	0	0	0	0
Cluster 2502	0	0	0	0	0	0	0	0	0	0	0.036	0	0	0	0	0	0	0	0	0	0	0	0	0	0	0	0	0	0	0	0	0	0	0	0	0	0	0	0	0	0	0	0	0	0	0	0	0	0
[6]Novosphingobium ginsenosidimutans	0	0	0	0	0	0	0	0	0	0	0.036	0	0	0.006	0	0.008	0	0	0	0	0	0.003	0	0	0	0	0	0	0	0	0	0	0	0	0	0	0	0	0	0	0	0	0	0	0	0	0	0	0
[6]Pseudohongiella acticola	0	0	0	0	0	0	0	0	0	0	0.036	0	0	0	0	0	0	0	0	0.004	0	0	0	0	0	0	0	0	0	0	0	0	0	0	0	0	0	0	0	0	0	0	0	0	0	0	0	0	0
Cluster 2289	0	0	0	0	0	0	0	0	0	0	0.036	0	0	0	0	0	0	0	0	0	0	0	0	0	0	0	0	0	0	0	0	0	0	0	0	0	0	0	0	0	0	0	0	0	0	0	0	0	0
Cluster 742	0	0	0	0	0	0	0	0	0	0	0.036	0	0	0	0	0	0	0	0	0	0	0	0	0	0	0	0	0	0	0	0	0	0	0	0	0	0	0	0	0	0	0	0	0	0	0	0	0	0
[6]Mycoplasma faucium	0	0	0	0	0	0	0	0	0	0	0.036	0	0	0	0	0	0	0	0	0	0	0	0	0	0	0	0	0	0	0	0	0	0	0	0	0	0	0	0	0	0	0	0	0	0	0	0	0	0
[6]Psychrosinus fermentans	0	0	0	0	0	0	0	0	0	0	0.035	0	0	0	0	0	0	0	0	0	0.004	0	0	0	0	0	0	0	0	0	0	0	0	0	0	0	0	0	0	0	0	0	0	0	0	0	0	0	0
[6]Modestobacter lapidis	0	0	0	0	0	0	0	0	0	0	0.035	0	0	0	0	0	0	0	0	0	0	0	0	0	0	0	0	0	0.054	0	0.005	0	0	0	0	0	0	0	0	0	0	0	0	0	0	0	0	0	0
Cluster 981	0	0	0	0	0	0	0	0	0	0	0.035	0	0	0	0	0	0	0	0	0	0	0	0	0	0	0	0	0	0	0	0	0	0	0	0	0	0	0	0	0	0	0	0	0	0	0	0	0	0
[6]Weissella viridescens	0	0	0	0	0	0	0	0	0	0	0.035	0	0	0	0	0	0	0	0	0	0	0	0	0	0	0	0.052	0	0	0	0	0	0	0	0	0	0	0	0	0	0	0	0	0	0	0	0	0	0
[6]Spirochaeta lutea	0	0	0	0	0	0	0	0	0	0	0.035	0	0	0	0	0	0	0	0	0	0	0	0	0	0	0	0	0	0	0	0	0	0	0	0	0	0	0	0	0	0	0	0	0	0	0	0	0	0
Cluster 2930	0	0	0	0	0	0	0	0	0	0	0.035	0	0	0	0	0	0	0	0	0	0	0	0	0	0	0	0	0	0	0	0	0	0	0	0	0	0	0	0	0	0	0	0	0	0	0	0	0	0
[6]Cavicella subterranea	0	0	0	0	0	0	0	0	0	0	0.035	0.121	0	0	0	0	0	0.044	0	0	0	0.351	0	0	0.095	0.004	0	0	0	0	0	0	0	0	0	0	0	0	0	0	0	0	0	0	0	0	0	0	0
Cluster 2467	0	0	0	0	0	0	0	0	0	0	0.035	0	0	0	0	0	0	0	0	0	0	0	0	0	0	0	0	0	0	0	0	0	0	0	0	0	0	0	0	0	0	0	0	0	0	0	0	0	0
[6]Flavobacterium ummariense	0	0	0	0	0	0	0	0	0	0	0.034	0	0	0	0	0.242	0.004	0.015	0	0	0	0	0	0	0	0.027	0	0	0	0	0	0	0	0	0	0	0	0	0	0	0	0	0	0	0	0	0	0.019	0
[6]Nocardioides marinquilinus	0	0	0	0	0	0	0	0	0	0	0.034	0	0	0	0	0	0	0	0	0	0	0	0	0	0	0	0	0	0	0	0	0	0	0	0	0	0	0	0	0	0	0	0	0	0	0	0	0	0
Cluster 1091	0	0	0	0	0	0	0	0	0	0	0.034	0	0	0	0	0	0	0	0	0	0	0	0	0	0	0	0	0	0	0	0	0	0	0	0	0	0	0	0	0	0	0	0	0	0	0	0	0	0
Cluster 1122	0	0	0	0	0	0	0	0	0	0	0.034	0	0	0	0	0	0	0	0	0	0	0	0	0	0	0	0	0	0	0	0	0	0	0	0	0	0	0	0	0	0	0	0	0	0	0	0	0	0
Cluster 1116	0	0	0	0	0	0	0	0	0	0	0.034	0	0	0	0	0	0	0	0	0	0	0	0	0	0	0	0	0	0	0	0	0	0	0	0	0	0	0	0	0	0	0	0	0	0	0	0	0	0
Cluster 2647	0	0	0	0	0	0	0	0	0	0	0.034	0	0	0	0	0	0	0	0	0	0	0	0	0	0	0	0	0	0	0	0	0	0	0	0	0	0	0	0	0	0	0	0	0	0	0	0	0	0
Cluster 61	0	0	0	0	0	0	0	0	0	0	0.033	0	0	0	0	0	0	0	0	0	0	0	0	0	0	0	0	0	0	0	0	0	0	0	0	0	0	0	0	0	0	0	0	0	0	0	0	0	0
Cluster 1554	0	0	0	0	0	0	0	0	0	0	0.033	0	0	0	0	0	0	0	0	0	0	0	0	0	0	0	0	0	0	0	0	0	0	0	0	0	0	0	0	0	0	0	0	0	0	0	0	0	0
Cluster 2300	0	0	0	0	0	0	0	0	0	0	0.033	0	0	0	0	0	0	0	0	0	0	0	0	0	0	0	0	0	0	0	0	0	0	0	0	0	0	0	0	0	0	0	0	0	0	0	0	0	0
[6]Streptomyces oceani	0	0	0	0	0	0	0	0	0	0	0.033	0	0	0	0	0	0	0	0	0	0	0	0	0	0	0	0	0	0	0	0	0	0	0	0	0	0	0	0	0	0	0	0	0	0	0	0	0	0
Cluster 2294	0	0	0	0	0	0	0	0	0	0	0.032	0	0	0	0	0	0	0	0	0	0	0	0	0	0	0	0	0	0	0	0	0	0	0	0	0	0	0	0	0	0	0	0	0	0	0	0	0	0
Cluster 2581	0	0	0	0	0	0	0	0	0	0	0.032	0	0	0	0	0	0	0	0	0	0	0	0	0	0	0	0	0	0	0	0	0	0	0	0	0	0	0	0	0	0	0	0	0	0	0	0	0	0
Cluster 901	0	0	0	0	0	0	0	0	0	0	0.032	0	0	0	0	0	0	0	0	0	0	0	0	0	0	0	0	0	0	0	0	0	0	0	0	0	0	0	0	0	0	0	0	0	0	0	0	0	0
[6]Rivibacter subsaxonicus	0	0	0	0	0	0	0	0	0	0	0.032	0	0	0	0	0	0	0	0	0	0	0	0	0	0	0	0	0	0	0	0	0	0	0	0	0	0	0	0	0	0	0	0	0	0	0	0	0	0
[6]Steroidobacter denitrificans	0	0	0	0	0	0	0	0	0	0	0.032	0	0	0	0	0	0	0	0	0	0	0	0	0	0	0	0	0	0	0	0	0	0	0	0	0	0	0	0	0	0	0	0	0	0	0	0	0	0
[6]Clostridium spiroforme	0	0	0	0	0	0	0	0	0	0	0.032	0	0	0	0	0	0	0	0	0.004	0	0	0	0	0	0.004	0	0.009	0	0	0	0	0	0	0	0	0	0	0	0	0	0	0	0	0	0	0	0	0.141
[6]Anaerovibrio lipolyticus	0	0	0	0	0	0	0	0	0	0	0.032	0	0	0	0	0	0	0	0	0	0	0	0	0	0.035	0.004	0	0	0.01	0	0	0	0	0	0	0	0	0	0	0	0	0	0	0	0	0	0.079	0	0
Cluster 893	0	0	0	0	0	0	0	0	0	0	0.032	0	0	0	0	0	0	0	0	0	0	0	0	0	0	0	0	0	0	0	0	0	0	0	0	0	0	0	0	0	0	0	0	0	0	0	0	0	0
Cluster 2072	0	0	0	0	0	0	0	0	0	0	0.032	0	0	0	0	0	0	0	0	0	0	0	0	0	0	0	0	0	0	0	0	0	0	0	0	0	0	0	0	0	0	0	0	0	0	0	0	0	0
Cluster 2457	0	0	0	0	0	0	0	0	0	0	0.031	0	0	0	0	0	0	0	0	0	0	0	0	0	0	0	0	0	0	0	0	0	0	0	0	0	0	0	0	0	0	0	0	0	0	0	0	0	0
Cluster 1084	0	0	0	0	0	0	0	0	0	0	0.031	0	0	0	0	0	0	0	0	0	0	0	0	0	0	0	0	0	0	0	0	0	0	0	0	0	0	0	0	0	0	0	0	0	0	0	0	0	0
[6]Rickettsia buchneri	0	0	0	0	0	0	0	0	0	0	0.031	0	0	0.006	0	0	0	0	0	0	0.014	0	0	0	0	0	0	0	0	0	0	0	0	0	0	0	0	0	0	0	0	0	0	0	0	0	0	0	0
[6]Methyloceanibacter caenitepidi	0	0	0	0	0	0	0	0	0	0	0.031	0	0	0	0	0	0	0	0	0	0	0	0	0	0	0	0	0	0	0	0	0	0	0	0	0	0	0	0	0	0	0	0	0	0	0	0	0	0
[6]Slackia heliotrinireducens	0	0	0	0	0	0	0	0	0	0	0.031	0	0	0	0	0	0	0	0	0.004	0	0	0	0	0	0	0	0	0	0	0	0	0	0	0	0.044	0	0	0	0	0	0	0	0	0	0	0	0	0
Cluster 2109	0	0	0	0	0	0	0	0	0	0	0.031	0	0	0	0	0	0	0	0	0	0	0	0	0	0	0	0	0	0	0	0	0	0	0	0	0	0	0	0	0	0	0	0	0	0	0	0	0	0
[6]Pedobacter duraquae	0	0	0	0	0	0	0	0	0	0	0.03	0	0	0	0	0	0	0	0	0	0	0	0	0	0	0	0	0	0	0	0	0	0	0	0	0	0	0	0	0	0	0	0	0	0	0	0	0	0
Cluster 2433	0	0	0	0	0	0	0	0	0	0	0.03	0	0	0	0	0	0	0	0	0	0	0	0	0	0	0	0	0	0	0	0	0	0	0	0	0	0	0	0	0	0	0	0	0	0	0	0	0	0
Cluster 2103	0	0	0	0	0	0	0	0	0	0	0.03	0	0	0	0	0	0	0	0	0	0	0	0	0	0	0	0	0	0	0	0	0	0	0	0	0	0	0	0	0	0	0	0	0	0	0	0	0	0
Cluster 2305	0	0	0	0	0	0	0	0	0	0	0.03	0	0	0	0	0	0	0	0	0	0	0	0	0	0	0	0	0	0	0	0	0	0	0	0	0	0	0	0	0	0	0	0	0	0	0	0	0	0
[6]Rhodococcus corynebacterioides	0	0	0	0	0	0	0	0	0	0	0.03	0	0	0	0	0	0	0	0	0	0	0	0	0	0	0	0	0	0	0	0	0	0	0	0	0	0	0	0	0	0	0	0	0	0	0	0	0	0
[6]Roseburia faecis	0	0	0	0	0	0	0	0	0	0	0.03	0	0	0	0	0	0	0	0	0	0	0	0	0	0.009	0	0	0	0	0	0	0	0	0	0	0.02	0	0	0	0	0.192	0	0.102	0	0	0	0.051	0	0.083
Cluster 1128	0	0	0	0	0	0	0	0	0	0	0.03	0	0	0	0	0	0	0	0	0	0	0	0	0	0	0	0	0	0	0	0	0	0	0	0	0	0	0	0	0	0	0	0	0	0	0	0	0	0
Cluster 1784	0	0	0	0	0	0	0	0	0	0	0.03	0	0	0	0	0	0	0	0	0	0	0	0	0	0	0	0	0	0	0	0	0	0	0	0	0	0	0	0	0	0	0	0	0	0	0	0	0	0
Cluster 1135	0	0	0	0	0	0	0	0	0	0	0.029	0	0	0	0	0	0	0	0	0	0	0	0	0	0	0	0	0	0	0	0	0	0	0	0	0	0	0	0	0	0	0	0	0	0	0	0	0	0
[6]Elusimicrobium minutum	0	0	0	0	0	0	0	0	0	0	0.029	0.287	0	0	0	0	0	0	0	0	0	0.003	0	0	0	0.009	0	0	0	0	0	0	0	0	0	0	0	0	0	0	0	0	0	0	0	0	0	0	0
[6]Kineosporia mikuniensis	0	0	0	0	0	0	0	0	0	0	0.029	0	0	0	0	0	0	0	0	0	0	0	0	0	0	0	0	0	0	0	0	0	0	0	0	0	0	0	0	0	0	0	0	0	0	0	0	0	0
[6]Pseudomonas luteola	0	0	0	0	0	0	0	0	0	0	0.029	0	0	0	0	0	0	0	0	0	0	0	0	0	0	0.009	0	0	0	0	0.018	0	0	0	0	0	0	0	0	0.98	0	0	0	0	0	0	0	0	0
[6]Streptococcus salivarius	0	0	0	0	0	0	0	0	0	0	0.029	0	0	0.554	0	0	0.464	0	0	0.014	0	0.285	0	0.136	0	0	0.042	0.004	0	0	0	0.002	0.059	0	0	0.015	0	0	0.228	0	0	0	0.158	0.98	0	0	0	0.217	0.24
[6]Bariatricus massiliensis	0	0	0	0	0	0	0	0	0	0	0.029	0	0	0	0	0	0	0	0	0	0	0	0	0	0	0	0	0	0.005	0	0	0	0	0	0	0	0	0.004	0.006	0	0	0	0	0	0	0	0	0	0
Cluster 2666	0	0	0	0	0	0	0	0	0	0	0.029	0	0	0	0	0	0	0	0	0	0	0	0	0	0	0	0	0	0	0	0	0	0	0	0	0	0	0	0	0	0	0	0	0	0	0	0	0	0
Cluster 1378	0	0	0	0	0	0	0	0	0	0	0.029	0	0	0	0	0	0	0	0	0	0	0	0	0	0	0	0	0	0	0	0	0	0	0	0	0	0	0	0	0	0	0	0	0	0	0	0	0	0
[truncated: 4,728 more rows]
[truncated: 31 more columns]

## Sheet: Sheet2
name	Ram 1	Ram 2	Ram 3	Ram 4	Ram 5	ewe 1-R5	ewe 2-R5	ewe 3-R5	ewe 4-R5	ewe 5-R5	ewe 6-R5	ewe 7-R5	ewe 8-R5	ewe 9-R5	ewe 10-R5	ewe 11-R3	ewe 12-R3	ewe 13-R3	ewe 14-R3	ewe 15-R3	ewe 16-R3	ewe 17-R3	ewe 18-R3	ewe 19-R3	ewe 20-R3	ewe 21-R2	ewe 22-R2	ewe 23-R2	ewe 24-R2	ewe 25-R2	ewe 26-R2	ewe 27-R2	ewe 28-R2	ewe 29-R2	ewe 30-R2	ewe 31-R1	ewe 32-R1	ewe 33-R1	ewe 34-R1	ewe 35-R1	ewe 36-R1	ewe 37-R1	ewe 38-R1	ewe 39-R1	ewe 40-R1	ewe 41-R4	ewe 42-R4	ewe 43-R4	ewe 44-R4
[6]Trichococcus patagoniensis	10.566	0	0.009	0	0	0	0	0	0	0	0	0	0	0	0	0.07	0	0	0	0	0	0	0	0	0	0	0	0	0	0	0	0	0	0	0	0	0	0	0	0	0	0	0	0	0	0	0	0	0
[6]Stenotrophomonas maltophilia	6.271	0.141	12.102	5.116	1.311	0	0.004	0	0.021	0	0	0	0.004	0	0.008	0	0	0	0	0	0	0	0	0	0.168	0	0	0	0.024	0	0	0	0	0.288	0	0	0.007	0	0	0	0.03	0	0	0	0	0.05	0	0	0
[6]Lactococcus lactis	5.497	5.162	8.399	2.31	3.827	0.081	0.163	0.003	0.033	0	0.002	0	0	0	0	0	0.004	0.171	0	0	0.036	0	0	0	0	0.022	0	0	0.005	0	0.005	0	0.068	0	0	0	0	0.155	0.04	0	0	0	0	0	0	0	0	0	0
[6]Cupriavidus gilardii	4.986	0	16.646	3.359	2.344	0.005	0.004	0	0	0	0	0	0	0	0	0	0	0	0	0	0	0	0	0	0	0	0	0	0	0	0	0	0	0	0	0	0	0	0	0	0	0.267	0	0	0	0	0	0	0.029
[6]Thermus thermophilus	4.558	14.125	4.412	2.162	1.904	0	0	0.003	0	0	0	0	0	0	0	0	0	0	0	0	0	0	0	0	0	0	0	0	0	0	0	0	0	0	0	0	0	0	0	0	0	0	0	0	0	0	0	0	0
[6]Pseudomonas psychrophila	3.612	0.141	0	0.004	0.472	0	0	0	0	0	0.015	0	0	0	0	0	0	0	0	0	0	0	0	0	0.127	0	0	0	0	0	0.046	0	0	0	0	0	0	0	0	0	0	0	0	0	0	0	0	0	0
[6]Pseudomonas aeruginosa	2.479	0	3.892	13.887	6.282	0	0.004	0.224	0	0.004	0.043	0	0	0	0	0	0	0	0	0	0	0	0	0	0	0.009	0	0	0	0.043	0	0	0	0	0.161	0	0.067	0	0	0	0	0	0	0	0	0	0.009	0	0
[6]Anoxybacillus flavithermus	2.438	4.974	2.617	1.408	1.939	0.01	0.251	0.003	0.004	0.008	0.053	0.128	8.606	0	0.004	0.004	0.008	0	0	0.007	0.219	0	0	1.109	0	0	0	0	0.02	0	0.041	0	0	0	0	0	0	0	0	0.68	0.005	0	0	0	0	0	0	0	0.236
[6]Corynebacterium callunae	2.438	3.942	6.046	8.003	3.61	0.719	0.226	0.224	4.208	0.17	4.56	0	1.105	1.102	1.64	0.351	0.689	0.813	0.138	0.064	0.104	0.659	0.23	0	0.405	0.425	0.293	0.08	1.458	0.087	0.091	0.012	0.326	0.113	0.055	0.079	0.713	1.846	0.541	0.553	1.217	0	1.261	0	0.068	0	0.327	0.359	0.273
[6]Atopostipes suicloacalis	2.431	0.61	0.86	0.885	1.974	0.125	1.623	0.542	0.449	0.31	4.291	0.008	0.517	0.946	1.829	0.234	1.101	4.021	0	0.1	0.316	0.57	2.579	1.988	0.678	0.384	0.701	0.111	1.311	0.142	0.333	0.019	0.557	1.399	0.327	0.182	0.75	4.519	0.723	2.655	1.621	0.853	2.633	1.083	1.303	0	0.864	0.799	1.022
[6]Eremococcus coleocola	2.376	0	0.642	0.646	3.731	0	0.004	0.008	0.025	0.013	0.23	0	0	0	0	0	0.004	0	0	0.032	0	0	0.308	0	0	0.04	0	0.022	0.185	0.028	0.078	0.002	0.489	0.104	0	0	0	0	0	0	0	0	0	0	0	0	0.07	0.019	0
[6]Buttiauxella warmboldiae	2.314	0	1.427	0	0	0	0	0	0	0	0	0	0	0	0	0	0	0	0	0	0	0	0	0	0	0	0	0	0	0	0	0	0	0	0	0	0	0	0	0	0	0	0	0	0	0	0	0	0
[6]Cutibacterium acnes	2.093	3.942	0.123	0.131	0.15	6.315	5.573	0.96	0.945	0.661	2.048	4.205	9.471	2.891	2.489	5.01	6.337	1.68	0.274	0.018	6.942	3.984	0.843	7.509	8.995	0.245	0.661	0.895	0.872	0.236	1.151	0.015	1.16	4.406	5.748	0.454	0.475	3.045	0.387	6.918	2.973	2.774	0.272	2.609	0.538	5.521	2.264	3.733	0.707
[6]Erwinia aphidicola	1.982	0.422	0.047	0.984	2.191	0.005	0	0.006	0	0.004	0	0	0	0	0	0	0	0	0	0	0	0	0	0	0	0	0	0	0	0	0	0	0	0	0	0.074	0	0	0	0	0	0	0	0	0	0	0	0	0
[6]Geobacillus stearothermophilus	1.837	3.285	1.615	0.817	1.177	0	0	0	0.011	0	0	0	0	0	0	0	0.004	0	0	0	0	0	0	0	0	0	0	0	0	0	0	0	0	0	0.1	0	0	0	0	0	0	0	0	0	0	0	0	0	0
[6]Erwinia rhapontici	1.837	0	2.201	0.074	0.095	0	0	0	0	0	0	0	0	0	0	0	0	0	0	0	0	0	0	0	0	0	0	0	0	0	0	0	0	0	0	0	0	0	0	0	0	0	0	0	0	0	0	0	0
[6]Serratia liquefaciens	1.802	0.094	0.085	0.025	0.01	0.005	0	0	0	0	0	0	0	0	0	0	0	0	0	0	0	0	0	0	0	0	0	0	0	0	0	0	0	0	0	0	0	0	0	0	0.01	0	0.141	0	0	0	0.019	0.031	0
[6]Dolosicoccus paucivorans	1.706	0.047	0.444	0.762	0.96	0	0.113	0.313	0.973	0.314	0.053	0.06	0	0.779	0.266	0	0.008	1.518	0.058	0.053	0.022	0.144	0.897	0	0	0.085	0.036	0.004	0.249	0.213	0.128	0.015	0.394	0.615	0.177	0.094	0.2	0.105	0.011	0.005	0	0	0.324	0	0.224	0	0	0.613	0.004
[6]Staphylococcus equorum	1.547	0	0.595	2.502	1.381	0	0	0.644	0	0.004	1.24	0	0	0.006	0.116	0.008	0.004	0.46	0	0	0.197	0	0.201	0	0.358	0.08	0.652	0.267	3.769	0.264	0	0.037	8.028	1.99	0.299	0	0.015	0.004	0	0.314	1.227	0.137	0.618	0	0	0	0.042	1.176	1.369
[6]Pseudomonas azotoformans	1.478	0.141	3.401	1.301	0	1.888	1.774	0.061	1.494	0.055	0.047	0.34	0.745	0.11	0.741	0.651	0.224	0.054	0.058	0	0.326	0.344	0.223	0.336	0	0	0.078	0.018	0	0.055	0	0	0.435	0.501	0	0.089	0.007	0.238	0.154	1.599	0.278	1.059	0.102	1.804	0.159	1.019	0.154	0.768	0.24
[6]Streptococcus thermophilus	1.464	5.256	1.077	0.533	0.603	0	0	0.022	0	0	0.001	0	0.137	0.029	0	0.027	0.008	0	0	0	0	0.007	0	0	0	0.018	0	0	0	0	0	0	0	0	0	0	0.015	0.405	0.006	0	0.02	0	0	0	0	0	0	0	0
[6]Streptococcus oralis	1.271	0.375	0.066	0.023	0.016	3.263	6.933	0.509	0	0.259	0.706	0	0.662	1.673	0.015	0.425	4.712	0.372	0.083	0.004	1.894	0.285	0.145	0	3.28	0.04	0.313	0.111	0.414	0	0.278	0.004	0.172	1.031	0.199	0.138	0.104	1.304	0.33	1.515	1	0	0.256	0.433	0.143	0	0.686	1.467	0.008
[6]Trichococcus pasteurii	1.07	0.563	0.009	0.011	11.636	0.005	0	0	0.297	0.004	0.029	0	0	0.006	0.004	0	0	0.088	0	0	0.068	0.003	0.114	0	0	0.094	0.003	0	0	0	0	0	0	0	0.122	0	0.059	0	0.131	0	0	0	0.26	0	0	0	0.009	0	0.008
[6]Anaerosphaera aminiphila	1.043	0.141	0.671	0.152	2.047	0	0	0	0	0.187	0.002	0.196	0	0	0.158	0.187	0	0.279	0	0.025	0	0	0.271	0	0	0.107	0.134	0.018	0.341	0.15	0.155	0.01	0.195	0.142	0.21	0.049	0	0	0	0	0	0	0	0	0	0	0	0	0.112
[6]Lactococcus raffinolactis	1.029	1.314	0.009	0.408	0.035	0	0	0	0	0	0	0	0	0	0	0	0	0	0	0	0	0	0	0	0	0	0	0	0	0	0	0	0	0	0	0	0	0	0	0	0	0	0	0	0	0	0	0	0
[6]Enterobacter cloacae	0.96	7.508	0.349	0.241	0.115	0	0.004	0.008	0.011	0.004	0	0	0	0	0	0	0	0	0	0	0	0	0	0	0	0	0	0	0	0	0	0	0	0	0	0	0	0	0.006	0	0.02	0	0	0	0	0	0	0	0
[6]Salinicoccus qingdaonensis	0.773	0	1.427	2.044	1.094	0	0.197	0.003	1.071	0.055	0.729	0.023	0.004	0.214	0.008	0	0.004	0.113	0	0.032	0.004	0	0.114	0	0	0.004	0.02	0	0	0	0	0	0.005	0	0	0.015	0.059	0.126	0.04	0	0.328	0	0.077	0	0.091	0.005	0	3.993	0
[6]Corynebacterium casei	0.643	0.328	1.342	3.275	1.41	0.072	0.251	0.078	0.695	0.11	1.94	0.408	0.82	1.823	0.637	0.008	0.508	0.553	0	0.096	0.004	0	0.232	1.059	0.187	0.617	0.991	0	1.248	0.036	0.05	0.002	0.131	0.109	0.006	0.03	0.015	0.007	0.176	0	0.343	0	0.363	0	0	0	0.275	0.959	0.492
[6]Facklamia tabacinasalis	0.497	0.094	0.822	1.805	1.059	0	0	0.003	1.451	0	2.247	0	0	0.594	0.077	0.226	0.596	0.671	0	0.014	0.147	0.01	0.364	0.579	0.044	0.34	0.489	0.036	0.858	0.004	0.068	0	0.267	0.076	0.122	0	0.364	0.852	0	0.333	1.782	0	0.439	0.01	0.01	0.005	0.07	0	0.538
[6]Salinicoccus salitudinis	0.477	0	0	0.967	0.105	0	0	0.116	1.093	0	0.426	0.023	0.253	0.514	0.22	0	0.004	0.333	0	0.039	0.032	0	0.303	0.007	0	0.121	1.303	0.009	0.341	0	0	0	0.752	0	0	0.059	0.468	0.863	0	0	0.757	0.152	0.439	0	0.042	0	0	0	0.31
[6]Globicatella sanguinis	0.47	0	0.057	0.008	0.096	0	0.385	0	0	0	0.047	0.143	0	0	0	0	0	0	0	0	0	0	0	0	0	0.004	0	0	0	0	0.005	0	0	0	0	0.034	0	0.495	0	0	0.985	0	0.49	0	0.143	0	0	0	0
[6]Alkalibacterium putridalgicola	0.435	0	0	0.122	0.022	0	0	0.08	0.004	0	0.379	0	0	0	0.154	0	0	0.103	0	0.021	0.14	0.003	0.196	0	0	0.036	0.042	0	0.663	0	0.041	0	0	0	0	0.207	0.972	0.358	1.127	0	0.202	0	1.104	0	0.032	0.409	0	0.043	0.037
[6]Dietzia aurantiaca	0.421	0	2.57	5.965	0.319	0	0	0	0	0.11	0.778	0	0	0.375	0.058	0	0	0	0	0	0.004	0	0	0	0	0	0.007	0.009	0	0	0	0	0	0	0	0	0	0.238	0	0	0	0	0.102	0	0	0.495	0	0	0
[6]Salinicoccus sediminis	0.394	0.141	0.151	0.232	0.099	0	0.004	0	0.007	0	1.206	0.008	0.008	0.098	0	0	0.004	0.049	0	0.018	0.068	0.233	0.153	0	0.003	0.031	0	0	0.341	0	0	0	0.009	0	0	0.025	0.468	0.426	0.404	0	1.621	0	0.767	0	0.136	0	0.201	0	0.004
[6]Salinicoccus halodurans	0.373	0	0	0.382	0.147	0	0	0.094	0	0.195	0.339	0	0.352	0.335	0.073	0.004	0	0.5	0.017	0.221	0.262	0	1.798	0.007	0.51	0	0	0	0.244	0	0	0	0.068	0	0.061	0	0.23	0.011	0.478	0	0.212	0	0.456	0	0.016	0	0	0.891	0.19
[6]Corynebacterium maris	0.352	0	0.784	0.714	0.341	0.359	0.515	0.105	0	0.047	4.11	0.981	0.43	2.666	1.25	0.012	2.922	1.234	0.05	0.039	0.341	0.131	0.499	0	0.611	0.232	0.798	0.009	2.599	0	0.023	0	0.091	0.515	0	0.089	0.883	1.82	0.979	0.638	2.368	1.25	1.628	0.144	0.243	0.035	0.079	0.068	0.372
No Hit	0.345	1.83	0.869	0.253	0.427	1.83	0.828	1.383	0.315	0.945	1.063	1.351	0.393	0.779	0.598	0.561	1.193	1.136	0.346	1.224	1.155	1.543	0.928	0.958	0.735	1.761	0.684	1.197	1.507	0.737	2.109	0.268	1.509	1.012	1.379	2.522	2.457	0.589	0.621	0.464	0.601	0.739	1.547	1.413	0.872	1.014	0.686	1.003	1.117
[6]Kluyvera cryocrescens	0.346	0	0.009	1.054	2.5	0	0	0	0	0	0	0	0	0	0.004	0	0	0	0	0	0	0	0	0	0	0	0	0	0	0	0	0	0	0	0	0	0	0	0	0	0	0	0	0	0	0	0	0.006	0
[6]Jeotgalicoccus coquinae	0.338	0	0.104	0.699	0.322	0	1.531	0.185	2.435	0.178	5.477	0.506	0.588	3.318	1.327	0	2.482	2.028	0.124	0	0.004	0.518	0.063	0	0.114	1.39	2.154	0.2	3.856	0.091	0.055	0	1.314	1.168	0	0	1.195	0.917	1.099	0.113	1.661	0	2.642	0.701	0.392	0	0.098	0.885	0.012
[6]Agrobacterium tumefaciens	0.331	1.032	0.274	0.116	0.064	0.292	1.741	0.246	0.402	0.416	0.059	0.37	1.95	0.912	1.057	0.039	0.012	0.176	0.1	0.014	0.606	2.038	0.218	0.815	0.744	0	0.147	0.027	0.078	0.114	0	0	0.213	0.407	0.703	0.064	0.371	0.603	0.233	1.388	0.752	1.333	0.047	4.764	0.211	2.094	0.383	1.021	0.666
[6]Oligella ureolytica	0.325	0	0.283	0.319	0.95	0	0	0	0	0.237	0.987	0.008	0	0.098	0.015	0	0.452	0.627	0.055	0.043	0.079	0	0.153	0.908	0.57	0.076	0.222	0	0.512	0.106	0.625	0.008	0.435	0.912	0.161	0	0.059	0.368	0.199	0	0.424	0	0.145	0	0	0	0.126	0	0
[6]Campylobacter ureolyticus	0.297	0	0.217	0.046	0.925	0	0	0.155	0	0	0	0	0	0	0	0.012	0	0	0	0	0	0	0.065	0	0.592	0.402	0.293	0.009	0.02	0.028	0.005	0.006	0	0.137	0.415	0	0	0.051	0	0	0	0	0	0	0.447	0	0	0	0
[6]Clostridium subterminale	0.29	0.188	0	0	0	0	0	0.083	0	0	0	0	0.029	0	0	0	0.056	0	0	0	0	0	0.053	0	0	0.009	0	0	0	0	0	0.002	0	0	0	0	0	0.098	0	0.033	0	0	0	1.155	0	0	0	0	0
[6]Facklamia languida	0.283	0	0.151	0.101	0.214	0.153	0.803	0.177	1.219	0.297	0.311	0.045	0	0	0.27	0	0	0.113	0	0.036	0.097	0	0.029	0	0	0.027	0	0	0.18	0.02	0	0.002	0.168	0.005	0	0	0.141	0.39	0	0.3	0	0.617	0.196	0	0.062	0	0.107	1.294	0
[6]Pseudoglutamicibacter cumminsii	0.269	0	0	1.639	0.37	0.096	0	0	0.014	0.004	0.058	0.015	0	0.006	0.008	0.109	0	0.01	0	0.096	0	0	0.16	0	0.003	0	0	0	0.059	0.008	0.005	0	0.1	0.005	0.006	0	0	0.014	0	0	0.323	0	0	0	0	0.005	0	0	0
[6]Facklamia sourekii	0.269	0	0.227	0.074	0.348	0	0.481	0.014	0.887	0	0	0	0	0.006	0	0	0	0.078	0	0.011	0	0	0.002	0.594	0	0.009	0	0	0.541	0.039	0.105	0	0.068	0.038	0.133	0.059	0	0.376	0	0	0.5	0	0.004	0	0.162	0	0.014	0.501	0.025
[6]Trueperella pyogenes	0.256	0	0.019	0.025	0.013	0	0.197	0.144	0.004	0	0.001	0.008	0	0	0.004	0	0	1.078	0	0.036	0	0	0.012	0	0.019	0	0.033	0.022	0	0.004	0	0.002	0.127	0.652	0.194	0.931	0.713	0.141	0.467	0.005	0.157	0	0.379	0	0.269	0	0.107	0	0.488
[6]Salinicoccus kunmingensis	0.249	0	0	0.674	0.172	0.168	0	0.16	0	0.144	0.652	0.717	0.257	0	0.212	0	0	0.372	0	0.004	0	0	0.543	0	0	0.121	0.978	0.053	0.999	0	0.005	0.006	0.068	0.08	0.105	0.039	0.282	0.386	0	0	0.747	0	0.089	0	0.081	0	0	0	0
[6]Facklamia ignava	0.242	0.563	0.019	0.146	0.236	0	2.058	0.885	0.004	0	0.06	0.234	0	0.179	0.085	0	0	0.245	0.028	0.196	0.007	0	1.922	0	0	0.004	0.065	0.004	0.024	0.118	0.055	0.012	0.281	0.974	0	0.044	0	0	0	0	0.54	0	0	0	0	0	0.28	0.557	0.004
[6]Gallicola barnesae	0.221	0	0.123	0.139	0.029	0.01	1.423	1.167	2.486	1.552	0.052	0.196	0	0.006	0.436	0.004	0.004	2.326	0	0.245	0.054	0	0.65	0.765	0.272	0	0.104	0.009	0.434	0.335	0.046	0.019	0.507	0.846	0.687	0.187	0.364	1.477	0.057	0.244	0.565	0.328	0.741	0	2.322	0.005	0.019	0.266	0.091
[6]Corynebacterium cystitidis	0.214	0.141	0.869	0.614	10.87	0	0	0.003	0	0.004	0.003	0	0	0	0	0	0	0	0	0	0	0	0	0	0	0	0.003	0.004	0.015	0.095	0.023	0	0.018	0.298	0	0	0	0	0	0	0	0	0	0.01	0	0	0.005	0	0.004
[6]Yaniella halotolerans	0.214	0	0	0.851	0.013	0	0	0	0	0.042	0.218	0.015	0	0	0.158	0	0.004	0.049	0	0.032	0	0.321	0.179	0.1	0	0.17	0.521	0.018	0.502	0	0.014	0	0.349	0.043	0.293	0	0.364	0.275	0.12	0	0.525	0	0.111	0	0.065	0.005	0.196	0	0.004
[6]Akkermansia muciniphila	0.207	0	0	0	0	0	0.105	0	0	0.31	0.12	0	0	0	0	0.234	0.408	0	0	0.028	0.409	0	0.136	0.501	0.123	0.013	0.968	0.805	0.234	0.134	0.059	0.004	0.014	0	0.122	0.079	0.022	0.043	0	0.047	0.636	0	0.017	0	0.078	0	0.14	0	0
[6]Delftia tsuruhatensis	0.2	0.798	0.076	0.019	0	0.192	0.109	0.094	1.52	0	0	0.03	0	1.431	0.027	0.499	0.332	0.039	0.155	0.007	0.326	0.58	0.051	1.187	0.589	0.009	0.101	0.009	0	0.035	0.005	0	0.005	0.009	0.011	0	0	0.029	0.176	1.21	0.374	0.579	0.043	3.197	0.029	0.106	0.121	0.44	0.381
[6]Bifidobacterium animalis	0.193	0.375	0.265	0	0	1.035	0	0	0	0	0.09	0.279	0	0.092	0	0.966	0.164	0	0.058	0	0.739	0.478	0.63	0	0.475	0.013	10.313	0.031	0.166	0	0.073	0	0.05	0.199	0.127	0	0	0.173	0.006	1.435	0	1.981	0	0	0	0.56	0.154	0	0.215
[6]Brachybacterium paraconglomeratum	0.18	0	0	0	0	0	0	0	0	0.004	0.711	0.008	0	0	0	0.008	0	0	0	0	0.004	0	0	0	0	0.009	0.368	0	0.936	0	0.014	0	0.294	0.194	0	0	0.104	0	0	0	0.217	0	0.004	0	0	0	0	0	0.182
[6]Bifidobacterium faecale	0.166	0	0.076	0	0	0	0	0	0	0	0.071	0	0	0	0	0.378	0	0.005	0	0	0.416	0.98	0.029	0	0.07	0	0.199	0.093	0	0	0.087	0	0.059	0	0.316	0	0	0	0.097	0.844	1.414	0	0.094	0	0.032	0	0	0	0
[6]Histophilus somni	0.159	0	0	0	0	0	0	0	0	0	0	0	0	0	0	0	0	0	0	0.004	0	0.049	0.07	0	0	1.542	1.73	9.078	0	11.36	2.73	0.135	0.168	0.288	0.161	0	0	0.119	0	0	0	0	0	0	0	0	0	0	0
[6]Stenotrophomonas pavanii	0.159	1.22	0.066	0.017	0.016	0.062	0.008	0	0.065	0	0	0.023	0.754	0.006	0.008	0.004	0	0	0	0	0	0.003	0.002	0	0.016	0	0.078	0	0	0.004	0	0.002	0	0.005	0.006	0.039	0	0	0	0.005	0.015	0.015	0.004	0.01	0	3.563	0	0.291	0
[6]Pseudomonas migulae	0.152	1.736	0	0.002	0	0.149	0.682	0.216	0.789	0.17	0.014	0.023	0	0.127	0	0.393	0.18	0.264	0.116	0	0	0.256	0.027	0.329	0.111	0.018	0.016	0.009	0	0.091	0.037	0	0	0.028	0.111	0.03	0	0	0.091	0.009	0.005	0	0.068	0	0.195	0.873	0	0.378	0.004
[6]Anaerococcus nagyae	0.152	0	0.028	0.04	0.016	0	0.577	0.987	0.105	0	0.097	0.166	0	0.387	0.27	0.156	0.008	2.454	0.028	0.196	0	0	0.23	0.522	0.567	0.004	0.104	0.013	0.322	0	0.055	0	0.371	0.851	0.653	0.168	1.833	2.445	0.37	0.009	0.071	0	7.789	0.412	1.3	0	0	0	0.12
[6]Pelomonas aquatica	0.138	0.516	0.17	0.061	0.035	0.331	0.782	0.395	1.737	0.297	0.019	0.332	0.774	1.183	0.243	0.88	1.513	0.078	0.019	0	0.312	0.088	0.133	0.694	0.706	0.013	0.068	0.027	0.068	0.099	0.041	0.008	0.072	0.704	0.421	0.059	0.334	0.047	0.194	1.369	0.641	0.823	0.017	4.021	0.084	1.585	0.724	1.455	0.186
[6]Suttonella indologenes	0.138	0	0	0.118	0.373	0	0	0.249	0	0	0	0	0	0	0	0	0	0.02	0	0	0	0	0	0.143	0	0.022	0	0	0	0.016	0.005	0	0	0.222	1.251	0.025	0.148	0.939	0	0	0	0	0.026	0	1.164	0	0	0	0
[6]Brucella papionis	0.138	0.375	0	0	0	0.297	0	0	0.481	0.089	0.001	0.317	0.161	0.219	0.216	0	0.244	0.039	0.022	0.011	0.079	0.295	0.036	0.2	0.203	0.004	0.016	0	0.039	0.039	0.027	0	0	0.312	0	0.039	0.252	0.134	0	0.868	0.187	0.198	0	1.361	0	0	0	0.217	0.12
[6]Bifidobacterium merycicum	0.138	0.516	0.132	0.513	0.153	0.12	0	0	0	0	0.055	0	0	0.433	0	0.055	0.004	0	0	0	0	0.164	0.019	0	0	0	0	0	0	0	0	0	0	0	0	0.443	0.111	0.163	0	1.346	0.576	0	0.494	0	0.036	0	0	0	0
[6]Vagococcus fluvialis	0.131	0	1.908	1.962	0.006	0	0	0	0	0	0	0	0	0	0	0	0	0	0	0	0	0	0	0	0	0	0	0	0	0	0	0	0	0	0	0	0	0	0	0	0	0	0	0	0	0	0	0	0
[6]Helcococcus ovis	0.124	0	0.161	0.103	0.647	0	0.343	0.26	0	0.979	0.03	0.619	0.004	0.346	0.274	0	0	0.054	0	1.163	0	0	0.429	0	0	0	0	0	0.137	0.43	0.055	0	0.263	0.066	0.349	0.084	0	0.177	0	0	0	0	0	0	0.088	0	0.163	0	0
[6]Brevibacterium jeotgali	0.124	0	0.113	0.661	0.284	0.005	0	0	0	0	0.252	0	0	0.104	0.698	0	0	0	0	0.021	0.007	0	0.514	0	0	0.098	0.127	0	0.336	0	0	0	0.331	0.043	0.371	0	0.089	0	0	0	0	0	0.17	0	0	0	0	0	0
[6]Pseudomonas cerasi	0.117	4.317	1.474	1.51	1.61	0.177	0	0.061	0.004	0	0	0	0	0	0	0	0.004	0	0	0	0	0	0	0	0	0	0	0	0.005	0	0	0	0	0	0	0	0	0	0	0	0	0	0	0	0	0	0	0	0
[6]Bifidobacterium longum	0.104	4.552	0.869	0.103	0.032	5.693	2.962	0.91	0.007	0	1.893	1.819	0.058	0.635	1.76	1.769	1.617	0.157	0.036	0.028	15.936	5.334	0.356	0.486	7.256	0.116	0.874	0.285	0.195	0.039	0.771	0.027	0.263	0.411	7.487	0.33	4.238	0.657	0.291	8.855	2.156	33.63	0.558	0.897	0.159	2.195	1.536	1.3	0.848
[6]Corynebacterium accolens	0.104	0.563	0	0	0.048	0.556	0	0.003	0	0	0.159	0	0.004	0	0	0.393	0	0.024	0	0.011	1.162	0	0.119	0.501	0.041	0.072	0	0	0	0	0.132	0	0	0.076	0	0.01	0	0.159	0.091	0.6	0	0	0.136	0	0	1.055	0	0.848	0
[6]Dietzia timorensis	0.104	0	0.028	0.03	0.013	0	0.318	0.017	0	0.293	0.113	0.083	0.004	0.352	0	0	0.004	0.073	0	4.653	0.276	0	0.044	0	0.37	0	0	0	0	0	0	0.002	0	0.009	0.006	0	0	0.087	0	0	0	0	0	0	0	0.005	0.07	0.006	0.087
[6]Corynebacterium ciconiae	0.104	0	0.52	0.65	0.128	0.244	0	1.203	0	1.709	0.227	0.091	0	0.831	0.351	0.203	0	9.046	0.127	0.857	0.337	0	7.974	1.237	0.405	0.067	0.238	0.142	1.297	0.426	0.196	0.023	0.829	3.281	1.617	0.025	0.163	0.181	0	0.305	0	0	0.162	0.65	0.042	1.524	0.803	0	0.199
[6]Corynebacterium ihumii	0.083	0	0	0	0	0	0.151	0	1.646	0	0.021	0	0	0	0	0.222	0	0.093	0	0	0	0	0	1.352	0.617	0	0.029	0	0	0	0	0	0	0	0	0	0	0	0	0	0.419	0	0	0	0	0	0	0	0
[6]Ureaplasma diversum	0.083	9.432	0	5.112	0.019	0.508	0.272	0	0.948	1.904	3.083	0.015	3.56	18.505	8.104	0.316	0.008	0.186	1.391	1.035	0.007	0.406	3.158	17.101	0	0.295	14.24	0.125	0.015	4.602	12.161	5.527	0.924	0.397	1.152	8.011	4.209	16.25	68.471	1.135	4.009	0.008	1.841	1.145	24.762	10.911	31.31	0	0.004
[6]Turicibacter sanguinis	0.076	0.235	0.236	0.211	0.131	0	0	0.232	0.445	0	0.199	0	0	0	0.471	0.027	0	0.323	0	0.018	0	0.003	0.138	2.761	0	0.103	0.02	0.013	0	0.043	0.032	0.015	0.104	0.785	0.161	0.069	0.379	0.036	0.797	0	0	0	0.098	0	0.042	0.005	0.126	0	0
[6]Campylobacter corcagiensis	0.076	0	0	0	0.057	0.058	0.377	0.124	1.082	0.437	0.035	0	0	0	0	0	0	0.299	0	0.007	0	0	0.056	0	0	0	0	0.009	0.034	0.209	0	0.002	0.562	0.132	0.338	0	0.186	0	0	0	0.136	0	0.03	0	0.071	0	0	0	0
[6]Streptococcus equinus	0.069	0.282	0.208	0.036	0.061	0	0	0	0	0	0.169	0	0	0	0	0	0	0	0	0	0	0	0	0.122	0	0.04	0	0	0	0.016	0.005	0	0	0	0	0	0	0	0	0	0	0	0.038	0	0	0	0	0	0.008
[6]Corynebacterium xerosis	0.069	0	0	0.034	0.006	1.414	3.188	0.133	0.004	19.194	2.194	0.694	0.224	3.081	0.027	0.004	0.608	5.427	0.03	20.694	3.699	0.229	13.376	0.014	0.047	0.103	0.003	0	0.049	0	0.794	0.033	10.442	4.307	2.171	0.005	0.096	0.004	0	0	0.227	0	0.017	0.557	0	1.761	2.049	0.291	1.167
[6]Pseudomonas endophytica	0.069	0.094	0.019	0.019	0.022	0	0.004	0	0	0	0.001	0	0	0	0	0	0.004	0	0	0	0	0	0	0	0.003	0	0	0	0	0	0	0	0	0	0	0	0	0	0	0	0	0	0	0	0	0	0	0	0
[6]Micrococcus aloeverae	0.062	0.235	0.009	0	0.003	0	0	0.094	0	0.165	0	0.008	0	0.029	3.045	0.475	0.016	0.01	0	0	0.373	0	0.002	0	0.377	0	0.055	0	0	0.039	0.091	0	0	0	0	0.02	0	0	0	0	0	0	0.034	1.526	0	0	0.005	0	0
[6]Corynebacterium glyciniphilum	0.055	0	0.321	1.341	0.328	0	0	0	0	0	0.003	0	0	0	0.008	0	0	0	0	0.004	0	0	0	0.007	0.006	0	0	0	0	0	0	0	0	0	0	0	0	0	0	0	0	0	0.017	0	0	0	0	0	0
[6]Corynebacterium camporealensis	0.055	0	0.094	0.285	0.01	0.029	1.828	4.646	4.498	3.74	0.85	13.149	0	3.508	3.465	0	0.004	5.554	0	11.057	0.721	0	1.471	1.588	1.973	0	0.036	0.102	1.151	1.06	0.005	0.027	1.246	1.035	1.29	0.059	0.423	0.163	0.273	0	0.212	0	1.274	0.01	0.175	0	0.584	0.532	0.302
[6]Sphingomonas kyeonggiensis	0.055	0	0	0.032	0	0	0	0	2.222	0.064	0	0	0.19	0	0	0	0	0.059	0.003	0	0	0	0.056	0	0	0	0	0.013	0	0.035	0	0.002	0	0.043	0	0	0.089	0	0	0.019	0	0	0.06	0.887	0.019	0	0.023	0	0.257
[6]Escherichia fergusonii	0.035	0.047	0	0.053	0.019	0.038	0.23	0.05	0	0	0.063	0.159	33.223	0	0.367	0	0.016	0.01	0	0.068	0.283	0.272	0.669	2.99	0.003	0.067	0.293	0.169	0.005	26.649	0.073	1.406	4.952	0.676	0.997	0	0.022	0.004	0.228	0.005	0.762	0	0.077	0	0.032	4.113	0.009	0	0.004
[6]Moraxella osloensis	0.035	0	0.038	0	0	1.572	0.184	0	0	0	1.472	0	0	0.144	0.004	0.877	1.185	0	0	0	2.461	0.108	0	0	0	0.054	0	0	0.059	0.079	2.187	0.002	0.068	0	0	0.123	0	0.004	0.114	1.67	0.338	0	0.081	0	0.149	0	0	1.139	0.087
[6]Peptococcus niger	0.035	0	0.161	0.08	0.022	0	0.795	0.213	0	0.178	0.082	0	0	0.012	0	0	0	0.343	0.158	0.018	0.129	0	0.257	1.337	0	0.031	0	0.018	0.034	0.193	0.041	0.002	0.213	0.203	0.465	0.084	0.096	0.141	0	0	0	0	0	0	0.859	0	0.126	0	0.004
[6]Acinetobacter johnsonii	0.035	0.141	0	0	0.061	0.436	0.335	0.116	0	0	0.128	0.143	0	0.421	0	0.818	0	0	0	0.018	0.161	1.432	0.041	1.051	0.092	0.018	0.029	0	0.263	0.083	0.055	0	0.091	0	0.011	0.084	0.045	0.191	1.202	1.145	0.076	1.25	0.03	0.227	0.062	1.07	0.355	1.839	0.008
[6]Lactobacillus paracasei	0.035	0	0	0	0.019	0.005	0.126	0.006	0	0.076	0.004	0.589	0	0.069	6.533	0	0.004	0.695	0	0.014	0	0.003	0.213	0.286	0.003	0.013	0	0	0	0	0	0	0.575	0	0	0	0	0	0	0	0	0.008	0.081	0	0	0	0	0.006	0.004
[6]Lactococcus piscium	0.035	0	0.009	0.015	0.743	0	0	0	0	0	0	0	0	0	0	0	0	0	0	0	0	0	0	0	0	0	0.003	0.004	0	0	13.909	0	0	0	0	0	0	0	0	0	0	0	0	1.062	0	0	0	0	0
[6]Arcanobacterium hippocoleae	0.035	0	0.17	0.013	0.003	0	0	0.407	0	0	0	0	0	0	0.104	0.004	0	0.049	0	1.089	0.208	0	0.024	0	0	0	0	0.004	0.063	0.229	0.005	0.004	1.087	0	0.233	0	0	0.293	0.228	0	0	0	0.132	0	0.276	0	0	0	0
[6]Herbaspirillum huttiense	0.028	0	0.009	0	0.003	0	0	0	1.404	0	0	0.242	0	0	0	0.031	0	0	0	0	0	0	0	0.057	0	0	0	0	0	0	0	0	0	0	0	0	0.074	0.047	0	0.773	0.257	0	0	0	0	0	0	0	0.041
[6]Aliicoccus persicus	0.028	0	0.302	0.752	0.147	0	0	0	0.691	0	0.659	0	0.033	0	0.698	0	0.004	1.401	0.025	1.626	0.14	0	4.605	1.309	0	0.018	0.049	0.027	0.273	0	0	0	0.145	0	0	0	0.193	0.278	0.068	0	0.545	0	0.081	0	0.045	0	0	0	0
[6]Murimonas intestini	0.021	0	0	0.013	0.003	0.062	0	0	0	0.064	0.097	0	0	0	0.004	0.191	0	0.01	0	0.028	0	0.003	0.022	0	0.003	0.018	0.283	0.133	0.132	0.047	0.023	0.008	0.014	0.099	0	0.02	0.037	0.054	0.125	0	0.157	0	0.179	0	0.055	0	0	0.043	0.393
[6]Blautia wexlerae	0.021	0	0	0.017	0	0.067	0	0	0	0	0.029	0.015	0	0	0	0.218	0	0.029	0	0	0	0.088	0	0	0.101	0.004	0	0.036	0	0	0	0	0	0	0	0	0.067	0	0.006	0	1.186	0	0	0	0	0	1.578	0	0.161
[6]Staphylococcus capitis	0.021	0	0	0	0	0	0	0.163	0	0	0.006	0	0	0	0	0.012	0	0	0	0	0	0	0	0	0.003	0	0	0	0	0	0	0	0	0.033	0	0	0	0.166	0	0.07	0	0	0	0	0	0	0	0	0
[6]Serratia quinivorans	0.021	0	0	0.319	0	0	0	0	0	0	0	0.06	0	0	0	0	0	0	0	0	0	0	0	0	0	0.004	0	0	0	0	0	0	0	0	0	0	0	0	0	0	0	0	0	0	0	0	0	0	0.021
[6]Lactococcus laudensis	0.014	0	1.88	0.173	0.006	0	0	0	0	0	0	0	0	0	0	0	0	0	0	0	0	0	0	0	0	0.004	0	0	0	0	0.009	0	0	0	0	0	0	0	0	0	0	0	0	0	0	0	0	0	0
[6]Bifidobacterium pseudocatenulatum	0.014	0	0	0.004	0	0.225	0.172	0	0	0	0.033	0.347	0	0	0	0	0	0	0	0.018	0.014	0	0	0.372	1.757	0.027	0.026	0	0.429	0	0	0	0	0	0	0.01	0.193	0	0.011	0.005	0.005	0	0.034	0	0	0	0.635	0.043	0
[6]Staphylococcus epidermidis	0.014	0.235	0.236	0	0	1.615	0.054	0	0.004	0.102	0.005	0.038	1.056	0	0.069	33.685	1.293	0.602	0	0.06	3.057	0.518	0.533	0.007	3.511	0	0.186	0	0	0	0.698	0	0.349	0	0.349	0.591	0.482	0.126	0.393	0.488	4.332	0.366	0	0	0	0.424	5.439	0.867	0.422
[6]Prevotella copri	0.014	0	0	0	0	0	0.188	0	0	0	0.025	0.03	0	0	0.027	0	0	0	0	0	0.022	0	0	0	0	0.004	0.039	0	0	0	0	0	0	0	0	0	0.022	0	0	0	1.115	0	0	0	0	0	0	0	0
[6]Streptomyces fabae	0.014	0	0	0.004	0.038	0.403	0.602	0	0	0	0.048	0.211	0.513	0.017	0.058	0	0.172	0.059	0.036	0.007	0.384	0.727	0.121	1.066	0.184	0	0.156	0.004	0	0.008	0.064	0	0.1	0.463	0.006	0.084	0.015	0.13	0.347	0.145	0	0.549	0.175	1.753	0.055	0.04	0.285	0.501	0.083
[6]Jeotgalicoccus nanhaiensis	0.014	0	0.009	0.006	0.006	0.01	0.025	0.006	0.062	0	0.085	0.015	0.012	0.04	0.046	0	0.04	0.039	0.003	0	0	0.023	0.654	0	0	0.013	0.016	0.004	0.029	0	0	0	0.018	0.014	0	0.158	0	0	0.006	0	0.03	0.008	0.03	0.01	0	0	0.005	0.012	1.411
[6]Helcococcus seattlensis	0.007	0	0	0.036	0.593	0	0	0.241	0	0.187	0.047	0	0	0.196	0.185	0	0	0.152	0	0.192	0.197	0.413	0.264	0	0.152	0.031	0.186	0.004	0.117	0.102	0.059	0.002	0.222	0.95	0.066	0.044	0.096	0.163	0	0	0	0	0.021	0	0.169	0	0.35	0	0.012
[6]Pseudomonas geniculata	0.007	0	0	0	0	0	0.636	0.036	3.007	0.064	0.011	0.317	0.004	0.542	0.455	0.456	0.508	0.122	0.03	0	0.09	0.275	0.024	0.107	0.446	0.018	0	0.036	0	0.079	0	0.004	0.086	0	0.138	0	0	0.014	0.057	0.657	1.242	1.143	0.222	1.041	0.058	0	0	0	0.215
[6]Alloiococcus otitis	0.007	0	0.123	0.247	0.099	0.403	0.536	0.415	3.307	0.487	0.651	2.483	0	2.683	1.466	0.16	0.004	13.263	0.208	1.43	0.549	0.823	5.061	0	0.507	0.067	0.094	0.085	4.89	0.075	0.11	0.004	0.72	2.09	0.216	0.212	1.21	0.361	0.797	0.253	0.222	0.442	2.518	0	0.282	0.01	0.724	1.109	1.055
[6]Anaerococcus provenciensis	0.007	0	0	0	0.003	0.163	0.134	0.572	4.227	0.034	0.096	0.189	0	0.248	0.181	0	0	0.852	0	0.103	0.072	0	0.259	0	0.168	0	0.042	0.031	0	0.055	0.096	0	1.472	0.676	0.576	0.168	1.403	0.636	0	0	1.55	0	0.541	0	0.83	0	0	0	0.128
[6]Corynebacterium diphtheriae	0.007	0	0	0	0	0.134	0	0.008	0	1.976	0.082	0.106	0	0	0	0	0	0.005	0.019	0	0	0	0.284	0.343	0.874	0	0	0.107	0.107	0.067	0.1	0	0	0.468	0	0	0	0	0	0	0.096	0	0	0	0	0	0.126	0	0
[6]Corynebacterium humireducens	0.007	0	0	0.165	0.038	0	0	0	0	0	0.21	0.015	0	0.092	0.004	0	0	0.823	0	0.139	0	0.285	1.791	0	0	0.072	0	0.049	0	0	0	0.01	0.353	0.014	0	0	0	0	0	0	0	0	0.004	0	0	0	0	0	0
[6]Porphyromonas levii	0.007	0	0	0	0	0	0.414	0.802	0.405	0.17	0.095	0	0	0.225	0	0	0	0.921	0	0.1	0	0	0.373	0.479	0	0.009	0	0	0.01	0.091	0.018	0.021	2.319	0.175	1.683	0	0.074	0.596	0.006	0	0.54	0	0.068	0	0.804	0	0	0	0
[6]Arcanobacterium canis	0.007	0	0	0	0	1.236	0	4.962	2.345	3.354	0.221	1.532	0.327	0.508	5.098	0	0	0.343	0.13	1.131	0.441	0	0.565	0.265	0.484	0.022	0.362	0.521	2.384	3.07	0.822	0.023	3.706	2.042	0.62	0.025	3.296	0.423	0.307	1.238	0.076	0	0.285	0	0.571	1.206	0.215	0	0.67
[6]Flintibacter butyricus	0.007	0	0	0	0	0.436	0	0.094	0	0.042	0.162	0	0	0.006	0.031	0	0.54	0.083	0	0.018	0	0.066	0.174	0	0	0.027	0.065	0.093	0.395	0.02	0	0.002	0	0.132	0.493	0.103	0.171	0.054	0	0.005	0.227	0	0.072	0	0.023	0.797	0.331	0	0.496
[6]Corynebacterium epidermidicanis	0.007	0	0	0.004	0.003	0	0.004	0.083	0.014	0	0.018	0.068	0	3.081	0	0	0	0.02	0	0.014	0	0	0.002	0	0.009	0	0	0	0	0	0	0	0	0.005	0	0	0	0.004	0	0	0	0	0.004	0	0	0.025	0.005	0	0.004
[6]Corynebacterium falsenii	0.007	0	0	0.032	0.01	0.642	0.699	0.064	1.704	0.399	0.125	0.377	0.004	0.271	0.116	0.019	0	0.402	0	17.538	1.439	0.003	0.286	0.715	2.381	0	0	0	0	0	0	0	0	0.057	0	0	0.134	0	0	0	0	0	0.119	0.01	0	0	1.858	0	0.062
[6]Peptoniphilus coxii	0.007	0	0.132	0.025	0.089	0.086	0.435	0.196	0	0.356	0.133	0.476	0	0.035	0.17	0	0	0.749	0	0.014	0.126	0.377	0.206	0.35	0.218	0.018	0.02	0.036	0.205	0.126	0.082	0.025	0.612	0.203	0.15	0.089	0.074	0.795	0	0.005	0	0	0.128	0	0.752	0	0.378	0	0
[6]Sporobacter termitidis	0.007	0	0.057	0.055	0.01	0.585	0.004	0.188	0	0.53	1.088	0.053	0	0.162	0.293	0.004	0.408	0	0	0.253	0.018	0.079	0.15	0.651	0.431	0.188	0.306	0.08	1.077	0.26	0.046	0.008	0	0.17	0	0.379	0.794	0.065	0.074	0	0	0	0.443	0	0.156	0	0.401	0	2.089
[6]Aerococcus suis	0.007	0.047	0	0.065	0.153	0.105	0	0	0	0	0.005	0	0	0.935	0.189	0	0.004	0.225	0	0.004	0	0	0.085	0.637	0.133	0.004	0.026	0	0.015	0	0	0	0	0	0	0.03	0.601	1.463	0.313	0.009	0.979	0	4.167	0.835	0.146	0	0	0	0.302
[6]Salinicoccus halitifaciens	0.007	0	0.009	0.017	0.019	0	0	0	0.022	0	0.009	0	0	0.006	0	0	0	0.24	0	0.004	0	0	0.01	0	0	0	0.003	0	1.136	0	0.005	0	0	0	0.006	0	0	0	0	0	0	0	0	0	0	0	0	0.124	0
[6]Carnobacterium divergens	0.007	0	0.038	0	0.019	0	0	0.033	0	0	0.013	0	0	0	0	0	0	0	0	0	0	0	0.034	0	0	0.022	0.007	0	0	0.055	1.881	0	0	0.009	0	0.064	0	0	0	0	0	0	0	0	0	0	0	0	0
[6]Kocuria palustris	0.007	0	0	0	0	0	0	0.014	0	0	0	0	0.004	0	0	0	0	0	0	0	0	0	0.002	0	0	0.161	0.003	0	0	0	0	0	0	0	0	0	0.015	0	0	1.707	0	0	0	0	0	0	0.331	0	0
[6]Porphyromonas bennonis	0.007	0	0.019	0	0	0	0	1.156	0	0.106	0	0.219	0	0.017	0.008	0.358	0	0.103	0.025	0.189	0	0	0.046	0.386	0.003	0.004	0	0.56	0.254	0.701	0.018	0	1.182	0	0	0	0.482	0.336	0.108	0	0	0	0.268	0	1.52	0	0	0	0
[6]Romboutsia timonensis	0.007	1.642	0.142	0.013	0.07	0	0	0	0	0	0.334	0	0.004	0.006	0	0	0.5	0.049	0.003	0.043	0.409	0.003	0.385	0	0.073	0.067	0.329	0	0.658	0	0.055	0.008	0	0.269	0.454	0.005	0.505	0.163	0.006	0	0.172	0	0.558	0	0.058	0	0.056	0.83	0
[6]Porphyromonas somerae	0.007	0	0	0	0.038	0.192	4.326	1.225	7.121	3.502	0.468	1.721	0	1.806	0.695	0	0.008	0.798	0.124	1.544	0.086	0	0.87	3.755	1.045	0.089	0.225	1.112	3.793	4.181	0.708	0.121	8.336	3.588	6.822	0.404	2.093	3.959	0.427	0.005	0.702	0.389	0.776	1.454	13.099	1.847	0.112	0.693	0.819
[6]Dietzia alimentaria	0.007	0	0.009	1.045	3.463	0.096	0.038	0.017	0.004	0.004	0.008	0.053	0.037	0.029	0.015	0	0.036	0.005	0.006	0	0.054	0.033	0.029	0.465	0.218	0	0.01	0	0.005	0	0	0	0.009	0.043	0.055	0.005	0	0.04	0.011	0	0	0	0	0	0.003	0.474	0.009	0.161	0.004
[6]Rahnella woolbedingensis	0	3.473	0.973	0.255	0	0.005	0.004	0	0	0	0	0	0	0	0	0	0	0	0	0	0	0	0	0	0	0	0	0	0	0	0	0	0	0	0	0	0	0	0	0	0	0	0	0	0	0	0	0	0
[6]Sphingomonas echinoides	0	1.079	0.009	0	0.019	0.005	0	0.053	0	0	0	0.023	0	0	0	0	0	0	0	0	0	0.111	0	0	0.687	0	0	0	0	0	0	0	0	0	0	0	0	0	0	0	0	0	0	0	0	0	0	0.693	0
[6]Bacillus indicus	0	0.516	0	0	0	0.168	0	0	1.115	0	0	0	0	0.283	0	0	0	0	0	0	0	0	0	0	0	0	0	0	0	0	0	0	0	0	0	0	0	0	0	0	0	0	0	0	0	0	0	0	0
[6]Granulicatella elegans	0	0.516	0.047	0	0.003	0	2.489	0	0	0	0.001	0	0.137	0	0	0	0	0	0	0	0.179	0	0.029	0	0	0	0.013	0	0	0	0.037	0	0.009	0	0	0	0	0	0	1.248	0	0.008	0	0	0	0	0	0	0
[6]Rothia dentocariosa	0	0.188	0.009	0	0	0	0	0	0	0	0	0	0	0	0	0	0	0	0	0	0	0	0	0	0	0.004	0	0	0	0	0	0	0	0	0	0	0	0	0.313	0.469	0	0	0.009	1.052	0	0.005	0	0	0.054
[6]Snodgrassella alvi	0	0.188	0.038	0.025	0	0.58	0	0	0	0	0.04	0	7.985	0	0.085	0	0.328	0.005	0	0	0.517	0.328	0	0	0	0.004	0.081	0	0	0	0.037	0	0.168	0	0.144	0	0.022	0	0	0	0	0	0.06	0	0	0	0	0	0
[6]Ruminococcus albus	0	0.141	0	0	0	0.024	0	0	0	0	0.024	0	0	0	0	0	0	0	0	0.021	0	0	0	0	0.003	0.004	0	0	0.02	0	0	0	0	0	0	0.064	0.045	0	0	0	0.066	0	0.089	0	0	0	0	0	0.149
[6]Rhizobium aegyptiacum	0	0.047	0	0	0	0.173	0	0.089	0	0	0	0	0	0	0	0.401	0	0.064	0	0	0.083	0.432	0.022	0.029	0	0	0.114	0	0.044	0.039	0	0	0	0.033	0.138	0	0	0	0	0	0.222	0.114	0	0.402	0	0.111	0	0	0.112
[6]Finegoldia magna	0	0.047	0.274	0.072	0.169	0	0.602	0.111	0.022	0.195	0.044	0	0	0	0	0.004	0	0.583	0	0.014	0	0	0.029	0	0	0.04	0.179	0.004	0.107	0.008	0.055	0.002	0.032	0.496	0	0.182	0.163	0.441	0.017	0	0.273	0	6.511	0.752	0.178	0	0	0	0.211
[6]Oscillibacter ruminantium	0	0.047	0	0	0	0.105	0	0	0	0.195	0.116	0	0	0.017	0.004	0.004	0	0	0	0.05	0	0	0.08	0.529	0	0.031	0.016	0	0.146	0	0	0.002	0.023	0.359	0	0.079	0.245	0.246	0	0	0.05	0	0.128	0	0.123	0	0.047	0	0.236
[6]Arcanobacterium pluranimalium	0	0.047	0.094	0.032	0	0.067	0	3.028	0	0.288	0.118	0	0	0	0	0	0	0	0.011	0.285	0.004	0	0.053	0	0.45	0.018	0.147	0.156	0.293	0.02	0.091	0.006	0.969	0.979	0	0.015	0.074	0.166	0.279	0	0	0	0.665	0	0.357	0	0	0	0.554
[6]Blautia glucerasea	0	0.047	0	0	0	0	0	0	0	0	0.049	0	0	0	0	0	0	0	0	0	0	0	0.027	0	0	0.027	0	0	0	0.063	0.009	0	0	0	0.271	0	0	0	0.017	0	0	0	0.107	0	0.078	0	0	0	0.074
[6]Bibersteinia trehalosi	0	0	0.265	0.008	0.077	0	0	0	0	0	0	0	0	0	0	0	0	0	0	0	0	0	0	0	0	0	0	0	0	0	0	0	0	0	0	0	0	0	0	0	0	0	0	0	0	0	0	0	0
[6]Corynebacterium ammoniagenes	0	0	0.255	0	0.026	0	0	0	0	0	0.103	0.996	0	0	0	0	0	4.54	0.033	0	0	0	0	0	0	0	0	0	0	0	0	0	0	0	0.072	0	0	0	0	0	0	0	0.268	0	0	0	0	0	0
[6]Peptoniphilus ivorii	0	0	0.255	0.101	0.016	0	0.356	0.257	1.183	0.144	0.117	0.317	0	0	0.12	0	0.004	0.407	0	0.132	0.122	0	0.281	0	0.218	0	0.033	0.018	0.102	0.059	0.014	0.004	0.19	0.638	0	0.005	0.275	0.004	0	0	0	0	0	0	0.081	0	0	0	0.041
[6]Sneathia sanguinegens	0	0	0.179	0.055	0	0.115	0	0.006	0	0	0.025	0	0.004	0	0	0	0	0.02	0.014	0	0	0	0.002	0.007	0.006	20.562	9.489	2.042	0.005	0.43	2.114	27.516	0.394	1.399	1.788	0	21.578	0.004	0.057	0.919	0.005	0.008	0.004	0	0	0	1.438	0	0.004
[6]Corynebacterium pilosum	0	0	0.17	0.025	0.003	0.105	0.004	0.871	0	0.75	0.137	0	0	0	0.12	0	0	0.073	0	0.007	0	0	0.245	0.014	0	0.085	0.287	0.013	0.746	0.004	0.091	0.01	2.27	4.988	0.509	0	0	0	0	0	0.131	0	0	0	0	0	0.047	0.155	0
[6]Actinomyces slackii	0	0	0.161	0.015	0.086	0	0	0	0	0	0	0	0	0	0	0	0	0	0	0	0	0	0	0	0	0	0	0	0	0	0	0	0	0	0	0	0	0	0	0	0	0	0	0	0	0	0	0	0
[6]Trueperella bonasi	0	0	0.151	0.002	2.895	0	0	0	0	0.008	0	0	0	0	0	0	0	0	0	0.004	0	0	0.23	0.014	0	0.018	0.166	0	0.205	0.146	0.105	0.015	0.322	0.005	0	0	0.067	0	0	0	0	0	0	0	0	0	0.215	0	0
[6]Garicola koreensis	0	0	0.151	1.049	0.172	0	0	0	0	0.089	0.053	0	0	0	0	0	0	0.064	0	0.139	0.226	0	0.25	0	0	0.013	0	0	0	0	0.018	0	0	0	0	0	0.208	0	0.011	0	0	0	0	0	0	0	0	0.012	0
[6]Acinetobacter lwoffii	0	0	0.123	0	0	0.403	0	0.133	0	0.25	0.057	0.098	0	0	0.004	0.421	0.729	0	0.119	0	0.018	0.003	0.002	0	0.117	0.013	0.036	0	0.478	0	0.087	0	0.005	0.024	0	0.049	0	0	0	0.446	0	0.945	0.06	3.011	0	0.005	0.005	0	0.542
[6]Lactobacillus crispatus	0	0	0.123	0.074	0.041	0.297	0	0	0	0	0.001	0	0	0.265	0	0	0	0.015	0	0	0	1.022	0.061	0	0	0.027	0	0	0	0	0	0	0	0	0	0	0	0	0	3.006	0	0	0	0	0	0.091	0	0.093	0
[6]Campylobacter gracilis	0	0	0.123	0	0.003	0	0	0	0	0	0	0	0	0	0	0	0	0	0	0	0	0	0.041	0	0	0	0	0	0	0	0	0	0	0	0	0	0	0	0	0	0	0	0	0	0	0	0	0	0
Cluster 283	0	0	0.094	0.038	0	0	0	0	0	0	0	0	0	0.063	0	0	0	0	0	0	0	1.409	0	0	0	0	0	0	0	0	0	0	0	0	0	0.039	0	0	0	0	0	0	0	0	0	0.146	0.079	0.161	0
[6]Neisseria animaloris	0	0	0.094	0.19	0.858	0	0	0	0	0	0	0	0	0	0	0	0	0	0	0	0	0	0	0	0	0	0	0	0	0	0	0	0	0	0.044	0	0	0	0	0	0	0	0	0	0	0	0	0	0
[6]Seminibacterium arietis	0	0	0.094	0	0	0	0	0	0	0	0	0	0	0	0	0	0	0	0	0	0	0	0.041	0	0.003	0.237	0.117	42.66	0	0	0.393	0	0.005	0	0	0	0	0	0	0.005	0	0	0	0	0	0	0	0	0
[6]Jeotgalicoccus huakuii	0	0	0.085	0	0	0	0	0	0.004	0	0.004	0.196	0	0	0	0.004	0	0.01	0	0.132	0	0	0.019	0	0	0	0	0	0	0	0	0	0	0	0	0	0	0	0	0	0	0	0.004	0	0.003	0	0.56	1.944	0
[6]Peptoniphilus timonensis	0	0	0.085	0.008	0	0	1.255	0	0.033	0.004	0	0.068	0	0.381	0	0	0	1.411	0.025	0	0	0	0.201	0	0	0.018	0.049	0.036	0.005	0	0.032	0.01	0.788	1.206	0.205	0	1.217	0.018	0.091	0	0	1.097	0.141	0	0.029	0	0	0	0
[6]Lactobacillus rhamnosus	0	0	0.057	0	0	0	0	0.186	0.007	0	0	0	0	0.006	0.008	0	0	0	0	0	0.37	1.641	0.002	0	0.887	0	0.091	0.254	0.073	0	0.037	0	0.005	0	0.221	0	0.327	0	0	0	0.061	0.427	0	0	0.071	0	0.229	0	0
[6]Bacillus pseudofirmus	0	0	0.057	0	0	0	0	0	0	0	0	0	0	0	0	0	0	0	0	0	0	0	0	0	0	0	0	0	0	0	0	0	0	0	0	0	0.015	0	0	1.28	0	0	0	0	0	0	0	0.471	0
[6]Comamonas composti	0	0	0.047	0	0	0.005	0	0	0	0	0	0	0	0	0	0	0	0	0	0	0	0	0	0	0	0	0	0	0	0	0	0	0	0	0	0	0	0	0	0	0	0	0	0	0	0	0	0	0
[6]Moraxella equi	0	0	0.047	0.296	2.535	0	0	0	0.004	0	0.04	0	0.269	0	0.039	0	0	0	0	0	0	0	0	0	0.076	0	0	0	0	0	0	0	0	0	0	0.113	0	0	0	0	0.202	0	0	0	0	0	0	0	0.194
[6]Capnocytophaga gingivalis	0	0	0.047	0	0.006	0	0	0	0	0	0	0	0	0	0	0	0	0	0	0	0	0	0	0	0	0	0	0	0	0	0	0	0	0	0	0	0	0	0.068	0	0	0	0.017	0	0	0	0	0	0
[6]Fusobacterium varium	0	0	0.038	0	0.306	0.129	0	0	0	0	0	0	0	0	0.004	0.171	0	0	0	0	0	0	0.002	0	0	4.755	3.265	3.137	0	0.02	0.388	12.673	0.254	0.213	1.401	3.291	0	0	0	0	0	0	0.021	0.01	0.003	0.015	0	0	0.004
[6]Actinomyces hordeovulneris	0	0	0.028	0.141	0.191	0	0	0	0	0	0	0	0	0	0	0	0.004	0	0	0	0	0	0	0	0	0	0	0	0	0	0	0	0	0	0	0	0	0	0	0	0	0	0	0	0	0	0	0	0
[6]Blautia faecis	0	0	0.028	0.006	0	0	0	0.089	0	0	0	0	0	0	0.035	0.004	0.004	0.01	0	0.025	0.172	0	0	0.014	0.003	0.013	0.068	0.018	0	0	0.005	0	0	0	0	0	0	0.011	0	0	0.268	0	0.034	0	0.023	0	0.271	0	0.021
[6]Corynebacterium lactis	0	0	0.019	0	0	2.75	0.025	12.515	0.304	0.39	0.61	16.448	0	0.023	6.429	0	0.008	0.005	0	0.114	0.276	0	0.022	1.008	8.02	0.009	0.283	0.004	17.942	2.305	0.119	0	0.163	0.033	0.133	0	0.327	0.943	0.558	0	0	0	0.946	0	1.715	0.03	0.009	0.025	0.008
[6]Corynebacterium tuberculostearicum	0	0	0.019	0	0	0.014	0.184	0	0	0.008	0.006	0	0.464	0.202	0	1.036	0	0.118	0.05	0	0.011	0.102	0.005	0	0	0	0.013	0.018	0	0	0	0	0.086	0	0	0.059	0	0.004	0	0.005	0.399	0	0	1.227	0	0	0.061	0	0
[6]Streptobacillus hongkongensis	0	0	0.009	0.093	0.067	0	0.582	0	0	0	0	0	0	0	0	0.004	0	0	0.011	0	0.047	0	0	0	0	0	0	0	0	0	0.023	0	0	0	0.006	0	0	0	0	0	0.005	0	0	0	0	0	0	0	0
[6]Eubacterium coprostanoligenes	0	0	0.009	0	0	0.105	0.289	0.075	0	0.131	0.155	0	0	0	0.008	0.269	0	0.015	0	0.021	0.039	0.183	0.032	0	0	0.013	0.121	0.004	0.288	0.043	0.005	0.002	0.045	0.009	0	0.118	0.082	0.054	0	1.008	0.106	0	0.443	1.299	0.156	0.273	0.182	0	0.703
[6]Gordonia rhizosphera	0	0	0.009	0	0.01	0	0.31	0.185	0	0.208	0.056	0.174	0	0	0	0	0	0.563	0	0.036	0	0	0.002	0	0	0.013	0	0.018	0.478	0.244	0.023	0.004	0.036	0.544	0.676	0	0.052	0.195	0	0	0	0	0.017	0	0.22	0	0	0	0.116
[6]Peptoniphilus obesi	0	0	0.009	0.133	0.057	0	0	0.744	3.423	1.425	0.124	0.649	0	0.439	0.116	0	0.364	0.73	0.058	0.398	0.796	0.125	0.485	0.308	0.117	0.022	0.186	0.022	0.449	0.244	0.137	0.019	0.476	0.482	1.517	0	0.289	0.318	0.114	0	0.121	0	0.051	0	0.804	0	0	0	0
[6]Brachybacterium sacelli	0	0	0	0.678	0.092	0	0	0.058	1.288	0	0.016	0	0	0	0.675	0	0.004	0.22	0	0.071	0.165	0	0.439	0	0	0	0	0	0	0	0	0	0	0	0	0	0	0	0	0	0	0	0	0	0	0	0	0	0
[6]Enteractinococcus fodinae	0	0	0	0.441	0.01	0.043	0	0.003	0	0.017	1.114	0.264	0	0	0.722	0	0.44	0.26	0	0.028	0.011	0	1.285	0	0	0.076	0.046	0.058	0.059	0	0	0	0.159	0.009	0	0	0.245	0.809	0.364	0	0.505	0	0.298	0	0.169	0	0	0	0
[6]Fusobacterium gastrosuis	0	0	0	0.076	0.019	0	0	0.578	0	0	0.051	0	0	0	0	0	0	0	0	0	0	0	0	0	0	0.559	0.349	0.071	0	0.177	0.027	0.027	0	0	0.321	0.099	0	0	0	0	0	0	0	0	0	0	0	0	0.17
[6]Syntrophococcus sucromutans	0	0	0	0.072	0.022	0.058	0.063	0.423	0	0.619	0.687	0.325	0	0.023	0.282	0.058	0	0.054	0.003	0.192	0.097	0	0.051	0.2	0.76	0.045	0.199	0	0.073	0.035	0	0.002	0	0	0.028	0.089	0.096	0.195	0.085	0.047	1.111	0	0.413	0	0.146	0	0.173	0.464	0.393
[6]Staphylococcus lentus	0	0	0	0.053	0.054	0	0	0	0	0	0.018	0	0.344	0	0	0	0.004	0.176	0	0.004	0	0	0	0	0	0.277	0.925	0.004	0.775	0.016	0	0	0.24	0	0.116	0	0	0	0	0.206	0	0	0	0	0	0	0	0	0
[6]Chryseobacterium oncorhynchi	0	0	0	0.051	0.089	0	0	0	0	0	0	0	0	0	0	0	0	0	2.547	0	0	0	0	0	0	0.161	0.15	0.067	0	0	1.63	0	0	0	0	0	0.156	0	0	0	0	0	0	0	0	0.873	0	0	0
[6]Rothia nasimurium	0	0	0	0.042	0	0	0	0	0	0	0.04	0.008	0.004	0	0	0.004	0.008	0.005	0	0	0.004	0	0	0	0	0	0	0	0	0	0	0	0	0	0	0	0	0	0	0.005	0	0	0	0	0	0	0.005	0.006	0
Cluster 552	0	0	0	0.04	0	0	0	0.072	0	0	0	0.234	0	0	0	0	0.028	0	0	0	0.057	0	0	0	0.047	0	0	0	0	0	1.803	0	0	0	0	0	0	0	0	0	0	0	0.051	0	0	0	0	0	0
[6]Enterococcus cecorum	0	0	0	0.038	0	0	0	0	0	0	0.009	0	0	0	0	0	0	0.005	0	0	0	0	0	1.237	0	0	0	0	0	0	0	0	0.091	0	0.105	0	0.156	0	0	0	0	0	0.055	0	0	0	0	0	0
[6]Olsenella profusa	0	0	0	0.036	0.01	0	0	0.279	0	0.089	0.027	0	0.004	0	0	0	0	0.216	0	0.455	0.079	0	0.036	0	0	0	0.111	0.08	0.356	0.004	0.041	0.01	0.063	0.17	0.21	0.025	0.141	0.361	0	0.005	0.151	0	0.281	0	1.19	0	0	0	0.149
[6]Corynebacterium vitaeruminis	0	0	0	0.027	0	0.024	0	0	0	1.009	0.002	0.113	0.037	0.029	0.096	0	0	0.093	0	0	0.032	0	0.002	0.007	0	0.009	0	0.004	0.156	0	0.516	0	0.005	0.421	0	0	0	0	0	0	0	0	0.03	0	0	2.932	0.005	0.031	0
[6]Ihubacter massiliensis	0	0	0	0.025	0.013	0.268	0	0.094	0	0.348	0.296	0.136	0	0	0	0.168	0.316	0.157	0	0.089	0	0	0.085	0	0	0.027	0.046	0	0.112	0	0	0.006	0.054	0.175	0.006	0.084	0.022	0	0.034	0	0.111	0	0.239	0	0.058	0.167	0	0.495	1.088
[6]Streptococcus entericus	0	0	0	0.025	0.064	0	0	0	0	0	0	0	0	0	0	0	0	0	0	0	0	0	0	0	0	0	0	0	0	0	0	0	0	0	0	0	0	0	0	0	0	0	0	0	0	0	0	0	0
[6]Anaerococcus prevotii	0	0	0	0.023	0	0.144	0.017	0.014	0	0.318	0.053	0	0	0.04	0	0	0	0.201	0	0	0	0	0.102	0.508	0	0	0.108	0.018	0.317	0.079	0.037	0.006	0.462	1.206	0.216	0	0.015	1.17	0	0	0	0	0.017	0	0.013	0	0	1.715	0
[6]Pasteurella caballi	0	0	0	0.019	0.08	0	0	0	0	0	0	0	0	0	0	0	0	0	0	0	0	0	0	0	0	0	0	0	0	0	0	0	0	0	0	0	0	0	0	0	0	0	0	0	0	0	0	0	0
[6]Nocardia coeliaca	0	0	0	0.019	0	0	0	0	0.767	0.047	0	0.46	0.517	0.133	0.174	0.218	0.733	0	0.053	0	0.129	0	0.01	0.064	0.247	0.022	0.007	0.022	0.034	0.039	0	0	0.077	0.014	0.183	0.01	0.074	0	0	0.624	0	2.034	0.055	1.413	0.019	0.02	0.005	1.015	0
[6]Auritidibacter ignavus	0	0	0	0.019	0	0	0	0	0	0.127	0.021	0.211	0.004	0	0	0	0	1.562	0	1.693	0.445	0	1.934	0	0	0.018	0.248	0.036	0.375	0.016	0.096	0.008	1.45	2.161	0	0.015	0	0	0	0	0	0	0	0	0	0	0.243	0	0.116
[6]Intestinimonas butyriciproducens	0	0	0	0.017	0	0.072	0	0.274	0	0.598	0.475	0.008	0	0	0	0	0.496	0	0	0.06	0.014	0	0.322	0	0	0.04	0.065	0.022	0.317	0.165	0.018	0.002	0.131	0.345	0.249	0.158	0.156	0.329	0	0	0.818	0.899	0.452	0	0.201	0.015	0.009	0	0.96
[6]Clostridium asparagiforme	0	0	0	0.017	0	0	0	0	0	0	0.094	0.091	0	0	0.189	0	0.004	0	0	0.014	0	0	0	0	0	0.067	0.081	0.009	0.137	0	0	0	0	0.076	0	0	0.015	0	0	0	0.202	0	0.098	0	0.039	0	0	0	0.099
[6]Alistipes timonensis	0	0	0	0.017	0	0	0	0	0	0.013	0.062	0	0	0	0	0	1.013	0	0	0.007	0	0	0	0	0.26	0	0	0	0	0.051	0.037	0	0	0	0	0.074	0	0	0	0.07	0	0	0.132	0	0.036	0	0	0	0
[6]Salinicoccus alkaliphilus	0	0	0	0.015	0	0	0	0	0	0	0	0.189	0	0	0	0	0.008	1.053	0	0.146	0	0	1.697	0	0	0	0	0	0	0	0	0	0	0	0	0	0	0	0	0	0	0	0	0	0	0	0	0	0
[6]Streptococcus ovis	0	0	0	0.013	0.159	0	0.326	0.119	0	0.055	0.005	0.151	0	0	0	0	0	0	0	0	0.176	0	0	0	0	0	0	0	0	0.079	0	0	0.39	0	0	0	0	0	0	0	0	0	0	0	0	0	0	0	0
[6]Cardiobacterium valvarum	0	0	0	0.011	0.118	0	0	0	0	0	0	0	0	0	0	0	0	0	0	0	0	0	0	0	0	0	0	0	0	0	0	0	0	0	0	0	0	0	0	0	0	0	0	0	0	0	0	0	0
[6]Eisenbergiella massiliensis	0	0	0	0.011	0	0	0	0	0	0	0.001	0	0	0	0	0	0	0	0	0	0	0	0	0	0	0	0	0	0	0	0	0	0	0	0	0	0	0	0.006	0	0	0	0	0	0	0	0	0	0
[6]Enterococcus hirae	0	0	0	0.011	0.003	0	0	0	0	0	0	0	0.004	0	0	0	0	0.083	0	0	0.072	0	0.005	0	0.003	0	0	0	0	0	0.009	0	0.009	0	0	0	0	0.004	0	0	0	0	0	0	0	0.575	0	0	0
[6]Brevibacterium senegalense	0	0	0	0.004	0	0	0	0	0	0.076	0.005	0	0	0	0.023	0	0	0.26	0.028	1.576	0.161	0.269	0.024	0.021	0	0	0.003	0	0.01	0.028	0	0	0.005	0	0	0	0	0	0	0	0	0	0.004	0	0	0.005	0	0	0.182
[6]Ruminococcus bromii	0	0	0	0.002	0	0.153	0	0	0	0	0.353	0.242	0	0.271	0	0	0.064	0.024	0	0.082	0.301	0.236	0.039	0	0.225	0.067	0.13	0.142	0.107	0.02	0.041	0.004	0	0.095	0.033	0.079	0.119	0.072	0.017	0.417	0.212	0	0.115	0	0.094	0	0.331	0.279	0.906
[6]Staphylococcus sciuri	0	0	0	0.002	0	0.005	0	0	0	0	0.003	0.008	0	0	0.004	0.008	0	0.005	0	0	0	0	0	0	0	0	0	0	0	0	0	0	0	0.005	0	0	0.007	0.004	0	0	0.015	0	0	0	0	0	0	0.006	0
[6]Leptotrichia goodfellowii	0	0	0	0.002	0	0	0	0	0	0	0.021	0	0	0	0.004	0	0	0	8.806	0.014	0	0	0.005	0	0.006	0.17	0.085	0.418	0.044	1.895	15.708	0.25	0.018	0.288	0.454	0	0.126	0	0	0	1.858	0.061	0.004	0	0	0	0	0	0
[6]Staphylococcus chromogenes	0	0	0	0.002	0	0	0.008	0	0	0	0.002	0	0	0	0.004	0.047	0.016	0	0	0	0.014	0.003	0	0	0.006	0	0.003	0	0	0	0	0	0	0	0	0	0	2.637	0	0	0	0	0	0	0.032	0	0.014	0.006	0
[6]Staphylococcus cohnii	0	0	0	0.002	0.006	0	0	0.003	0.029	0	0.014	0	0	0	0	0	0	0	0	0	0	0	0	0	0	0	0	0	0.005	0	0.005	0	0	0	0	0	0	0	0	0.005	0	0	0	0	0	0	0	0	0
[6]Tissierella creatinini	0	0	0	0.002	0	0	0	0	1.241	0.195	0.148	0	0	0	0	0	0	0.01	0	0	0	0	0.33	0.586	0	0.013	0.049	0	0.073	0	0.005	0	0.063	0.208	0	0	0	0	0.102	0	0	0	0	0	0.126	0.005	0	0	0
[6]Mycoplasma bovigenitalium	0	0	0	0	0.717	0	0	0	0	0	0	0	0	0	0	0	0	0	0	0.007	0	0	0	0	0	1.506	0.205	0.81	0	0.177	0.155	11.342	0.014	0.307	0.1	0	0	0	0	0	0	0	0	0	0	0	0	0	0
[6]Kingella kingae	0	0	0	0	0.242	0	0	0	0	0	0	0	0	0	0	0	0	0	0	0	0	0	0	0	0	0	0	0	0	0	0	0	0	0	0	0	0	0	0	0	0	0	0	0	0	0	0	0	0
[6]Staphylococcus haemolyticus	0	0	0	0	0.143	0	0	0	1.838	0	0	0	0	0	0	0	0	0	0	0	0	0	0	0	0	0	0	0	0	0	0	0	0	0	0	0	0	0	0	0	0	0	0	0	0	0	0	0	0
[6]Mannheimia glucosida	0	0	0	0	0.131	0	0	0	0	0	0	0	0	0	0	0	0	0	0	0	0	0	0	0	0	0	0	0	0	0	0	0	0	0	0	0	0	0.025	0	0	0.257	0	0.051	0	0	0	0	0	0
[6]Campylobacter sputorum	0	0	0	0	0.131	1.011	0.079	0.113	0	0.119	0	0	0	0	0	0	0	0	0	0	0	0	0	0	0	0	0	0	0	0	0	0	0	0	0.105	0	0	0	0	0	0	0	0.004	0	0.224	0	0	0	0
[6]Sphingomonas panaciterrae	0	0	0	0	0.061	0.24	0	0.097	0	0	0	0	0	0	0	0	0	0	0	0	0.169	0.049	0	0	0	0.027	0.013	0	0	0	0.005	0	0	0	0	0	0.163	0	0	0.943	0.162	0	0	0	0	0	0	0	0
[6]Brachymonas chironomi	0	0	0	0	0.051	0	0	0	0	0	0	0	0	0	0	0	0	0	0	0	0	0	0	0	0	0	0	0	0	0	0	0	0	0	0	0	0	0	0	0	0	0	0	0	0	0	0	0	0
[6]Fusobacterium simiae	0	0	0	0	0.041	0	0	0.003	0	0	0	0	0	0	0	0	0	0	0	0	0	0	0	0	0	0	0.042	0	0	0	0	0	0	0	0	0	0	0	0	0	0	0	0	0	0	0	0	0	0
[6]Bacillus toyonensis	0	0	0	0	0.013	0	0.372	0	0	0	0	0	1.66	0	0.004	0	0	0	0	0	0.004	0	0	0	0.003	0	0	0	0	0	0	0	0	0.005	0	0	0	0	0	0.31	0	0	0	0	0	0	0.019	0	0
[6]Roseburia hominis	0	0	0	0	0.013	0.163	0	0	0	0	0.01	0	0	0	0	0	0	0.005	0	0	0	0	0	0	0	0	0.143	0	0	0	0	0.002	0	0	0	0.005	0.074	0	0	0	0	0	0.004	0	0.062	0	0	0.006	0.103
[6]Corynebacterium matruchotii	0	0	0	0	0.01	0	0	0	0	0	0	0	0	0	0	0	0	0	0	0	0.029	0	0	0	0	0	0	0	0.044	0	0.014	0	0	0	0	0	0	0	0	0	0.081	0	0	0	0	0	0	0	0
[6]Georgenia subflava	0	0	0	0	0.01	0	0	0.008	0	2.769	0.161	0.008	0	0	0.012	0	0	0.103	0	0.043	0.678	0	0	0	0	0.022	0	0	0	0	0	0	0.018	0	0	0	0	0	0	0	0.005	0	0	0	0	0	0	0	0.17
[6]Marvinbryantia formatexigens	0	0	0	0	0.006	0.062	0.004	0	0	0	0.001	0	0	0	0.004	0	0	0	0	0	0	0	0	0	0	0	0	0	0.005	0	0	0	0	0	0.022	0	0	0.004	0	0	0	0	0	0	0	0	0	0	0
[6]Streptococcus pluranimalium	0	0	0	0	0.006	0	0.025	0	0	0	0.008	0.257	0	0.277	0.166	1.165	0	0.005	0.047	0.039	0	0	0	0	0	0.004	0.052	0	0	0	0	0	0	0	0	0.015	0.319	2.77	0.33	0	3.317	0	0.158	0	1.517	0	0.317	0	2.805
[6]Micrococcus luteus	0	0	0	0	0.006	0.484	0	0.006	0.004	0	0.001	0	0	0	0.054	0.008	0	0	0	0	0.004	0.472	0.141	0	0.016	0	0	0	0	0	0	0	0.023	0	0	0	0.022	0.087	0.006	1.172	0	0	0	0.021	0.023	0.979	0.093	0	0
[6]Clostridium celerecrescens	0	0	0	0	0.006	0	0.063	0	0	0	0.001	0	0	0	0	0.004	0.004	0	0	0	0.004	0	0	0.007	0	0	0	0	0	0	0	0	0	0	0	0.02	0	0.043	0.011	0	0.126	0	0.196	0	0	0	0	0	0.649
[6]Aerococcus viridans	0	0	0	0	0.006	0	0	0.028	0	0	0.05	0	0	0	1.42	0.14	0.761	0.108	0	0.004	0.029	0	0.015	0	0.114	0.072	0.007	0	0.239	0	0	0	0.068	0	0	0	0	0	0	0	0	0	0	0	0	0	0.509	0	0.36
[6]Helcococcus sueciensis	0	0	0	0	0.003	0	0.008	0.224	1.064	0.204	0.001	0	0	0.006	0.027	0	0.02	0.656	0	0.224	0	0.003	0.225	0	0.351	0.013	0.016	0	0.151	0.02	0.068	0	0.304	0.274	0.166	0.01	0.238	0.119	0	0	0.162	0	0.162	0	0.172	0	0	0	0.112
[6]Campylobacter showae	0	0	0	0	0.003	0	0	0	0	0	0	0	0	0	0	0	0	0	0	0	0	0	0	0	0	0	0	0	0	0	0	0	0	0	0	0	0	0	0	0	0	0	0	0	0	0	0	0	0
[6]Psychrobacter phenylpyruvicus	0	0	0	0	0.003	0.22	0.402	0	0.007	0	1.401	0.657	0	0.987	0.112	0.113	0.837	1.141	0	0.064	0.029	0	0.138	0.358	0	0.112	0	0	0.039	0.004	0.032	0	0	0	0	0.079	0.089	1.123	0.028	0	0	0	0.392	0.278	0.133	0	0	0	0.741
[6]Moraxella lincolnii	0	0	0	0	0.003	0	0	0	0	0	0	0	0	0	0	0	0	0	0	0	0	0	0	0	0	0	0	0	0	0	0.018	0	0	0	0	0	0	0	0	0	0	0	0	0	0	0	0	1.319	0
[6]Lactobacillus plantarum	0	0	0	0	0.003	0.345	0.443	0	0	0	0	0	0	0.012	0	0.487	4.824	0	0	0	3.44	0.22	0.032	0	0.386	0.004	0	0	0	0.024	0.041	0.004	0	0	0	0	0.111	0	0	0	0	0.594	0	0	0	0	0.005	0	0
[6]Rubellimicrobium roseum	0	0	0	0	0.003	0	0	0	1.245	0	0	0	0	0	0	0	0	0	0	0	0.025	0	0	0	0	0.009	0	0	0	0	0.005	0	0	0	0	0.034	0	0	0.074	0	0	0	0	0	0	0	0	0	0
[6]Actinobacillus seminis	0	0	0	0	0.003	0	0	0	0	0	0.143	0	0	0.006	0.015	0.004	0.004	0.127	10.499	0.011	0	0.062	0.07	0.207	0.187	41.098	18.45	12.277	0.185	6.293	5.14	0.179	1.028	1.811	3.09	0.01	0.735	0.014	0	0	0	0	0.004	0	0	0	1.354	3.324	0.79
[6]Anaerococcus murdochii	0	0	0	0	0.003	0	1.013	0.351	0	0.165	0.001	0.03	0	1.691	0	0	0	0	0.122	0	0	0	0	2.01	0	0.004	0	0	0.02	0	0.005	0.012	0	0.009	0.017	0.069	0	0.047	0.028	0	0.439	0	0.034	0	3.171	0	0.163	0.006	0
[6]Clostridium straminisolvens	0	0	0	0	0.003	0.944	0.008	0.1	0	1.217	0.602	0.008	0	0.883	0	0	0	0.069	0	0.356	0	0	0.068	0	0	0.063	0.042	0	0.068	0	0.087	0.01	0.19	0.506	0.371	0.399	0.238	0.213	0	0.694	0.944	0	1.973	0.536	0.123	0	0	0.805	2.362
[6]Treponema brennaborense	0	0	0	0	0.003	0.278	0.23	0	0	4.308	0.068	0	0	0	0	0	0	0	0	0.071	0	0	0.09	0	0.098	0.004	0	0.044	0.034	0.106	0.082	0	0	0.586	0	0.079	0.104	1.232	0.017	0	0	0	0.396	0	0.969	0	0.173	0	0
Cluster 73	0	0	0	0	0	0	0	0	0	0	0	0	0	0	0	0	0	0	0	0	0	0	0	0	0	0	0	0	0	0	0	0	0	0	0	0	0	0	0	0	0	0	0	0	0	0	0	0	0
Cluster 95	0	0	0	0	0	0	0	0	0	0	0	0	0	0	0	0	0	0	0	0	0	0	0	0	0	0	0	0	0	0	0	0	0	0	0	0	0	0	0	0	0	0	0	0.237	0	0	0	0	0
Cluster 72	0	0	0	0	0	0	0	0	0	0	0	0	0	0	0	0	0.06	0	0	0	0	0	0	0	0	0	0	0	0	0	0	0	0	0	0	0	0	0	0	0	0	0	0	0	0	0	0	0	0
Cluster 48	0	0	0	0	0	0	0	0	0	0	0	0	0	0	0	0	0	0	0	0	0	0	0.027	0	0	0	0	0	0	0	0	0	0	0	0	0	0	0	0	0	0	0	0	0	0	0	0	0	0.165
Cluster 88	0	0	0	0	0	0	0	0	0	0.17	0	0	0	0	0	0	0	0	0	0	0	0	0	0	0	0	0	0	0	0	0	0	0	0	0	0	0	0	0	0	0	0	0	0	0	0	0	0	0
Cluster 64	0	0	0	0	0	0	0	0	0	0	0	0	0	0	0	0	0	0	0	0	0	0	0	0	0	0	0	0	0	0	0	0	0	0	0	0	0	0	0	0	0	0	0	9.456	0	0	0	0	0.054
Cluster 110	0	0	0	0	0	0	0	0	0	0.411	0.018	0	0	0	0	0	0	0	0	0	0	0	0	0	0	0	0	0	0	0	0	0	0	0	0	0	0	0	0	0	0	0	0.038	0	0	0	0.14	0	0
Cluster 85	0	0	0	0	0	0	0	0	0	0	0	0	0	0	0	0	0	0	0	0	0	0	0	0	0	0	0	0	0	0	0	0	0.045	0.043	0	0	0	0	0	0	0	0	0	0	0	0	0	0	0
Cluster 59	0	0	0	0	0	0	0	0	0	0	0	0	0	0	0	0	0.5	0	0	0	0	0	0	0	0	0	0	0	0	0	0	0	0	0	0	0	0	0	0	0	0	0	0	0	0	0.04	0	0	0.099
Cluster 99	0	0	0	0	0	0	0	0	0	0	0	0	0	0	0	0	0	0	0.019	0	0	0	0	0	0	0	0	0	0	0	0	0	0	0	0	0	0	0	0	0	0	0	0	0	0	0	0	0	0
[6]Petrimonas sulfuriphila	0	0	0	0	0	0.182	0.548	0.431	0	6.614	0.075	3.608	0.174	1.033	0.448	0	0.004	0	0	0.153	0	0	0.095	0	0	0.022	0.085	0.231	1.589	1.308	0.151	0.012	0.285	0.08	0.664	0.025	3.348	0.152	0	0	0	0	0	0	0.211	0.131	0	0.08	0.232
[6]Bacteroides plebeius	0	0	0	0	0	0.46	0	0.218	0	0.903	0.689	0.204	0	0.496	0.015	0	0.444	0.01	0	0.245	0.154	0.187	0.172	0	0	0.067	0.065	0.009	0.683	0.134	0.027	0.021	0.136	0.085	0	0.305	0.327	0.336	0.102	0	0.389	0	0.976	0	0.25	0	0	0	2.155
[6]Ethanoligenens harbinense	0	0	0	0	0	0.412	0	0.053	0	0.144	0.175	0	0	0	0.324	0	0.296	0	0	0.043	0.004	0	0.002	0	0	0.022	0.013	0.013	0.015	0.004	0.009	0.004	0.05	0.18	0	0.069	0.022	0.116	0	0	0	0	0.217	0	0.055	0	0	0	0.401
Cluster 16	0	0	0	0	0	0.316	0	0.033	0	0	0	0	0	0	0	0	0.352	0	0	0	0	0	0	0	0.054	0	0	0	0	0	0	0	0	0	0	0	0	0	0	0	0	0	0	0	0.049	0.389	0	0	0.43
Cluster 7	0	0	0	0	0	0.311	0	1.626	0	0	0	0	0	0	0	0	0.028	0	0	0	0	0	0	0	0.022	0	0	0	0	0	0	0	0	0	0	0.148	0	0.029	0	0	0	0	0	0	0	0	0	0	0
[6]Gemella sanguinis	0	0	0	0	0	0.307	0	0	0	0	0	0.249	0	0	0	0	0	0	0.445	0	0	0	0	0	0	0.733	0.965	0.645	0.19	0.032	0.183	0.083	0	0	0	0	0	0	0.091	0	0	0	0	0	0	0	0	0	0
Cluster 332	0	0	0	0	0	0.196	0	0	0	0	0	0.075	0	0.196	0	0	0.476	0	0	0	0	0	0	0	0	0	0	0	0	0	0	0	0	0	0.155	0	0	0	0	1.018	0.081	0	0	0	0	0	0	0.099	0.116
[6]Flaviflexus salsibiostraticola	0	0	0	0	0	0.187	0.013	0.965	0	0.237	0.485	3.835	0.004	0	1.899	0	0.108	0.191	0	5.628	0.011	0	0.836	0.443	0.763	0.049	0.016	0.058	0.819	0.831	0.059	0.004	1.137	0.269	0.404	0	1.084	0.253	0.046	0	0.116	0	0.119	0.639	0.25	0	0.752	0.421	0.004
[6]Olsenella uli	0	0	0	0	0	0.182	0	1.28	1.824	0.191	0.065	0.053	0	0.046	0.305	0	0.372	0	0.069	0.107	0.029	0	0.08	0.114	0.066	0.022	0.14	0.187	0.166	0.355	0.37	0.004	1.35	0.331	0.338	0.025	0.386	0.004	0.518	0	0.04	0	0.349	0	0.029	0	0	0	0.182
[6]Brevibacterium frigoritolerans	0	0	0	0	0	0.177	0	0	0	0	0	0	0	0	0	0	1.085	0	0	0	0	0	0	0	0	0.004	0	0	0	0	0	0	0	0	0	0	0	0	0	0	0	0	0	0	0	0	0	0	0
[6]Papillibacter cinnamivorans	0	0	0	0	0	0.168	0.326	0	0	0.598	0.452	0	0.132	0.352	0	0	0.096	0.073	0	0.345	0.158	0.652	0.002	0	0	0.063	0.355	0.004	0	0.008	0.009	0	0.054	0.099	0	0.025	0.074	0.011	0.273	0.014	0.172	0	0.494	0	0.023	0	0.238	0.322	1.063
Cluster 229	0	0	0	0	0	0.149	0	0	0	0	0	0	0	0	0	0.043	0	0	0	0	0	0	0	0	0	0	0	0	0	0	0	0	0	0	0.288	0	0	0	0	0	0	0.8	0.047	0	0	0	0.177	0	0
[6]Methylobacterium rhodinum	0	0	0	0	0	0.139	1.402	0.017	0	0	0	0.294	0.588	0.092	0.081	0	0.785	0	0	0.004	0	0.387	0	0.329	0.339	0	0.003	0.022	0	0.039	0	0	0.145	0	0	0	0	0	0.131	0	0.04	0	0	0.175	0	0.247	0	0	0
Cluster 17	0	0	0	0	0	0.134	0	0.039	0	0	0	0	0	0	0	0	0	0	0	0	0.036	0	0	0	0	0	0	0	0.039	0.032	0	0	0	0	0	0	0	0	0	0	0	0	0	0	0	0.515	0	0.229	0
[6]Streptobacillus moniliformis	0	0	0	0	0	0.134	0	0	0	0	0	0	0	0	0	0	0	0	0.006	0	0	0	0	0.007	0	0	0	0.053	0	13.981	0.018	0.089	0.154	0	0	3.853	0	0	0.028	0	0.151	0	0	0	0.088	0	0	0	0
[6]Clostridium saccharolyticum	0	0	0	0	0	0.129	0.004	0	0	0	0.009	0.015	0	0.006	0	0.277	0	0.005	0	0	0	0	0	0	0	0	0	0	0	0.016	0	0	0	0	0.476	0	0.171	0	0	0	0	0	0.162	0	0.003	0	0.028	0	0
Cluster 25	0	0	0	0	0	0.129	0	0	0	0	0	0	0	0	0	0.132	0	0	0	0	0.1	0	0	0	0	0	0	0	0	0	0	0	0	0	0	0	0	0	0	0	0	0	0	0	0	0	0	0	0
[6]Planococcus citreus	0	0	0	0	0	0.125	0	0	0	0	0.009	0	0	0.006	0	0.14	0	0	0	0	0	0	0	0	0	0	0	0.009	0	0	0	0	0	0	0	0	0	0	0	0.005	0.015	0	0	0	0	0	0.602	0.625	0
[6]Clostridium lactatifermentans	0	0	0	0	0	0.125	0	0	0	0	0.155	0	0.004	0	0	0	0.368	0	0	0.018	0	0.003	0	0	0	0.013	0	0	0	0	0	0.002	0	0	0	0	0	0.065	0	0	0	0	0.051	0	0	0.005	0	0	0.161
[6]Chryseobacterium molle	0	0	0	0	0	0.12	0	0	0	0	0	0	0	0	0	0	0	0	0	0	0	0	0	0	0	0.022	0	0	0	0	0	0	0	0	0	0	0	0	0	0	0	0	0	0	0	0	0	0	0
[6]Campylobacter hyointestinalis	0	0	0	0	0	0.115	0	0.257	1.143	0.475	0.052	0	0	0	0	0	0.444	0.118	0	0.213	0	0.082	0.296	0	0.104	0.004	0.029	0.125	0.215	0.355	0	0.002	0.113	0.132	0	0.015	0.215	0	0.148	0	0.146	0	0.69	0	0.152	0	0	0	0
[6]Photobacterium kishitanii	0	0	0	0	0	0.11	0	0	0	0	0	0	0	0	0	0	0	0	0	0	0	0	0	0	0	0	0	0	0	0	4.195	0	0	0	0	0	0	0	0	0	0	0	0	0	0	0	0	0	0
[6]Bacteroides xylanolyticus	0	0	0	0	0	0.101	0.008	0	0	0.085	0.053	0	0	0.092	0.266	0.004	0.076	0.034	0.064	0.004	0	0	0	0	0.047	0	0	0	0.005	0	0	0.004	0.05	0.09	0	0	0.171	0.007	0.006	0	0	0	0.128	0	0	0.555	0	0	0.625
[6]Clostridium lavalense	0	0	0	0	0	0.096	0	0	0	0.034	0.002	0.008	0	0	0.004	0	0.004	0	0	0	0	0	0	0	0	0	0.007	0.022	0	0	0	0	0	0.009	0	0	0	0	0	0	0	0	0.013	0	0	0	0	0	0.004
[6]Ilumatobacter fluminis	0	0	0	0	0	0.091	0	0	0	0.064	0.09	0	0.037	0.081	0	0.113	0.136	0.01	0	0	0.14	0.229	0.143	0	0.044	0.027	0	0.009	0.049	0	0.027	0	0	0.123	0	0	0	0	0	0	0	0	0	0.876	0	0.227	0	0.353	0
[6]Delftia acidovorans	0	0	0	0	0	0.091	0	0	0	0	0.026	0	0	0	0	0.019	0	0	0	0	0.409	0	0	0	0	0	0	0	0	0	0	0	0.145	0.321	0.133	0	0	0	0	0	0	0	0	0	0	0	0	0	0
[6]Clostridium xylanolyticum	0	0	0	0	0	0.081	0	0	0	0.17	0.001	0	0	0.214	0.185	0.3	0.004	0.015	0	0.025	0	0	0.056	0	0	0.018	0.059	0.004	0.21	0	0.018	0	0	0.095	0	0.123	0	0.105	0	0	0	0	0.162	0	0.032	0.278	0.177	0	0.062
[6]Aquabacterium commune	0	0	0	0	0	0.081	0	0	0	0	0	0	0	0	0.058	0	0	0	0	0	0	0	0	0	0	0	0	0	0	0	0	0	0	0	0	0	0	0	0	0	0	0	0	1.052	0	0	0	0	0
Cluster 471	0	0	0	0	0	0.067	0	0.039	0	0	0	0.234	0	0	0	0	0	0	0	0	0	0	0	0	0	0	0	0	1.068	0	0	0	0.249	0.047	0	0	0	0	0	0	0	0	0	0	0	0	0	0	0
Cluster 46	0	0	0	0	0	0.067	0	0	0	0	0	0	0	0.208	0	0	0	0	0	0	0	0	0	0	0	0	0.036	0	0	0	0	0	0	0	0	0	0	0	0	0	0	0	0	1.093	0	0	0	0	0
Cluster 43	0	0	0	0	0	0.034	0	0	0	0	0	0	0	0	0	0.101	0	0	0	0	0	0	0	0	0	0	0	0	0	0	0	0	0	0	0	0	0	0	0	0	0	0	0	0	0	0	0	0	0
[6]Bacillus tequilensis	0	0	0	0	0	0.024	0	0	0	0	0	0	0.261	0	0	0	0	0	0	0	0	0.301	0.434	0	1.912	0	0.046	0.098	0	0.02	0	0	0.032	0	0	0	0	0	0	0.582	0	0	0	0	0	0	0	0	0
[6]Peptoniphilus grossensis	0	0	0	0	0	0.024	0.017	0.183	3.459	0.615	0.069	0	0	0	0	0	0.256	0.01	0	0.06	0	0	0.002	0	0.437	0	0	0	0.434	0.102	0	0.002	0	0.033	0	0.192	0	1.438	0	0	0.172	0	0	0	1.741	0	0	0	0.07
[6]Oligella urethralis	0	0	0	0	0	0.024	0	0	0	0	0.084	0	0.004	0	0	0	0	0.044	0	3.23	0.09	0	0.298	0.007	0	0	0.003	0	0	0	0	0	0.267	0.345	0	0	0	0	0	0	0	0	0	0	0	0	0.005	0	0.05
[6]Kofleria flava	0	0	0	0	0	0.019	0	0	1.259	0	0.027	0	0	0	0	0.004	0	0	0	0	0.004	0	0.022	0	0	0	0	0	0	0	0	0	0	0	0	0	0	0	0	0	0	0	0	0	0	0	0	0	0
[6]Roseburia intestinalis	0	0	0	0	0	0.005	0	0	0	0.042	0.002	0	0	0	0.324	0	0	0	0	0	0	0	0.034	0	0	0.027	0	0	0	0	0	0	0	0	0.648	0.034	0.007	0	0	0	0	0	0	0.01	0.062	0	0	0	2.007
[6]Staphylococcus xylosus	0	0	0	0	0	0.005	0	0	0	0	0	0	0	0	0	0	0	0	0	0	0	0	0	0	0	0	0	0	0	0	0	0	0.014	0	0	0	0	0	0	0	0	0	0	0	0	0	0	0	0
[6]Ruminiclostridium thermocellum	0	0	0	0	0	0.005	0	0.086	0	0	0.212	0	0	0.006	0	0	0	0	0	0.014	0	0	0.01	0	0	0.009	0.225	0.018	0.556	0	0	0	0.005	0.052	0.127	0.01	0.727	0	0	0.009	0	0	0.047	0	0.61	0	0	0	3.628
[6]Streptobacillus notomytis	0	0	0	0	0	0.005	0.008	0.003	0	0	0.001	0.008	0.004	0.012	0.012	0	0.008	0	67.708	0.032	0.004	0.278	0.073	0.014	0.006	0.063	0.007	8.864	0.024	0.079	0.032	38.865	0.018	0.08	0.006	0.069	2.45	0	0.017	0	0	0	0.017	0.01	0	0	4.584	8.252	3.492
Cluster 184	0	0	0	0	0	0	6.025	0	0	0	0	0	0	0	0	0	0	0.069	0	0	0	0	0	0	0	0	0.026	0	0	0	0	0	0	0	0.116	0.034	0	0	0	0	0.348	0	0	0	0	0.071	0.065	0	0.968
Cluster 11	0	0	0	0	0	0	2.766	0	0	0	0.075	0	0.103	0	0	0	0	0	0	0	0	0	0	0	0	0	0	0	0	0	0	0	0	0	0	0.069	0.082	0	0	0	0	0	0.153	0	0.214	0	0	0	0
[6]Staphylococcus hominis	0	0	0	0	0	0	1.188	0	0	0	0.775	0.415	0	0.306	0	0.008	0.004	0	0	0	0	0	0.007	0	0	0	0	0	0	0	0	0	0	0	0.006	0	0	0.029	0	0.009	0	0	0	0.763	0	0	0.009	0	0
[6]Sphingomonas endophytica	0	0	0	0	0	0	1.042	0	0	0	0	0	0	0	0	0	0	0	0	0	0	0	0	0	0	0	0	0	0	0	0	0	0	0	0	0	0	0	0	0	0	0	0	0	0	0	0	0	0
[6]Mannheimia ruminalis	0	0	0	0	0	0	0.665	0	0	0	0	0	0	0	0	0	0	0	0	0	0	0	0	0	0	0	0	0	0	0	0	0	0	0	0	0	0	0	0	0	0	0	0	0	0	0	0	0	0
[6]Lactobacillus salivarius	0	0	0	0	0	0	0.619	0	0	0.047	0.01	0.385	0.004	0	0	0	1.857	0.078	0.055	0.004	0.427	0	0	0.472	0	0.045	0.003	0	0	0	0.027	0	0	0	0	0.005	0.052	0	0	0.647	0.873	0	0.026	0	0	0	0	0	0.074
[6]Ezakiella peruensis	0	0	0	0	0	0	0.586	0.105	0	0.093	0.081	0.068	0	0	0	0	0	0.377	0	0.018	0.061	0	0.056	0.493	0	0.013	0.062	0.013	0.205	0.095	0	0.027	0.48	0.104	0.725	0.034	0	0.48	0	0	0	0	0.004	0	1.209	0	0	0	0
[6]Kocuria rhizophila	0	0	0	0	0	0	0.423	0	0	0.064	0.087	0	0	0	0	0	0	0	0	0	0	0.96	0.063	0	0.393	0	0.003	0	0	0	0	0	0	0.005	0	0	0	0	0.023	0.005	0	0	0	0	0	0	0.005	1.548	0
[6]Tessaracoccus defluvii	0	0	0	0	0	0	0.293	0.036	0.452	1.005	0.063	0.71	0	0.248	0.193	0	0	0	0	0.555	0.05	0	0.036	0	0	0.009	0	0	0.044	0.307	0.014	0	0.018	0.095	0.033	0	0.03	0.072	0	0	0	0	0	0	0.126	0	0.098	0.241	0.07
Cluster 144	0	0	0	0	0	0	0.205	0	0	0	0	0	0	0	0	0	0	0	0	0	0	0	0	0.458	0	0	0	0	0	0.063	0	0	0	0.317	0.05	0.049	0	0	0	0.253	0	0	0	0	0.023	0	0.093	0.365	0
Cluster 292	0	0	0	0	0	0	0.1	0	0	0	0	0	0	0	0	0	0.232	0	0	0	0	0	0.041	0	0	0	0	0	0	0	0	0	0	0	0	0	1.737	0	0	0	0	0	0	0	0	0	0	0	0
Cluster 211	0	0	0	0	0	0	0.084	0	0	0	0	0	0	0.11	0	0	0	0	0	0	0	0	0	0	0.092	0	0	0	0	0	0	0	0.05	0	0	2.025	0	0	0	0	0	0	0	0	0	0	0	0	0
[6]Staphylococcus warneri	0	0	0	0	0	0	0.067	0	0	0	0.001	0.498	0	0	0	0	0	0	0	0	0.014	0.007	0.002	0.479	0.165	0.004	0.013	0.08	0.005	0	0.005	0	0.009	0	0	0.005	0	0.238	0	4.362	0.141	0	0	0	0.256	0	0.037	0.867	0.174
[6]Rhodococcus rhodnii	0	0	0	0	0	0	0.004	0.122	0	0.004	0.023	0	0	0	0	0	0	0	0	0.011	0	0	0	0	0.003	0	0	0.031	0.219	0	0.009	0	0	0	1.185	0	0	0	0	0	0	0	0.004	0	0	0	0	0	0
[6]Lactobacillus animalis	0	0	0	0	0	0	0.004	0	0	0	0.002	0	0	0.023	0.004	0	0.008	0	0	0	0.004	0.003	0	0.007	0	0.004	0	0	0	0	0	0	0	0	0	0.02	0	0	0	0	0	0	0	0	0	0	0	0	0
[6]Prevotellamassilia timonensis	0	0	0	0	0	0	0.004	0	0	0	0	0	0	0	0	0	0	0	0	0	0	0	0	0	0	0	0	0	0	0	0	0	0	0	0	0	0	0	0	0	0	0	0	0	0	0	0	0	0
[6]Mageeibacillus indolicus	0	0	0	0	0	0	0.004	0	0	0	0.021	0	0	0	0	0	0	0	1.54	0	0	0	0.068	0	0	0.349	0.241	0.165	0.068	0.548	0.128	0.008	0.054	0	0.216	0	0.007	0	0	0	0	0	0	0	0.003	0	0	0	0
[6]Porphyromonas uenonis	0	0	0	0	0	0	0.004	0.21	1.277	0.008	0.03	0	0	0	0	0	0	0.064	0	0.018	0	0	0	0	0	0.013	0	0.022	0	0	0.027	0	0.317	0.269	0.371	0.089	0.111	0.99	0	0.005	0.212	0	0	0	1.725	0	0	0.328	0
Cluster 203	0	0	0	0	0	0	0	9.472	0	0	0	0	0	0	0.116	0	0.729	0	0	0	0	0.223	0	0	0	0	0.072	0	0.049	0	0	0	0	0	0	0	0	0	0	0	0	0	0	0	0	0	0.159	0	0
Cluster 152	0	0	0	0	0	0	0	5.526	0	0	0	0	0	0	0	0	0	0	0	0	0	0	0	0	0	0	0.114	0	0	0	0	0	0	0.071	0	0.049	0	0	0	0	0	0	0	0	0	0	0	0	0
Cluster 650	0	0	0	0	0	0	0	1.344	0	0	0	0	0	0	0	0	0	0	0	0	0.1	0	0	0	0	0	0	0	0	0	0	0	0	0	0	0	0	0	0	0	0	0	0	0	0	0	0	0	0
[6]Eubacterium yurii	0	0	0	0	0	0	0	1.009	0	0.14	0.014	0	0	0	0.015	0	0	0.054	0	0	0	0	0.068	0	0	0	0.01	0	0	0	0	0	0.494	0	0	0.123	0	0	0	0	0.298	0	0	0	0.24	0	0	0	0
Cluster 4	0	0	0	0	0	0	0	0.915	0	0.038	0	0	0.244	0	0	0	0	0	0	0	0	0	0	0	0	0	0	0	0	0	0	0	0	0	3.66	0	0	0	0	0	0	0	0	0.206	0	0	0	0	0
[6]Parvimonas micra	0	0	0	0	0	0	0	0.658	0.018	0	0.085	0.294	0	0.156	0	0	0	0.196	0	0.235	0.054	0	0.872	0	0	1.225	0.606	0.583	0.059	0.047	0.037	0	0.14	1.423	0.26	0.015	0.015	0.47	0	0.478	0	0	0.077	0	0.055	0.828	0	0	0
[6]Brachybacterium phenoliresistens	0	0	0	0	0	0	0	0.277	0	0.229	0.018	0	0	0.012	0	0	0	0.201	0	4.596	0.291	0	0.56	0.286	0.31	0	0	0.004	0	0	0	0	0.05	0.109	0	0	0	0	0	0	0	0	0	0	0	0	0	0	0
[6]Helicobacter canis	0	0	0	0	0	0	0	0.218	0	0	0	0	0	0.006	0	0	0	0	0	0	0	0	0	0	0	0	0	0	0	0	0	0	0	0.156	0	0	0.171	2.395	0.085	0	0.01	0	0.337	0	2.604	0	0	0	0
[6]Aeromonas caviae	0	0	0	0	0	0	0	0.149	0	0	0	0	0	0	0	0	0	0	0	0	0	5.445	0	0	0	0	0	0	0	0	0	0	0	0	0	0	0	0	0	0	0	0	0	0	0.026	0	0	0	0
[6]Butyrivibrio fibrisolvens	0	0	0	0	0	0	0	0.113	0	0.39	0.359	0.166	0	0.496	0	0.222	0.008	0.005	0	0.121	0	0	0.075	0	0	0	0.209	0	0.244	0	0	0	0	0	0	0	0.037	0.04	0.028	0	0.459	0	0	0	0.003	0	0	0	1.659
Cluster 132	0	0	0	0	0	0	0	0.091	0	0	0	0	0	0	0	0	0	0	0	0.043	0.097	0	0	0	0	0	0	0	0	0	0	0	0	0	0	0	0	0	0	0	0	0.434	0	1.609	0	0	0.121	0.056	0.244
[6]Chthoniobacter flavus	0	0	0	0	0	0	0	0.066	0	0	0	0	0	0	0	0.148	0	0.005	0.05	0	0	0.216	0	0	0	0	0	0	0	0.024	0.037	0	0.032	0	0	0	0	0	0	0	0	0	0	0	0.036	1.353	0	0.353	0
Cluster 131	0	0	0	0	0	0	0	0.061	0	0	0	0	0	0	0	0	0	0	0	0	0	0	0.085	0	0	0	0	0	0	0	0	0	0	0	0	0	0	0	0	0	0	0.274	0	0	0	0	0	0	0
[6]Corynebacterium uropygiale	0	0	0	0	0	0	0	0.03	0	2.362	0.243	0.543	0	0	0	0	0	0	0	0	0	0	0.041	0	0.003	0	0.049	0	0.775	0.54	0.201	0.012	0.217	0.128	0.122	0	0	0	0	0	0	0	0	0	0	0.727	0	0	0
Cluster 544	0	0	0	0	0	0	0	0.019	0	0	0	0	0	0	0	0	0	0	0	0	0.075	0	0	0	0	0	0	0	0	0	0	0	0	0	0	0.039	0.059	0	0	0	0	0	0	0	0	0	0	0	0
[6]Intestinibacter bartlettii	0	0	0	0	0	0	0	0.003	0	0	0	0	0	0	0	0	0.004	0	0	0	0	0	0	1.745	0	0	0	0	0	0	0	0	0	0	0	0	0	0	0	0	0.116	0.023	0	0	0.019	0	0	0	0.004
[6]Calidifontibacter indicus	0	0	0	0	0	0	0	0	1.69	0	0.077	0	0	0	0	0	0	0	0	0.011	0	0	0	0	0.196	0	0	0	0	0	0	0	0	0	0	0	0	0	0	0	0	0	0	0	0	0	0	0	0
Cluster 117	0	0	0	0	0	0	0	0	1.57	0	0	0	0	0	0	0	0	0	0	0	0	0	0	0.164	0	0	0	0	0	0	0	0	0	0	0	0	0	0	0	0	0.116	0	0	0.639	0	0	0	0	0
[6]Lysinibacillus mangiferihumi	0	0	0	0	0	0	0	0	1.303	0	0	0	0	0.208	0	0.3	0	0	0	0	0	0	0	0	0	0	0	0	0	0	0	0	0	0	0	0	0	0	0	0	0	0	0	0	0	0	0	0	0
[6]Peptoniphilus asaccharolyticus	0	0	0	0	0	0	0	0	1.067	0	0.075	0	0	0	0	0	0	0.015	0	0	0	0	0	0	0	0.004	0	0	0	0.012	0	0	0.045	0.08	0.017	0.005	0.163	0.079	0	0	0	0	0	0	0.055	0	0	0	0
Cluster 10	0	0	0	0	0	0	0	0	0.279	0	0	0	0.062	0	0.513	0	0	0	0	0	0.197	0	0	0.372	0	0	0	0	0	0	0	0	0.095	0	0.183	0	0	0	0	0	0.05	0	0	0	0.049	0	0.331	0	0
[6]Anaerotruncus colihominis	0	0	0	0	0	0	0	0	0	0.276	0.097	0	0	0.006	0.039	0	0.148	0	0	0.025	0	0	0	0.143	0.073	0.036	0.029	0	0.117	0.024	0.018	0.002	0	0.217	0.055	0.01	0.089	0	0	0	0.116	0	0.124	0	0.081	0	0.005	0	0.116
[6]Alistipes putredinis	0	0	0	0	0	0	0	0	0	0.25	0.176	0.143	0	0	0	0	0.777	0	0	0.039	0.004	0	0	0	0.032	0.009	0.065	0	0.029	0.008	0.018	0	0	0	0	0.099	0.119	0.141	0.046	0	0	0	0.17	0	0.11	0	0	0	0.397
[6]Prevotella shahii	0	0	0	0	0	0	0	0	0	0.144	0.064	0	0	0	0	0.004	0.404	0	0	0.018	0	0.357	0.051	0	0	0.018	0.023	0.027	0.098	0	0	0	0	0	0	0.054	0.067	0.119	0	0	0.252	0	0.089	0	0.078	0	0.005	0	0.774
Cluster 405	0	0	0	0	0	0	0	0	0	0.068	0	0	0	0	0.054	0	0.252	0	0	0	0	0	0	0	0	0	0	0	0	0	0	0	0	0	0	0	0	0.137	0	0	0	0	0	0	0	0	0	0	1.709
Cluster 169	0	0	0	0	0	0	0	0	0	0.047	0	0	0	0	0	0	0	0	0	0	0	0	0	0	0.032	0	0	0	0	0.102	0	0	1.042	0	0	0.251	0.223	0	0	0	3.721	0	0.03	0	0	0	0	0	0
Cluster 226	0	0	0	0	0	0	0	0	0	0.042	0	0	0	0	0.232	0.07	0	0	0	0	0	0	0	0	0	0	0	0	0	0	0	0	0	0.047	0	0	0	0.033	0	0	0	1.448	0	0	0	0.116	0.051	0	0
[6]Comamonas testosteroni	0	0	0	0	0	0	0	0	0	0.038	0	0	0	0	0	0	0	0	0	0	0	0	0	0	0	0	0	0	0	0	0	0	0	0	0.028	0	0	0	0	0	0	0	0	1.114	0	0	0	0	0
Cluster 134	0	0	0	0	0	0	0	0	0	0.034	0	0	0	0	0	0	0	0	0	0	0	0	0	0	0	0	0	0	0	0	0	0	0	0.043	0	0.039	0	0	0.154	0	0.545	0.221	0	1.114	0	0.172	0	0	0
Cluster 139	0	0	0	0	0	0	0	0	0	0.034	0	0	0	0.115	0	0	0	0	0	0	0	0	0	0.072	0	0	0	0	0	0	0	0	0.077	0	0	0	0	0	0	0	0	0	0	1.072	0	0	0.177	0	0
Cluster 143	0	0	0	0	0	0	0	0	0	0.034	0	0.196	0	0	0	0	0	0.049	0	0	0	0	0	0	0	0	0	0	0	2.088	0	0	0	0	0	0	0	0	0	0	0	0.198	0	0.557	0	0	0	0	0.095
Cluster 254	0	0	0	0	0	0	0	0	0	0.03	0	0	0	0	0	0	0.196	0	0	0	0	8.479	0	0	0	0	0	0	0	0	0	0	0	0.132	0	0	0	0	0	0	0.061	0	0	0	0	0	0.075	0	0
Cluster 135	0	0	0	0	0	0	0	0	0	0.03	0	0	0	0.087	0	0.031	0	0	0	0	0	0	0	0	0	0	0	0	0	0	0	0	0	0	0	0	0	0	0	0	0	0	0	1.072	0	0	0	0	0
[6]Flavonifractor plautii	0	0	0	0	0	0	0	0	0	0.017	0.001	0	0	0	0	0	0	0	0.003	0	0	0	0	0	0	0	0.033	0.022	0.161	0	0	0	0	0.047	0	0.054	0.007	0	0	0	0	0.008	0	0	0	0	0	0	0
[6]Hungatella hathewayi	0	0	0	0	0	0	0	0	0	0.013	0.09	0	0	0.006	0.004	0	0	0	0	0	0	0	0	0	0	0.063	0.042	0.102	0	0	0.009	0.002	0	0	0	0.044	0.03	0.004	0	0	0.106	0	0.004	0	0	0	0	0	0.099
[6]Oceanobacillus chironomi	0	0	0	0	0	0	0	0	0	0	1.489	0.03	0.588	0.369	0.548	0.004	0.312	0.558	0	0.036	0	0.003	0.102	0	0	0	0.433	0	0.215	0	0.005	0	0.317	0	0.127	0	0.468	1.026	0.33	0	0.131	0	0.652	0	0	0	0	0	0.182
[6]Oceanobacillus indicireducens	0	0	0	0	0	0	0	0	0	0	0.301	0	0.004	0.006	0.069	0	0.709	0.823	0	0	0	0	0	0	0	0.049	0.052	0	0	0	0	0	0.036	0	0	0.118	0.007	0.087	0	0.314	0.464	1.379	0.009	0.01	0.045	0	0	0	0
[6]Bacteroides massiliensis	0	0	0	0	0	0	0	0	0	0	0.154	0	0	0	0	0	0	0	0	0.036	0	0.547	0	0	0	0.013	0.225	0.116	0.005	0	0	0.004	0	0	0	0.034	0.089	0	0	0	0.162	0	0.153	0	0.078	0	0	0	1.096
Cluster 1248	0	0	0	0	0	0	0	0	0	0	0.092	0	0	0	0	0	0	0	0	0	0	0	0	0	0	0	0	0	0	0	0	0	0	0	0	0	0	0	0	0	0	0	0	0	0	0	0	0	0
[6]Anaerostipes butyraticus	0	0	0	0	0	0	0	0	0	0	0.063	0	0.004	0	0	0	0	0	0	0.021	0	0	0	0	0	0.845	0.401	1.508	0	0.071	0.009	0	0	0.137	0.188	0	0.007	0	0.011	0	0	0	0.115	0	0.013	0.207	0	0	0.145
[6]Alistipes senegalensis	0	0	0	0	0	0	0	0	0	0	0.062	0	0	0.006	0	0	0	0	0	0	0	0	0	0.021	0.184	0.009	0	0	0.029	0.028	0	0	0.041	0	0	0	0.03	0	0	0	0	0	0.17	0	0.006	0	0	0	0.161
[6]Muribaculum intestinale	0	0	0	0	0	0	0	0	0	0	0.058	0	0	0	0	0.113	0.204	0	0	0.018	0	0	0.032	0	0.003	0.004	0.052	0.093	0.044	0.028	0.027	0	0	0	0.581	0	0	0	0	0	0	0	0	0	0	0	0	0	0.186
[6]Alysiella crassa	0	0	0	0	0	0	0	0	0	0	0.041	0	0	0	0	0	0	0	0	0	0	0	0	0	0	0.487	0.342	0.044	0.059	0.004	0.082	0	0	0	0.21	0	0	0	0	0	0	0	0	0	0	0	0	0	0
[6]Lactobacillus reuteri	0	0	0	0	0	0	0	0	0	0	0.04	0	0	0.017	0	0	0.004	0	0	0	0	0.007	0	0	0	0.018	0.059	0	0	0	0	0	0	0.005	0	0	0	0	0	0	0	0.008	0	0	0.065	0	0	0	0
Cluster 47	0	0	0	0	0	0	0	0	0	0	0.038	0	0	0	0.069	0	0	0.073	0	0	0	0	0.022	0	0	0	0	0	0	0	0	0	0	0	0	0	0	0	0	0	0	0	0	0	0	0	0	0	0.17
Cluster 2072	0	0	0	0	0	0	0	0	0	0	0.032	0	0	0	0	0	0	0	0	0	0	0	0	0	0	0	0	0	0	0	0	0	0	0	0	0	0	0	0	0	0	0	0	0	0	0	0	0	0
[6]Roseburia faecis	0	0	0	0	0	0	0	0	0	0	0.03	0	0	0	0	0	0	0	0	0	0	0	0	0	0.009	0	0	0	0	0	0	0	0	0	0	0.02	0	0	0	0	0.192	0	0.102	0	0	0	0.051	0	0.083
[6]Kocuria rosea	0	0	0	0	0	0	0	0	0	0	0.027	0	0	0	0	0	0	0.044	0	0	0	0	0.005	0	0.709	0	0	0	0	0	0.014	0.008	0	0	0	0	0	0	0	0.286	0	0	0.077	1.248	0	0	0	0	0.07
[6]Clostridium aerotolerans	0	0	0	0	0	0	0	0	0	0	0.024	0	0	0	0	0.004	0.004	0	0	0	0	0	0	0	0	0	0.003	0	0	0	0	0	0	0	0	0	0	0	0	0	0	0	0	0	0	0	0	0	0
[6]Streptococcus porci	0	0	0	0	0	0	0	0	0	0	0.02	0	0	0	0	0	0	0	0	0.036	0	0	0	0	0	0	0	0	0	0	0	0	0	0	0.244	0	0	0	0	0	0	0	0	1.031	0	0	0	0	0
[6]Clostridium indolis	0	0	0	0	0	0	0	0	0	0	0.019	0	0	0	0	0.004	0	0	0	0	0	0	0	0	0	0	0	0	0	0	0	0	0	0	0	0	0	0	0	0	0	0	0	0	0	0	0	0	0.046
[6]Lactobacillus ultunensis	0	0	0	0	0	0	0	0	0	0	0.017	0.008	0	0	0	0.156	0	0	0	0	0	0	0	0	0	0	0	0	0	0	0	0	0	0	0	0	0	0	0	0	0	0	0	0	0	0	0	0	0
Cluster 1150	0	0	0	0	0	0	0	0	0	0	0.014	0	0	0	0	0	0	0	0	0	0	0	0	0	0	0	0	0	0	0	0	0	0	0	0	0	0	0	0	0	0	0	0	0	0	0	0	0	0
[6]Holdemania filiformis	0	0	0	0	0	0	0	0	0	0	0.011	0	0	0	0	0	0	0.132	2.018	0	0	0	0	0	0	0.094	0.251	0.667	0	0	0.21	0	0	0	0	0.015	0	0	0	0	0	0	0	0	0.029	0	0	0	0
[6]Ruminococcus callidus	0	0	0	0	0	0	0	0	0	0	0.011	0	0	0	0	0	0.164	0	0.055	0.011	0	0	0	0	0.006	0.004	0.023	0	0.005	0	0	0.002	0	0	0.21	0	0.238	0.036	0.114	0.694	0.096	0	0.268	0	0	0	0	0	0.306
Cluster 53	0	0	0	0	0	0	0	0	0	0	0.01	0	0.095	0	0	0.214	0	0	0	0	0	0	0	0	0	0	0	0	0	0	0	0	0	0	0	0	0	0	0	0	0	0	0	0	0	0	0	0	0.145
Cluster 2530	0	0	0	0	0	0	0	0	0	0	0.007	0	0	0	0	0	0	0	0	0	0	0	0	0	0	0	0	0	0	0	0	0	0	0	0	0	0	0	0	0	0	0	0	0	0	0	0	0	0
[6]Adhaeribacter terreus	0	0	0	0	0	0	0	0	0	0	0.006	0	0	0	0	0	0	0	0	0	0	0	0	0	0	0	0	0	0	0	0	0	0	0	0	0	0	0	0	0	0	0	0	0	0	0	0	0	0
Cluster 897	0	0	0	0	0	0	0	0	0	0	0.006	0	0	0	0	0	0	0	0	0	0	0	0	0	0	0	0	0	0	0	0	0	0	0	0	0	0	0	0	0	0	0	0	0	0	0	0	0	0
[6]Sphingomonas roseiflava	0	0	0	0	0	0	0	0	0	0	0.004	0	0	0	0	0	0.004	0	0	0	1.277	0	0	0	0	0	0	0	0.171	0	0	0	0	0	0	0	0	0	0	0	0	0	0	0	0	0	0	0	0
[6]Acetatifactor muris	0	0	0	0	0	0	0	0	0	0	0.003	0	0	0.006	0	0	0	0	0	0.004	0	0	0	0	0	0	0.046	0	0.059	0.004	0	0	0	0	0	0	0	0	0	0	0	0	0	0	0	0	0.005	0	0.066
[6]Clostridium puniceum	0	0	0	0	0	0	0	0	0	0	0.002	0	0	0	0	0	0	0	0	0	0.039	0	0.07	0	0.019	0	0	0	0	0	0.009	0	0	0	0	0	0	0	0.034	0	0	0	0	0	0	0	0	0.006	0.004
[6]Cuneatibacter caecimuris	0	0	0	0	0	0	0	0	0	0	0.002	0	0	0	0	0	0	0	0	0	0	0	0	0	0	0	0.003	0	0	0	0	0	0	0	0	0	0	0	0	0	0	0	0	0	0	0	0	0	0
[6]Shigella dysenteriae	0	0	0	0	0	0	0	0	0	0	0.001	0	0.046	0	0	0	0	0	0	0	0	0	0	0.007	0	0	0	0	0	1.095	0	0	0.005	0	0	0	0	0	0	0	0	0	0	0	0	0.005	0	0	0
[6]Clostridium aldenense	0	0	0	0	0	0	0	0	0	0	0.001	0	0	0	0	0.121	0	0	0	0	0	0	0	0	0	0	0	0	0	0	0	0	0	0	0	0	0	0	0	0	0	0	0	0	0	0	0	0	0
Cluster 107	0	0	0	0	0	0	0	0	0	0	0	1.072	0	0	0	0	0	0	0	0	0	0	0	0	0	0	0	0	0	0	0	0	0	0	0	0	0	0	0	0	0	0	0	0.536	0	0	0	0	0
Cluster 443	0	0	0	0	0	0	0	0	0	0	0	0.34	0	0	0	0	0	0	0	0	0.115	1.104	0	0	0	0	0	0	0	0	0	0	0	0.142	0	0	0	0	0	0	0	0	0	0	0	0	0	0	0.186
Cluster 387	0	0	0	0	0	0	0	0	0	0	0	0.294	0	0	0	0	0	0	0	0	0	0	0.017	0	0.19	0	1.505	0	0	0	0	0	0	0	0	0	0.089	0	0	0	0	0	0	0	0	0	0	0	0.054
Cluster 127	0	0	0	0	0	0	0	0	0	0	0	0.189	0	0	0	0	0	0	0	0	0	0	0	0	0	0	0	0	0	0	0	0	0	0	0	59.779	0	0	0	0	0	0	0	0.134	0	0	0	0	0.223
[6]Candidatus Rhodoluna limnophila	0	0	0	0	0	0	0	0	0	0	0	0.136	0.087	0	0.015	0	0.028	0	0.033	0	0	0	0	0.451	0	0	0.039	0.036	0.054	0.004	0	0	0.009	0.118	0.044	0	0	0	0	0.005	0.227	0	0.06	1.289	0	0	0.215	0.749	0.046
Cluster 324	0	0	0	0	0	0	0	0	0	0	0	0.091	0.207	0.11	0.077	0	0	0	0	0	0	0	0	0	0	0	0	0	0	0	0	0	0	0.033	0	0	0	0	0	1.398	0.192	0	0	0	0.032	0.066	0	0.198	0
[6]Curvibacter lanceolatus	0	0	0	0	0	0	0	0	0	0	0	0.06	0	0.271	0.019	0	0.468	0.059	0	0.004	0	0	0	0	0.218	0	0.007	0.013	0	0	0	0.002	0.023	0.028	0.055	0.015	0	0	0.011	0	0.141	1.425	0.043	0.278	0	0.025	0.014	0.217	0
Cluster 415	0	0	0	0	0	0	0	0	0	0	0	0.053	0	0	0	0	0	0.078	0	0	0	0.161	0	0	0	0	0	0	0.044	0	0	0	0	0.132	0	0	0	1.69	0	0	0	0	0	0	0	0	0	0	0.207
[6]Pseudomonas pseudoalcaligenes	0	0	0	0	0	0	0	0	0	0	0	0.008	0	0	0.32	0	0	0	0	0.004	0.004	1.494	0	0	0.003	0	0	0	0	0	0	0	0	0	0	0	0	0.13	0	0.052	0	0	0	0	0	0	0	0	0
[6]Ensifer adhaerens	0	0	0	0	0	0	0	0	0	0	0	0.008	0.004	0	1.111	0	0.004	0	0	0	0	0	0	0	0	0	0	0	0	0	0	0	0	0	0	0	0	0	0	0	0	0	0	0	0	0	0	0	0
[6]Brevibacterium pityocampae	0	0	0	0	0	0	0	0	0	0	0	0	0.356	0	0.15	0.129	0	0	0	0.519	0	0	0.002	0	0.32	0	0.003	0	0	0	0.032	0	0.009	0	0	0	0	0.152	0	0.005	0	0	0	0	0	0.752	0.005	0	0
Cluster 220	0	0	0	0	0	0	0	0	0	0	0	0	0.294	0	0	0	0.288	0	0	0	0	0	0	0	0	0	0	0	0	0	0	0	0	0	0	0	0	0	0	0	0	0.815	0	0	2.198	0	0	0	0
Cluster 204	0	0	0	0	0	0	0	0	0	0	0	0	0.224	0	0	0	0.22	0	0	0	0	0.272	0	0	0	0	0	0	0.034	0	0	0	0	0	0	0	0	0.076	0	0	0	0.114	0	0	2.098	0	0	0	0
Cluster 267	0	0	0	0	0	0	0	0	0	0	0	0	0.062	0.767	0	0	0	0	0	0	0	0	0	0	0	0	0	0	0	0	0	0	0	0	0	0.054	0	0.188	0	0	0.116	0	0.043	0	0	0.237	4.944	0	0
Cluster 23	0	0	0	0	0	0	0	0	0	0	0	0	0.046	0	0	0	0	0	0	0	0	0	0	0	0	0	0	0	0	0	0	0	0	0	0	0	0	0	0	0	0	0	0	0	0	0	0	0	0
Cluster 214	0	0	0	0	0	0	0	0	0	0	0	0	0.033	0	0	0	0	0.069	0	0	0	0.21	0	0	0	0	0	0	0	0	0	0	0	0	0.161	0	0	0	0	0.047	0	0.632	0	0	0	0	0	0	0
[6]Staphylococcus succinus	0	0	0	0	0	0	0	0	0	0	0	0	0.021	0	0	0	0	0	0	0	0	0	0	0	0	1.519	0	0	0	0	0	0	0	0	0	0	0	0	0	0	0	0	0	0	0	0	0	0	0
[6]Lysinibacillus contaminans	0	0	0	0	0	0	0	0	0	0	0	0	0	1.714	0	0	0	0	0	0	0	0	0.002	0	0	0.018	0.003	0	0	0	0	0	0	0	0	0	0	0	0	0	0	0	0	0	0	0	0	0	0
Cluster 312	0	0	0	0	0	0	0	0	0	0	0	0	0	1.523	0	0	0	0	0	0	0.057	0	0.024	0	0	0	0	0	0	0	0	0	0	0	0	0	0.059	0	0	0	0	0	0	0	0	0	0	0	0
Cluster 156	0	0	0	0	0	0	0	0	0	0	0	0	0	0.115	0	0	0.308	0	0	0	0	0	0	0.3	0.035	0	0	0.645	0	0	0	0	1.527	1.139	0	0	0	0	0	0	0	1.402	0	0	0	0	0	0.186	0.174
Cluster 109	0	0	0	0	0	0	0	0	0	0	0	0	0	0.11	0	0	0	0	0.019	0	0.036	0	0	0	0	0	0	0	0	0	0	0	0	0	1.041	0	0	0	0	0	0	0.274	0	0	0	0	0.275	0	0
[6]Prevotella stercorea	0	0	0	0	0	0	0	0	0	0	0	0	0	0.058	0	0.199	0	0	0	0	0	0.003	0	0	0	0.004	0	0	0	0	0	0	0	0	0	0	0	0	0	0	0	0	0	0	0	0	0.014	0	0
Cluster 230	0	0	0	0	0	0	0	0	0	0	0	0	0	0.04	0	0	0	0	0	0	0.061	0	0	0	0.108	0	0	0	0	0	0	0	0	0	0.039	0	0	0	0.046	0	0	0	0	0	0	0	0.07	0	0
[6]Sphingopyxis fribergensis	0	0	0	0	0	0	0	0	0	0	0	0	0	0.006	0	0	0	0	0	0	0	0	0	0	0	0	0	0.022	0	0	0	0	0.009	0	0	0	0	0	0	0	0	0	0	1.877	0	0	0	0	0
[6]Lactobacillus johnsonii	0	0	0	0	0	0	0	0	0	0	0	0	0	0.006	0	0	0	0	0	0	0	0	0	0	0	0	0	0	0	0	0	0	0	0	0	0	0	0	0	0	0	0	0	0	0	0	0	0	0.008
[6]Exiguobacterium aestuarii	0	0	0	0	0	0	0	0	0	0	0	0	0	0	2.084	0	0	0.005	0	0	0	0	0	0	0	0	0	0	0	0	0	0	0	0	0	0	0	0	0	0	0	0	0	0	0	0	0	0	0
Cluster 13	0	0	0	0	0	0	0	0	0	0	0	0	0	0	0.104	0	0	0	0	0	0	0	0	0	0.123	0	0	0	0	0	0	0	0	0	0.1	0	0	0	0	0.338	0	0	0	0	0.12	0.893	0	0	0
[6]Anaerobacillus macyae	0	0	0	0	0	0	0	0	0	0	0	0	0	0	0.008	0	0	0	0	0	0	0	0.063	0	0	0	0	0	0	0	0	0	0	0	0	0	0	0.231	0	0	0	0	0.064	0	0	0	0	0	0
[6]Chryseobacterium arachidiradicis	0	0	0	0	0	0	0	0	0	0	0	0	0	0	0.004	0	0	0	0.003	0	0	0	0	0	0	0.004	0	0	0	0	0	0	0	0	0	0	0	0	0	0	0	0	0	0	0	0	0	0	0
Cluster 21	0	0	0	0	0	0	0	0	0	0	0	0	0	0	0	0.226	0	0	0	0	0	0.111	0	0	0	0	0	0	0	0	0	0	0	0	0	0.039	0	0	0	0	0	0	0	0	0	0.111	0.107	0	0
Cluster 30	0	0	0	0	0	0	0	0	0	0	0	0	0	0	0	0.144	0	0	0	0	0	0	0.039	0	0	0	0	0	0	0	0	0	0	0	0.161	0	0	0	0	0	0	0	0	0	0	0	0	0	0
Cluster 112	0	0	0	0	0	0	0	0	0	0	0	0	0	0	0	0.09	0	0	0	0	0	0	0	0	0	0	0	0	0	0	0	0	0	0	0	0	0	0	0	0	0	0	0	0.619	0	0	0	0	0
Cluster 27	0	0	0	0	0	0	0	0	0	0	0	0	0	0	0	0.082	0.044	0	0	0	0.086	0.036	0	0	0	0	0	0	0	0	0	0	0	0	0	0	0	0	0	0	0	0	0	0	0	0	0	0	0.178
Cluster 44	0	0	0	0	0	0	0	0	0	0	0	0	0	0	0	0.058	0	0	0	0	0	0	0.022	0	0	0	0	0	0	0	0	0	0	0	0	0	0	0	0	0	0	0	0	0	0	0	0	0	0
Cluster 45	0	0	0	0	0	0	0	0	0	0	0	0	0	0	0	0.058	0	0	0	0	0	0	0	0	0	0	0	0	0	0	0	0	0	0	0.105	0	0.186	0	0	0	0	0	0	0	0.143	0	0	0	0
Cluster 36	0	0	0	0	0	0	0	0	0	0	0	0	0	0	0	0.051	0	0	0	0	0	0.056	0	0	0	0	0	0	0	0	0	0	0	0	0	0	0	0	0	0	0	0	0	0	0	0	0	0	0.029
[6]Glutamicibacter arilaitensis	0	0	0	0	0	0	0	0	0	0	0	0	0	0	0	0.039	0	0	0	0	0	0	0	0	0	0	0	0.013	0	0	0	0	0	0	0	0	0	0.112	0	1.008	0	0	0	0	0	0	0	0	0
Cluster 39	0	0	0	0	0	0	0	0	0	0	0	0	0	0	0	0.035	0	0	0	0	0	0	0	0	0	0	0	0	0	0	0	0	0	0	0	0	0	0	0	0	0	0	0	0	0	0	0	0	0
Cluster 177	0	0	0	0	0	0	0	0	0	0	0	0	0	0	0	0	1.781	0	0	0	0	0	0	0	0	0	0	0	0	0	0	0	0	0	0	0.034	0.119	0	0	0	0	0	0	0	0.062	0	0	0	0
Cluster 213	0	0	0	0	0	0	0	0	0	0	0	0	0	0	0	0	0.136	0	0	0	0	0	0	0	0.127	0	0	0	0	0	0	0	0	0	0	0	0	0	0	0	0	0	0.089	0	0	0	0	0	3.786
Cluster 140	0	0	0	0	0	0	0	0	0	0	0	0	0	0	0	0	0.116	0	0	0	0	0	0.034	0	0	0	0	0.031	0	0	0	0	0	0	0.288	0	0	0	0	0	0	0	0	0	0	0	0	0.18	0
[6]Enterobacter kobei	0	0	0	0	0	0	0	0	0	0	0	0	0	0	0	0	0.016	0	0	0	0	0	0	0	0	0	0	0	0	0	0	0	0	0	0	0	0	0	0	0	0	1.486	0	0	0	0	0	0	0
[6]Bacteroides rodentium	0	0	0	0	0	0	0	0	0	0	0	0	0	0	0	0	0.012	0	0	0	0	0	0	0	0	0	0	0	0	0	0	0	0	0	0	0	0	0	0	0	0	0	0	0	0	0	0	0	0
[6]Bacteroides heparinolyticus	0	0	0	0	0	0	0	0	0	0	0	0	0	0	0	0	0.004	0	0	0	0	0	0	0	0	0.317	0.339	0.067	0	0	0.014	0	0.018	0	0.509	0	0	0	0	0	0	0	0	0	0	0	0	0	0.596
[6]Planomicrobium flavidum	0	0	0	0	0	0	0	0	0	0	0	0	0	0	0	0	0.004	0	0	0.025	0	0	0	0	0	0	0	0	0.083	0	0	0	0	0.009	0	0	0	0	0	1.224	0.343	0	0	0	0	0	0	0	0
[6]Brevibacterium luteolum	0	0	0	0	0	0	0	0	0	0	0	0	0	0	0	0	0	0.299	0	0.046	0	0	1.207	0.086	0	0	0	0	0	0	0	0	0	0	0	0	0.022	0	0	0	0	0	0	0	0	0	0	0	0
Cluster 18	0	0	0	0	0	0	0	0	0	0	0	0	0	0	0	0	0	0.083	0	0	0	0	0	0	0	0	0	0	0.073	0	0	0	0.032	0.043	0	0	0	0.058	0	0	0	0	0	0	0	0	0	0	0
[6]Bacteroides dorei	0	0	0	0	0	0	0	0	0	0	0	0	0	0	0	0	0	0.069	0	0	0	0.36	0	0	0	0	0.896	0	0	0	0	0	0	0	0.055	0	0	0	0.131	0	0	0	0	0	0	0	0	0.415	0
[6]Trueperella bernardiae	0	0	0	0	0	0	0	0	0	0	0	0	0	0	0	0	0	0.005	0	0	0	0	0.002	0	0	0	0	0	0	0	0	0	0	0	0	0.005	0	0	0	0	0	0	3.886	0	0	0	0	0	0
[6]Streptococcus panodentis	0	0	0	0	0	0	0	0	0	0	0	0	0	0	0	0	0	0	0.003	0	0	0	0.002	0	0	0	0	0	0	0	0	0	0	0	0	0	0	0	0	0	0	0	0	0	0	0	0	0	0
[6]Acinetobacter indicus	0	0	0	0	0	0	0	0	0	0	0	0	0	0	0	0	0	0	0	0.153	0	0	0.15	0	0	0	0	0	0	0	0	0.002	0	0	0	0	0	0	0	0.005	0	0	0	0	0	0.545	0.005	2.526	0
[6]Porphyromonas catoniae	0	0	0	0	0	0	0	0	0	0	0	0	0	0	0	0	0	0	0	0	0.039	0	0.08	0	0	0	0	0.009	0	0	0	0	0	0	0	0	0	0.195	0	0	0	0	0	0	0	0	0	0	0
[6]Shewanella xiamenensis	0	0	0	0	0	0	0	0	0	0	0	0	0	0	0	0	0	0	0	0	0	1.399	0	0	0	0	0	0	0	0	0	0	0	0	0	0	0	0	0	0	0	0	0	0	0	0	0	0	0
Cluster 420	0	0	0	0	0	0	0	0	0	0	0	0	0	0	0	0	0	0	0	0	0	0.088	0	0	0	0	0	0	0	0	0	0	0.091	0	0	0	1.893	0	0	0	0	0	0.034	0	0	0	0	0	0
[6]Lactobacillus taiwanensis	0	0	0	0	0	0	0	0	0	0	0	0	0	0	0	0	0	0	0	0	0	0.007	0	0	0	0	0	0	0	0	0	0	0	0	0	0	0	0	0	0	0	0	0	0	0	0	0	0	0
[6]Desulfovibrio vulgaris	0	0	0	0	0	0	0	0	0	0	0	0	0	0	0	0	0	0	0	0	0	0.003	0	0	0	0	0	0	0	0	0	0	0.005	0.17	0	0	0	0	0	0	0	0	0	0	0	0	0	0	0
[6]Megasphaera massiliensis	0	0	0	0	0	0	0	0	0	0	0	0	0	0	0	0	0	0	0	0	0	0	0.095	0	0	0	0	0	0	0	0	0	0	0	0	0	0	0	0	0	0.111	0	0	0	0	0	0	0.006	0
Cluster 116	0	0	0	0	0	0	0	0	0	0	0	0	0	0	0	0	0	0	0	0	0	0	0	0.2	0	0	0	0	0	0	0	0	0	0	0	0	0	0	0	0	0	0	0	0.557	0	0	0	0	0
Cluster 533	0	0	0	0	0	0	0	0	0	0	0	0	0	0	0	0	0	0	0	0	0	0	0	0	1.979	0	0	0	0.054	0	0	0	0	0	0	0	0	0	0	0	0	0	0.136	0	0	0	0	0	0
[6]Actinomyces hongkongensis	0	0	0	0	0	0	0	0	0	0	0	0	0	0	0	0	0	0	0	0	0	0	0	0	0	4.617	1.212	0.561	0	0	0.132	0	0.168	0.132	0.77	0	0	0.036	0	0	0	0	0	0	0	0	0	0	0
[6]Carnobacterium mobile	0	0	0	0	0	0	0	0	0	0	0	0	0	0	0	0	0	0	0	0	0	0	0	0	0	1.059	0	0	0	0	0	0	0	0.005	0	0	0	0	0	0	0	0	0	0	0	0	0	0	0
[6]Moraxella oblonga	0	0	0	0	0	0	0	0	0	0	0	0	0	0	0	0	0	0	0	0	0	0	0	0	0	0.004	0	0	0	0	0	0	0	0	0	0	0	0	0	0	0	0	0	0	0	0	0	0	0
[6]Bosea vaviloviae	0	0	0	0	0	0	0	0	0	0	0	0	0	0	0	0	0	0	0	0	0	0	0	0	0	0.004	0	0.013	0	0	0	0	0	0	0	0	0.037	0	0	0	0	0	0	1.093	0	0	0	0	0
[6]Leuconostoc gelidum	0	0	0	0	0	0	0	0	0	0	0	0	0	0	0	0	0	0	0	0	0	0	0	0	0	0	0	0	0	0.055	4.638	0	0	0	0	0	0	0	0	0	0	0	0	0	0	0	0	0	0
[6]Lactobacillus algidus	0	0	0	0	0	0	0	0	0	0	0	0	0	0	0	0	0	0	0	0	0	0	0	0	0	0	0	0	0	0.004	7.66	0	0	0	0	0.015	0	0	0	0	0	0	0	0	0	0	0	0	0
[6]Ochrobactrum pseudogrignonense	0	0	0	0	0	0	0	0	0	0	0	0	0	0	0	0	0	0	0	0	0	0	0	0	0	0	0	0	0	0	0.014	0	0	0	0	0	0	0	0	0	0	0	0	0	0	0	0	0	0
[6]Streptococcus suis	0	0	0	0	0	0	0	0	0	0	0	0	0	0	0	0	0	0	0	0	0	0	0	0	0	0	0	0	0	0	0	0	0	0.095	0	0	0	0	0	0	0	0	0.055	0	0	0	0	0	0
[6]Calochaete cimrmanii	0	0	0	0	0	0	0	0	0	0	0	0	0	0	0	0	0	0	0	0	0	0	0	0	0	0	0	0	0	0	0	0	0	0	1.838	0	0	0	0	0	0	0.008	0	0	0	0	0.005	0	0
[6]Eubacterium xylanophilum	0	0	0	0	0	0	0	0	0	0	0	0	0	0	0	0	0	0	0	0	0	0	0	0	0	0	0	0	0	0	0	0	0	0	0	0.005	0	0	0	0	0	0	0	0	0	0	0	0	0.004
Cluster 129	0	0	0	0	0	0	0	0	0	0	0	0	0	0	0	0	0	0	0	0	0	0	0	0	0	0	0	0	0	0	0	0	0	0	0	0	1.321	0	0.04	0	0	0	0	0	0.454	0	0	0	0
[6]Aerococcus vaginalis	0	0	0	0	0	0	0	0	0	0	0	0	0	0	0	0	0	0	0	0	0	0	0	0	0	0	0	0	0	0	0	0	0	0	0	0	0	0.343	0	0	0	0	5.539	0	0	0	0	0	0
[6]Cylindrospermum stagnale	0	0	0	0	0	0	0	0	0	0	0	0	0	0	0	0	0	0	0	0	0	0	0	0	0	0	0	0	0	0	0	0	0	0	0	0	0	0.004	0	0	0	2.651	0	0	0	0	0	0	0
[6]Methylophilus flavus	0	0	0	0	0	0	0	0	0	0	0	0	0	0	0	0	0	0	0	0	0	0	0	0	0	0	0	0	0	0	0	0	0	0	0	0	0	0	0	2.692	0	0	0	0	0	0	0	0	0
Cluster 3	0	0	0	0	0	0	0	0	0	0	0	0	0	0	0	0	0	0	0	0	0	0	0	0	0	0	0	0	0	0	0	0	0	0	0	0	0	0	0	0	0	0	3.294	0	0	0	0	0	0
[6]Actinomyces weissii	0	0	0	0	0	0	0	0	0	0	0	0	0	0	0	0	0	0	0	0	0	0	0	0	0	0	0	0	0	0	0	0	0	0	0	0	0	0	0	0	0	0	0.021	0	0	0	0	0	0
[6]Prevotella buccae	0	0	0	0	0	0	0	0	0	0	0	0	0	0	0	0	0	0	0	0	0	0	0	0	0	0	0	0	0	0	0	0	0	0	0	0	0	0	0	0	0	0	0	0	0	0	0	0	0
[6]Rheinheimera tangshanensis	0	0	0	0	0	0	0	0	0	0	0	0	0	0	0	0	0	0	0	0	0	0	0	0	0	0	0	0	0	0	0	0	0	0	0	0	0	0	0	0	0	0	0	0	0	0	0	0	0
[6]Moritella marina	0	0	0	0	0	0	0	0	0	0	0	0	0	0	0	0	0	0	0	0	0	0	0	0	0	0	0	0	0	0	0	0	0	0	0	0	0	0	0	0	0	0	0	0	0	0	0	0	0
Cluster 2337	0	0	0	0	0	0	0	0	0	0	0	0	0	0	0	0	0	0	0	0	0	0	0	0	0	0	0	0	0	0	0	0	0	0	0	0	0	0	0	0	0	0	0	0	0	0	0	0	0
Cluster 2390	0	0	0	0	0	0	0	0	0	0	0	0	0	0	0	0	0	0	0	0	0	0	0	0	0	0	0	0	0	0	0	0	0	0	0	0	0	0	0	0	0	0	0	0	0	0	0	0	0
[6]Rhizobium etli	0	0	0	0	0	0	0	0	0	0	0	0	0	0	0	0	0	0	0	0	0	0	0	0	0	0	0	0	0	0	0	0	0	0	0	0	0	0	0	0	0	0	0	0	0	0	0	0	0
[6]Lachnoclostridium pacaense	0	0	0	0	0	0	0	0	0	0	0	0	0	0	0	0	0	0	0	0	0	0	0	0	0	0	0	0	0	0	0	0	0	0	0	0	0	0	0	0	0	0	0	0	0	0	0	0	0
[6]Muribaculum intestinale	0	0	0	0	0	0	0	0	0	0	0	0	0	0	0	0	0	0	0	0	0	0	0	0	0	0	0	0	0	0	0	0	0	0	0	0	0	0	0	0	0	0	0	0	0	0	0	0	0
[6]Anaerotignum lactatifermentans	0	0	0	0	0	0	0	0	0	0	0	0	0	0	0	0	0	0	0	0	0	0	0	0	0	0	0	0	0	0	0	0	0	0	0	0	0	0	0	0	0	0	0	0	0	0	0	0	0
Cluster 1596	0	0	0	0	0	0	0	0	0	0	0	0	0	0	0	0	0	0	0	0	0	0	0	0	0	0	0	0	0	0	0	0	0	0	0	0	0	0	0	0	0	0	0	0	0	0	0	0	0
Cluster 1094	0	0	0	0	0	0	0	0	0	0	0	0	0	0	0	0	0	0	0	0	0	0	0	0	0	0	0	0	0	0	0	0	0	0	0	0	0	0	0	0	0	0	0	0	0	0	0	0	0
[6]Tannerella forsythia	0	0	0	0	0	0	0	0	0	0	0	0	0	0	0	0	0	0	0	0	0	0	0	0	0	0	0	0	0	0	0	0	0	0	0	0	0	0	0	0	0	0	0	0	0	0	0	0	0
Cluster 902	0	0	0	0	0	0	0	0	0	0	0	0	0	0	0	0	0	0	0	0	0	0	0	0	0	0	0	0	0	0	0	0	0	0	0	0	0	0	0	0	0	0	0	0	0	0	0	0	0
Cluster 1470	0	0	0	0	0	0	0	0	0	0	0	0	0	0	0	0	0	0	0	0	0	0	0	0	0	0	0	0	0	0	0	0	0	0	0	0	0	0	0	0	0	0	0	0	0	0	0	0	0
Cluster 2815	0	0	0	0	0	0	0	0	0	0	0	0	0	0	0	0	0	0	0	0	0	0	0	0	0	0	0	0	0	0	0	0	0	0	0	0	0	0	0	0	0	0	0	0	0	0	0	0	0
Cluster 3534	0	0	0	0	0	0	0	0	0	0	0	0	0	0	0	0	0	0	0	0	0	0	0	0	0	0	0	0	0	0	0	0	0	0	0	0	0	0	0	0	0	0	0	0	0	0	0	0	0
Cluster 1980	0	0	0	0	0	0	0	0	0	0	0	0	0	0	0	0	0	0	0	0	0	0	0	0	0	0	0	0	0	0	0	0	0	0	0	0	0	0	0	0	0	0	0	0	0	0	0	0	0
[6]Leptotrichia wadei	0	0	0	0	0	0	0	0	0	0	0	0	0	0	0	0	0	0	0	0	0	0	0	0	0	0	0	0	0	0	0	0	0	0	0	0	0	0	0	0	0	0	0	0	0	0	0	0	0
[6]Mailhella massiliensis	0	0	0	0	0	0	0	0	0	0	0	0	0	0	0	0	0	0	0	0	0	0	0	0	0	0	0	0	0	0	0	0	0	0	0	0	0	0	0	0	0	0	0	0	0	0	0	0	0
Cluster 1299	0	0	0	0	0	0	0	0	0	0	0	0	0	0	0	0	0	0	0	0	0	0	0	0	0	0	0	0	0	0	0	0	0	0	0	0	0	0	0	0	0	0	0	0	0	0	0	0	0
Cluster 1945	0	0	0	0	0	0	0	0	0	0	0	0	0	0	0	0	0	0	0	0	0	0	0	0	0	0	0	0	0	0	0	0	0	0	0	0	0	0	0	0	0	0	0	0	0	0	0	0	0
Cluster 1149	0	0	0	0	0	0	0	0	0	0	0	0	0	0	0	0	0	0	0	0	0	0	0	0	0	0	0	0	0	0	0	0	0	0	0	0	0	0	0	0	0	0	0	0	0	0	0	0	0
Cluster 1728	0	0	0	0	0	0	0	0	0	0	0	0	0	0	0	0	0	0	0	0	0	0	0	0	0	0	0	0	0	0	0	0	0	0	0	0	0	0	0	0	0	0	0	0	0	0	0	0	0
Cluster 1768	0	0	0	0	0	0	0	0	0	0	0	0	0	0	0	0	0	0	0	0	0	0	0	0	0	0	0	0	0	0	0	0	0	0	0	0	0	0	0	0	0	0	0	0	0	0	0	0	0
Cluster 4975	0	0	0	0	0	0	0	0	0	0	0	0	0	0	0	0	0	0	0	0	0	0	0	0	0	0	0	0	0	0	0	0	0	0	0	0	0	0	0	0	0	0	0	0	0	0	0	0	0
Cluster 1734	0	0	0	0	0	0	0	0	0	0	0	0	0	0	0	0	0	0	0	0	0	0	0	0	0	0	0	0	0	0	0	0	0	0	0	0	0	0	0	0	0	0	0	0	0	0	0	0	0
Cluster 1462	0	0	0	0	0	0	0	0	0	0	0	0	0	0	0	0	0	0	0	0	0	0	0	0	0	0	0	0	0	0	0	0	0	0	0	0	0	0	0	0	0	0	0	0	0	0	0	0	0
Cluster 3266	0	0	0	0	0	0	0	0	0	0	0	0	0	0	0	0	0	0	0	0	0	0	0	0	0	0	0	0	0	0	0	0	0	0	0	0	0	0	0	0	0	0	0	0	0	0	0	0	0
Cluster 804	0	0	0	0	0	0	0	0	0	0	0	0	0	0	0	0	0	0	0	0	0	0	0	0	0	0	0	0	0	0	0	0	0	0	0	0	0	0	0	0	0	0	0	0	0	0	0	0	0
Cluster 7855	0	0	0	0	0	0	0	0	0	0	0	0	0	0	0	0	0	0	0	0	0	0	0	0	0	0	0	0	0	0	0	0	0	0	0	0	0	0	0	0	0	0	0	0	0	0	0	0	0
Cluster 2248	0	0	0	0	0	0	0	0	0	0	0	0	0	0	0	0	0	0	0	0	0	0	0	0	0	0	0	0	0	0	0	0	0	0	0	0	0	0	0	0	0	0	0	0	0	0	0	0	0
Cluster 3819	0	0	0	0	0	0	0	0	0	0	0	0	0	0	0	0	0	0	0	0	0	0	0	0	0	0	0	0	0	0	0	0	0	0	0	0	0	0	0	0	0	0	0	0	0	0	0	0	0
Cluster 6133	0	0	0	0	0	0	0	0	0	0	0	0	0	0	0	0	0	0	0	0	0	0	0	0	0	0	0	0	0	0	0	0	0	0	0	0	0	0	0	0	0	0	0	0	0	0	0	0	0
Cluster 4031	0	0	0	0	0	0	0	0	0	0	0	0	0	0	0	0	0	0	0	0	0	0	0	0	0	0	0	0	0	0	0	0	0	0	0	0	0	0	0	0	0	0	0	0	0	0	0	0	0
Cluster 3396	0	0	0	0	0	0	0	0	0	0	0	0	0	0	0	0	0	0	0	0	0	0	0	0	0	0	0	0	0	0	0	0	0	0	0	0	0	0	0	0	0	0	0	0	0	0	0	0	0
Cluster 1911	0	0	0	0	0	0	0	0	0	0	0	0	0	0	0	0	0	0	0	0	0	0	0	0	0	0	0	0	0	0	0	0	0	0	0	0	0	0	0	0	0	0	0	0	0	0	0	0	0
Cluster 1951	0	0	0	0	0	0	0	0	0	0	0	0	0	0	0	0	0	0	0	0	0	0	0	0	0	0	0	0	0	0	0	0	0	0	0	0	0	0	0	0	0	0	0	0	0	0	0	0	0
Cluster 1916	0	0	0	0	0	0	0	0	0	0	0	0	0	0	0	0	0	0	0	0	0	0	0	0	0	0	0	0	0	0	0	0	0	0	0	0	0	0	0	0	0	0	0	0	0	0	0	0	0
Shannon Value	4.13797	3.50246	3.61157	3.85576	3.54243	1.97777	2.53222	2.18502	2.77372	1.97794	2.66614	2.0695	1.97594	2.44583	2.43635	1.65242	1.50574	3.06092	0.371227	2.07578	2.16261	1.71129	2.77192	2.57259	2.34007	1.2316	2.21338	1.35246	2.74919	1.75988	1.83806	0.955039	2.7706	2.60649	2.26701	1.00412	2.36327	2.4383	1.36962	2.3193	2.65693	1.55747	2.39804	1.8343	2.01992	1.93215	2.04416	1.80938	1.6141
[truncated: 31 more columns]
