# Supplementary material for: Influence of the Ovine Genital Tract Microbiota on the Species Artificial Insemination Outcome. A Pilot Study in Commercial Sheep Farms
Source: High Throughput. 2020 Jul 6;9(3):16. doi: 10.3390/ht9030016 (PMC7576495; doi:10.3390/ht9030016)
Supplement: Supplementary file 1 [file high-throughput-09-00016-s001.zip › Table S5.xlsx]

## Sheet: PRID treatment
PRID treatment	Phylum	baseMean	log2FoldChange	lfcSE	stat	pvalue	padj
PRID-NONAB vs PRID-AB	[0]Bacteria;[1]Fusobacteria	960.999	2.11552	0.660559	3.20262	0.00136184	0.0326842
PRID treatment	Family	baseMean	log2FoldChange	lfcSE	stat	pvalue	padj
PRID-NONAB vs PRID-AB	[0]Bacteria;[1]Proteobacteria;[2]Gammaproteobacteria;[3]Pasteurellales;[4]Pasteurellaceae	3064.19	3.37725	0.843724	4.0028	6.25982e-05	0.0169641
PRID treatment	Genera	baseMean	log2FoldChange	lfcSE	stat	pvalue	padj
PRID-NONAB vs PRID-AB	[0]Bacteria;[1]Fusobacteria;[2]Fusobacteriia;[3]Fusobacteriales;[4]Leptotrichiaceae;[5]Streptobacillus	509.009	4.42445	0.853582	5.1834	2.17878e-07	0.000225068
PRID treatment	Specie	baseMean	log2FoldChange	lfcSE	stat	pvalue	padj
PRID-NONAB vs PRID-AB	-	-	-	-	-	-	-

## Sheet: PREGNANCY status
Pregnancy status	Phylum	base Mean	log2Fold Change	log2Fold ChSE	stat	p_value	p_adj
Pregnant vs Non_Pregnant	[0]Bacteria;[1]Fusobacteria	1726.83	-2.74639	0.804977	-3.41176	0.000645461	0.0154911
Pregnancy status	Family	base Mean	log2Fold Change	log2Fold ChSE	stat	p_value	p_adj
Pregnant vs Non-Pregnant	[0]Bacteria;[1]Actinobacteria;[2]Actinobacteria;[3]Corynebacteriales;[4]Corynebacteriaceae	2371.26	-1.32631	0.414092	-3.20293	0.00136036	0.0740037
Pregnant vs Non-Pregnant	[0]Bacteria;[1]Fusobacteria;[2]Fusobacteriia;[3]Fusobacteriales;[4]Leptotrichiaceae	1266.12	-2.96829	0.86686	-3.42419	0.000616638	0.051819
Pregnant vs Non-Pregnant	[0]Bacteria;[1]Proteobacteria;[2]Gammaproteobacteria;[3]Aeromonadales;[4]Aeromonadaceae	4.9775	-3.60538	1.05773	-3.40859	0.000653005	0.051819
Pregnant vs Non-Pregnant	[0]Bacteria;[1]Chlamydiae;[2]Chlamydiia;[3]Parachlamydiales;[4]Parachlamydiaceae	3.02683	-4.28802	1.27384	-3.36623	0.000762043	0.051819
Pregnant vs Non_Pregnant	[0]Bacteria;[1]Proteobacteria;[2]Gammaproteobacteria;[3]Pasteurellales;[4]Pasteurellaceae	3064.19	-4.98513	0.866345	-5.75421	8.70476e-09	2.3677e-06
Pregnancy status	Genera	base Mean	log2Fold Change	log2Fold ChSE	stat	p_value	p_adj
Pregnant vs Non-Pregnant	[0]Bacteria;[1]Bacteroidetes;[2]Flavobacteriia;[3]Flavobacteriales;[4]Crocinitomicaceae;[5]Fluviicola	7.35708	3.29696	1.0045	3.28218	0.00103009	0.0298765
Pregnant vs Non-Pregnant	[0]Bacteria;[1]Actinobacteria;[2]Actinobacteria;[3]Streptomycetales;[4]Streptomycetaceae;[5]Streptomyces	51.3261	1.34809	0.491165	2.74468	0.006057	0.0998881
Pregnant vs Non-Pregnant	[0]Bacteria;[1]Actinobacteria;[2]Actinobacteria;[3]Corynebacteriales;[4]Corynebacteriaceae;[5]Corynebacterium	2015.9	-1.47671	0.399772	-3.69388	0.00022086	0.013178
Pregnant vs Non-Pregnant	[0]Bacteria;[1]Proteobacteria;[2]Gammaproteobacteria;[3]Enterobacterales;[4]Enterobacteriaceae;[5]Escherichia	174.661	-2.82543	0.835979	-3.37978	0.00072543	0.0298765
Pregnant vs Non-Pregnant	[0]Bacteria;[1]Firmicutes;[2]Erysipelotrichia;[3]Erysipelotrichales;[4]Erysipelotrichaceae;[5]Erysipelothrix	27.3859	-3.22332	1.17627	-2.7403	0.00613838	0.0998881
Pregnant vs Non-Pregnant	[0]Bacteria;[1]Bacteroidetes;[2]Bacteroidia;[3]Bacteroidales;[4]Porphyromonadaceae;[5]Petrimonas	173.537	-3.24475	0.987889	-3.28453	0.00102153	0.0298765
Pregnant vs Non-Pregnant	[0]Bacteria;[1]Firmicutes;[2]Bacilli;[3]Bacillales;[4]null;[5]Gemella	81.4561	-3.33985	1.1767	-2.83831	0.00453531	0.0902023
Pregnant vs Non_Pregnant	[0]Bacteria;[1]Fusobacteria;[2]Fusobacteriia;[3]Fusobacteriales;[4]Leptotrichiaceae;[5]Sneathia	801.376	-3.75735	1.18968	-3.15828	0.00158703	0.0355098
Pregnant vs Non_Pregnant	[0]Bacteria;[1]Proteobacteria;[2]Gammaproteobacteria;[3]Pasteurellales;[4]Pasteurellaceae;[5]Actinobacillus	1997.55	-4.49179	1.11384	-4.03269	5.51412e-05	0.00493514
Pregnant vs Non_Pregnant	[0]Bacteria;[1]Proteobacteria;[2]Gammaproteobacteria;[3]Pasteurellales;[4]Pasteurellaceae;[5]Histophilus	215.536	-4.66348	1.43647	-3.24649	0.00116836	0.0298765
Pregnant vs Non_Pregnant	[0]Bacteria;[1]Firmicutes;[2]Clostridia;[3]Clostridiales;[4]Ruminococcaceae;[5]Mageeibacillus	24.9459	-6.1214	1.33997	-4.56831	4.91677e-06	0.000880102
Pregnancy status	Specie	base Mean	log2Fold Change	log2Fold ChSE	stat	p_value	p_adj
Pregnant vs Non-Pregnant	[0]Bacteria;[1]Actinobacteria;[2]Actinobacteria;[3]Corynebacteriales;[4]Corynebacteriaceae;[5]Corynebacterium;[6]Corynebacterium xerosis	482.444	-2.88254	0.876124	-3.29011	0.00100149	0.0751115
Pregnant vs Non-Pregnant	[0]Bacteria;[1]Bacteroidetes;[2]Bacteroidia;[3]Bacteroidales;[4]Porphyromonadaceae;[5]Petrimonas;[6]Petrimonas sulfuriphila	239.848	-3.81801	1.093	-3.49313	0.000477387	0.0546877
Pregnant vs Non-Pregnant	[0]Bacteria;[1]Fusobacteria;[2]Fusobacteriia;[3]Fusobacteriales;[4]Leptotrichiaceae;[5]Streptobacillus;[6]Streptobacillus notomytis	1712.28	-4.23069	1.18858	-3.55945	0.000371629	0.0546877
Pregnant vs Non-Pregnant	[0]Bacteria;[1]Fusobacteria;[2]Fusobacteriia;[3]Fusobacteriales;[4]Leptotrichiaceae;[5]Sneathia;[6]Sneathia sanguinegens	954.209	-4.34914	1.26936	-3.42626	0.000611965	0.0590109
Pregnant vs Non-Pregnant	[0]Bacteria;[1]Fusobacteria;[2]Fusobacteriia;[3]Fusobacteriales;[4]Leptotrichiaceae;[5]Leptotrichia;[6]Leptotrichia goodfellowii	463.965	-4.66872	1.40063	-3.3333	0.000858232	0.0724133
Pregnant vs Non-Pregnant	[0]Bacteria;[1]Firmicutes;[2]Erysipelotrichia;[3]Erysipelotrichales;[4]Erysipelotrichaceae;[5]Erysipelothrix;[6]Erysipelothrix larvae	33.4174	-4.67375	1.33984	-3.48829	0.000486112	0.0546877
Pregnant vs Non-Pregnant	[0]Bacteria;[1]Firmicutes;[2]Clostridia;[3]Clostridiales;[4]Ruminococcaceae;[5]Mageeibacillus;[6]Mageeibacillus indolicus	32.7531	-4.72429	1.48019	-3.19169	0.00141445	0.0954754
Pregnant vs Non_Pregnant	[0]Bacteria;[1]Proteobacteria;[2]Gammaproteobacteria;[3]Pasteurellales;[4]Pasteurellaceae;[5]Actinobacillus;[6]Actinobacillus seminis	1879.18	-4.79329	1.17796	-4.06916	4.71824e-05	0.0318481
Pregnant vs Non_Pregnant	[0]Bacteria;[1]Actinobacteria;[2]Actinobacteria;[3]Corynebacteriales;[4]Corynebacteriaceae;[5]Corynebacterium;[6]Corynebacterium humireducens	26.2945	-5.317	1.47435	-3.60634	0.00031055	0.0546877
Pregnant vs Non_Pregnant	[0]Bacteria;[1]Proteobacteria;[2]Gammaproteobacteria;[3]Pasteurellales;[4]Pasteurellaceae;[5]Histophilus;[6]Histophilus somni	195.544	-5.36512	1.52113	-3.52707	0.000420183	0.0546877

## Sheet: HERD management
Herd	Phylum	base Mean	log2Fold Change	log2Fold ChSE	stat	p_value	p_adj
2 vs 4	[0]Bacteria;[1]Proteobacteria	4119.65	1.42978	0.503059	2.84218	0.00448068	0.0537681
2 vs 4	[0]Bacteria;[1]Acidobacteria	22.5917	-3.56147	1.20325	-2.95986	0.00307774	0.0537681
3 vs 2	[0]Bacteria;[1]Acidobacteria	22.5917	4.04256	1.20225	3.36249	0.000772436	0.00926923
3 vs 2	[0]Bacteria;[1]Actinobacteria	4938.72	1.06178	0.370548	2.86542	0.00416454	0.0249872
3 vs 2	[0]Bacteria;[1]Proteobacteria	4119.65	-1.37159	0.503042	-2.72659	0.00639925	0.0307164
3 vs 2	[0]Bacteria;[1]Tenericutes	3292.29	-3.63688	1.1577	-3.14147	0.00168101	0.0134481
3 vs 2	[0]Bacteria;[1]Fusobacteria	960.999	-5.65638	0.99938	-5.65989	1.51473e-08	3.63535e-07
5 vs 2	[0]Bacteria;[1]Proteobacteria	4119.65	-1.3502	0.503033	-2.68412	0.00727215	0.0581772
5 vs 2	[0]Bacteria;[1]Tenericutes	3292.29	-3.21687	1.15766	-2.77876	0.00545667	0.0581772
5 vs 2	[0]Bacteria;[1]Fusobacteria	960.999	-5.90034	0.999377	-5.90401	3.54769e-09	8.51445e-08
5 vs 1	[0]Bacteria;[1]Fusobacteria	960.999	-4.69219	0.999447	-4.69479	2.66878e-06	6.40507e-05
5 vs 4	[0]Bacteria;[1]Chlamydiae	7.06882	4.82272	1.43692	3.3563	0.000789938	0.00947926
5 vs 4	[0]Bacteria;[1]Fusobacteria	960.999	-3.56873	0.999497	-3.57052	0.00035627	0.00855047
3 vs 1	[0]Bacteria;[1]Fusobacteria	960.999	-4.44824	0.999449	-4.45069	8.55955e-06	0.000205429
3 vs 4	[0]Bacteria;[1]Chlamydiae	7.06882	5.36125	1.43637	3.7325	0.000189592	0.0045502
3 vs 4	[0]Bacteria;[1]Actinobacteria	4938.72	1.06226	0.370498	2.8671	0.00414247	0.0331398
3 vs 4	[0]Bacteria;[1]Fusobacteria	960.999	-3.32477	0.9995	-3.32643	0.000879649	0.0105558
5 vs 2	[0]Bacteria;[1]Acidobacteria	22.5917	3.05806	1.20313	2.54175	0.0110299	0.0661797
3 vs 2	[0]Bacteria;[1]Chlamydiae	7.06882	3.18672	1.38943	2.29354	0.0218168	0.0872672
3 vs 1	[0]Bacteria;[1]Tenericutes	3292.29	-3.16227	1.15771	-2.73149	0.00630478	0.0756574
2 vs 1	[0]Bacteria;[1]Proteobacteria	4119.65	1.44366	0.5031	2.86953	0.00411086	0.0986606
Herd	Family	base Mean	log2Fold Change	log2Fold ChSE	stat	p_value	p_adj
2 vs 1	[0]Bacteria;[1]Proteobacteria;[2]Gammaproteobacteria;[3]Pasteurellales;[4]Pasteurellaceae	3064.19	7.47162	1.07432	6.95472	3.53265e-12	9.53815e-10
2 vs 1	[0]Bacteria;[1]Fusobacteria;[2]Fusobacteriia;[3]Fusobacteriales;[4]Fusobacteriaceae	210.88	6.28638	1.42781	4.4028	1.06865e-05	0.000961781
2 vs 1	[0]Bacteria;[1]Proteobacteria;[2]Gammaproteobacteria;[3]Enterobacterales;[4]Enterobacteriaceae	866.465	5.66128	0.941806	6.01109	1.84281e-09	2.48779e-07
2 vs 4	[0]Bacteria;[1]Proteobacteria;[2]Gammaproteobacteria;[3]Pasteurellales;[4]Pasteurellaceae	3064.19	5.77417	1.07318	5.38041	7.43163e-08	2.67539e-06
2 vs 4	[0]Bacteria;[1]Proteobacteria;[2]Gammaproteobacteria;[3]Enterobacterales;[4]Enterobacteriaceae	866.465	5.40562	0.941244	5.74305	9.29848e-09	6.69491e-07
2 vs 4	[0]Bacteria;[1]Fusobacteria;[2]Fusobacteriia;[3]Fusobacteriales;[4]Fusobacteriaceae	210.88	4.81473	1.42425	3.38053	0.000723461	0.0110584
2 vs 4	[0]Bacteria;[1]Fusobacteria;[2]Fusobacteriia;[3]Fusobacteriales;[4]Leptotrichiaceae	1321.81	3.55789	1.03111	3.45055	0.000559439	0.0110584
2 vs 4	[0]Bacteria;[1]Actinobacteria;[2]Coriobacteriia;[3]Coriobacteriales;[4]Atopobiaceae	91.7233	3.00061	1.0182	2.94698	0.00320893	0.0385071
3 vs 2	[0]Bacteria;[1]Proteobacteria;[2]Gammaproteobacteria;[3]Enterobacterales;[4]Enterobacteriaceae	866.465	-5.4229	0.941304	-5.76105	8.3593e-09	1.12851e-06
3 vs 2	[0]Bacteria;[1]Fusobacteria;[2]Fusobacteriia;[3]Fusobacteriales;[4]Fusobacteriaceae	210.88	-6.35752	1.42702	-4.4551	8.38556e-06	0.000754701
3 vs 2	[0]Bacteria;[1]Fusobacteria;[2]Fusobacteriia;[3]Fusobacteriales;[4]Leptotrichiaceae	1321.81	-7.27883	1.03356	-7.04251	1.88811e-12	5.09789e-10
5 vs 2	[0]Bacteria;[1]Proteobacteria;[2]Gammaproteobacteria;[3]Enterobacterales;[4]Enterobacteriaceae	866.465	-6.36125	0.941674	-6.75526	1.42581e-11	1.28323e-09
5 vs 2	[0]Bacteria;[1]Proteobacteria;[2]Gammaproteobacteria;[3]Pasteurellales;[4]Pasteurellaceae	3064.19	-7.99438	1.07404	-7.44326	9.8229e-14	1.32609e-11
5 vs 2	[0]Bacteria;[1]Fusobacteria;[2]Fusobacteriia;[3]Fusobacteriales;[4]Leptotrichiaceae	1321.81	-8.34863	1.0348	-8.06788	7.15311e-16	1.93134e-13
5 vs 3	[0]Bacteria;[1]Proteobacteria;[2]Gammaproteobacteria;[3]Pasteurellales;[4]Pasteurellaceae	3064.19	-5.49019	1.07405	-5.11166	3.19342e-07	8.62224e-05
5 vs 1	[0]Bacteria;[1]Actinobacteria;[2]Actinobacteria;[3]Corynebacteriales;[4]Corynebacteriaceae	2371.26	2.29466	0.607931	3.77454	0.000160302	0.0216408
5 vs 1	[0]Bacteria;[1]Firmicutes;[2]Bacilli;[3]Lactobacillales;[4]Enterococcaceae	23.1684	-3.71218	1.06103	-3.49867	0.00046758	0.0420822
5 vs 1	[0]Bacteria;[1]Fusobacteria;[2]Fusobacteriia;[3]Fusobacteriales;[4]Leptotrichiaceae	1321.81	-5.85761	1.03484	-5.66038	1.51041e-08	4.0781e-06
5 vs 4	[0]Bacteria;[1]Firmicutes;[2]Bacilli;[3]Lactobacillales;[4]Enterococcaceae	23.1684	-4.1208	1.05976	-3.88843	0.000100894	0.0136208
5 vs 4	[0]Bacteria;[1]Fusobacteria;[2]Fusobacteriia;[3]Fusobacteriales;[4]Leptotrichiaceae	1321.81	-4.79074	1.03492	-4.6291	3.67261e-06	0.000991606
3 vs 1	[0]Bacteria;[1]Proteobacteria;[2]Gammaproteobacteria;[3]Pasteurellales;[4]Pasteurellaceae	3064.19	4.96743	1.07433	4.62373	3.76897e-06	0.000508811
3 vs 1	[0]Bacteria;[1]Actinobacteria;[2]Actinobacteria;[3]Corynebacteriales;[4]Dietziaceae	84.5884	4.09636	0.937255	4.37059	1.2391e-05	0.00111519
3 vs 1	[0]Bacteria;[1]Actinobacteria;[2]Actinobacteria;[3]Micrococcales;[4]Brevibacteriaceae	65.4553	3.93571	1.13813	3.45806	0.000544084	0.0293805
3 vs 1	[0]Bacteria;[1]Actinobacteria;[2]Actinobacteria;[3]Corynebacteriales;[4]Corynebacteriaceae	2371.26	2.43266	0.607941	4.00147	6.29499e-05	0.00424912
3 vs 1	[0]Bacteria;[1]Fusobacteria;[2]Fusobacteriia;[3]Fusobacteriales;[4]Leptotrichiaceae	1321.81	-4.78781	1.0336	-4.63216	3.61869e-06	0.000508811
5 vs 2	[0]Bacteria;[1]Firmicutes;[2]Bacilli;[3]Lactobacillales;[4]Enterococcaceae	23.1684	-3.48908	1.06884	-3.26438	0.00109705	0.0740506
5 vs 2	[0]Bacteria;[1]Fusobacteria;[2]Fusobacteriia;[3]Fusobacteriales;[4]Fusobacteriaceae	210.88	-4.45842	1.42364	-3.1317	0.00173799	0.0938512
3 vs 1	[0]Bacteria;[1]Acidobacteria;[2]Solibacteres;[3]Solibacterales;[4]Bryobacteraceae	7.61434	4.103	1.28643	3.18945	0.00142544	0.0641447
2 vs 4	[0]Bacteria;[1]Firmicutes;[2]Erysipelotrichia;[3]Erysipelotrichales;[4]Erysipelotrichaceae	187.374	2.49394	0.997669	2.49977	0.0124275	0.09942
2 vs 4	[0]Bacteria;[1]Actinobacteria;[2]Actinobacteria;[3]Actinomycetales;[4]Actinomycetaceae	710.245	2.12403	0.825269	2.57374	0.0100605	0.09942
2 vs 4	[0]Bacteria;[1]Proteobacteria;[2]Gammaproteobacteria;[3]Pseudomonadales;[4]Pseudomonadaceae	164.586	-0.911462	0.359375	-2.53625	0.0112048	0.09942
3 vs 1	[0]Bacteria;[1]Proteobacteria;[2]Betaproteobacteria;[3]Burkholderiales;[4]Alcaligenaceae	87.7585	3.03421	0.999687	3.03516	0.00240411	0.0927298
3 vs 4	[0]Bacteria;[1]Firmicutes;[2]Erysipelotrichia;[3]Erysipelotrichales;[4]Erysipelotrichaceae	187.374	3.42344	0.996447	3.43565	0.000591138	0.0798037
3 vs 4	[0]Bacteria;[1]Fusobacteria;[2]Fusobacteriia;[3]Fusobacteriales;[4]Leptotrichiaceae	1321.81	-3.72095	1.03368	-3.59972	0.000318564	0.0798037
Herd	Genera	base Mean	log2Fold Change	log2Fold ChSE	stat	p_value	p_adj
2 vs 1	[0]Bacteria;[1]Proteobacteria;[2]Gammaproteobacteria;[3]Pasteurellales;[4]Pasteurellaceae;[5]Histophilus	407.449	8.16186	1.57222	5.1913	2.08825e-07	2.46414e-05
2 vs 1	[0]Bacteria;[1]Fusobacteria;[2]Fusobacteriia;[3]Fusobacteriales;[4]Leptotrichiaceae;[5]Sneathia	616.77	7.32628	1.35668	5.40016	6.65827e-08	1.57135e-05
2 vs 1	[0]Bacteria;[1]Tenericutes;[2]Mollicutes;[3]Mycoplasmatales;[4]Mycoplasmataceae;[5]Mycoplasma	52.6615	7.23303	1.73368	4.17206	3.01858e-05	0.00118731
2 vs 1	[0]Bacteria;[1]Firmicutes;[2]Clostridia;[3]Clostridiales;[4]Ruminococcaceae;[5]Mageeibacillus	25.8917	6.48748	1.59635	4.06393	4.82524e-05	0.00162679
2 vs 1	[0]Bacteria;[1]Proteobacteria;[2]Gammaproteobacteria;[3]Pasteurellales;[4]Pasteurellaceae;[5]Actinobacillus	1997.55	6.48039	1.41887	4.56729	4.94062e-06	0.000291497
2 vs 1	[0]Bacteria;[1]Fusobacteria;[2]Fusobacteriia;[3]Fusobacteriales;[4]Fusobacteriaceae;[5]Fusobacterium	223.829	6.37528	1.51552	4.20665	2.59187e-05	0.00118731
2 vs 1	[0]Bacteria;[1]Proteobacteria;[2]Gammaproteobacteria;[3]Enterobacterales;[4]Enterobacteriaceae;[5]Escherichia	344.247	5.34023	1.15753	4.61349	3.95963e-06	0.000291497
2 vs 4	[0]Bacteria;[1]Proteobacteria;[2]Gammaproteobacteria;[3]Pasteurellales;[4]Pasteurellaceae;[5]Histophilus	407.449	9.50053	1.57822	6.01979	1.74647e-09	1.79188e-06
2 vs 4	[0]Bacteria;[1]Firmicutes;[2]Clostridia;[3]Clostridiales;[4]Ruminococcaceae;[5]Mageeibacillus	25.8917	8.33668	1.6046	5.19548	2.04195e-07	0.000104752
3 vs 2	[0]Bacteria;[1]Fusobacteria;[2]Fusobacteriia;[3]Fusobacteriales;[4]Leptotrichiaceae;[5]Sneathia	616.77	-8.27292	1.36347	-6.06754	1.29884e-09	3.84457e-07
3 vs 2	[0]Bacteria;[1]Proteobacteria;[2]Gammaproteobacteria;[3]Pasteurellales;[4]Pasteurellaceae;[5]Histophilus	407.449	-7.64383	1.56882	-4.87235	1.10278e-06	0.000163211
3 vs 2	[0]Bacteria;[1]Fusobacteria;[2]Fusobacteriia;[3]Fusobacteriales;[4]Fusobacteriaceae;[5]Fusobacterium	223.829	-6.42208	1.51739	-4.23234	2.31276e-05	0.00136915
3 vs 2	[0]Bacteria;[1]Fusobacteria;[2]Fusobacteriia;[3]Fusobacteriales;[4]Leptotrichiaceae;[5]Leptotrichia	208.584	-6.0615	1.45463	-4.16704	3.08584e-05	0.00152235
3 vs 2	[0]Bacteria;[1]Fusobacteria;[2]Fusobacteriia;[3]Fusobacteriales;[4]Leptotrichiaceae;[5]Streptobacillus	455.193	-5.7285	1.231	-4.65354	3.26282e-06	0.000321932
3 vs 2	[0]Bacteria;[1]Actinobacteria;[2]Actinobacteria;[3]Actinomycetales;[4]Actinomycetaceae;[5]Actinomyces	165.038	-4.91932	1.15595	-4.25565	2.08442e-05	0.00136915
5 vs 2	[0]Bacteria;[1]Proteobacteria;[2]Gammaproteobacteria;[3]Pasteurellales;[4]Pasteurellaceae;[5]Histophilus	407.449	-11.2616	1.58781	-7.09251	1.31704e-12	1.84996e-10
5 vs 2	[0]Bacteria;[1]Fusobacteria;[2]Fusobacteriia;[3]Fusobacteriales;[4]Leptotrichiaceae;[5]Sneathia	616.77	-9.61024	1.36186	-7.0567	1.70504e-12	1.84996e-10
5 vs 2	[0]Bacteria;[1]Proteobacteria;[2]Gammaproteobacteria;[3]Pasteurellales;[4]Pasteurellaceae;[5]Actinobacillus	1997.55	-9.15575	1.42054	-6.44525	1.15409e-10	8.34793e-09
5 vs 2	[0]Bacteria;[1]Fusobacteria;[2]Fusobacteriia;[3]Fusobacteriales;[4]Leptotrichiaceae;[5]Leptotrichia	208.584	-8.54977	1.45968	-5.8573	4.70459e-09	2.09083e-07
5 vs 2	[0]Bacteria;[1]Fusobacteria;[2]Fusobacteriia;[3]Fusobacteriales;[4]Leptotrichiaceae;[5]Streptobacillus	455.193	-7.20058	1.23016	-5.85335	4.81757e-09	2.09083e-07
5 vs 2	[0]Bacteria;[1]Firmicutes;[2]Clostridia;[3]Clostridiales;[4]Ruminococcaceae;[5]Mageeibacillus	25.8917	-6.94121	1.58983	-4.366	1.26541e-05	0.000392278
5 vs 2	[0]Bacteria;[1]Proteobacteria;[2]Gammaproteobacteria;[3]Enterobacterales;[4]Enterobacteriaceae;[5]Escherichia	344.247	-6.10907	1.15639	-5.28287	1.27173e-07	4.59943e-06
5 vs 2	[0]Bacteria;[1]Tenericutes;[2]Mollicutes;[3]Mycoplasmatales;[4]Mycoplasmataceae;[5]Mycoplasma	52.6615	-5.67989	1.7232	-3.29612	0.000980292	0.0193385
5 vs 2	[0]Bacteria;[1]Firmicutes;[2]Clostridia;[3]Clostridiales;[4]Lachnospiraceae;[5]Anaerostipes	55.9139	-5.02206	1.33955	-3.74907	0.000177491	0.00427951
5 vs 2	[0]Bacteria;[1]Actinobacteria;[2]Actinobacteria;[3]Actinomycetales;[4]Actinomycetaceae;[5]Actinomyces	165.038	-4.16585	1.15027	-3.62162	0.00029276	0.0063529
5 vs 2	[0]Bacteria;[1]Firmicutes;[2]Bacilli;[3]Bacillales;[4]Staphylococcaceae;[5]Staphylococcus	413.602	-2.47582	0.614527	-4.02882	5.60586e-05	0.00152059
5 vs 3	[0]Bacteria;[1]Proteobacteria;[2]Gammaproteobacteria;[3]Pasteurellales;[4]Pasteurellaceae;[5]Actinobacillus	1997.55	-7.88524	1.42056	-5.55081	2.84353e-08	2.91746e-05
5 vs 2	[0]Bacteria;[1]Fusobacteria;[2]Fusobacteriia;[3]Fusobacteriales;[4]Fusobacteriaceae;[5]Fusobacterium	223.829	-4.79029	1.51037	-3.1716	0.00151603	0.027415
2 vs 1	[0]Bacteria;[1]Firmicutes;[2]Clostridia;[3]Clostridiales;[4]Lachnospiraceae;[5]Anaerostipes	55.9139	4.35273	1.3426	3.242	0.00118692	0.0289353
2 vs 1	[0]Bacteria;[1]Actinobacteria;[2]Actinobacteria;[3]Micrococcales;[4]Micrococcaceae;[5]Auritidibacter	43.6011	4.8786	1.52199	3.20541	0.00134868	0.0289353
2 vs 1	[0]Bacteria;[1]Firmicutes;[2]Bacilli;[3]Lactobacillales;[4]Aerococcaceae;[5]Eremococcus	12.193	5.02459	1.55469	3.23189	0.00122976	0.0289353
2 vs 1	[0]Bacteria;[1]Actinobacteria;[2]Actinobacteria;[3]Micrococcales;[4]Intrasporangiaceae;[5]Ornithinimicrobium	20.1104	5.02794	1.55024	3.24334	0.00118138	0.0289353
2 vs 4	[0]Bacteria;[1]Actinobacteria;[2]Actinobacteria;[3]Actinomycetales;[4]Actinomycetaceae;[5]Actinomyces	165.038	4.35897	1.15141	3.78577	0.000153233	0.0323028
2 vs 4	[0]Bacteria;[1]Proteobacteria;[2]Gammaproteobacteria;[3]Enterobacterales;[4]Enterobacteriaceae;[5]Escherichia	344.247	4.41803	1.1553	3.82414	0.000131228	0.0323028
2 vs 4	[0]Bacteria;[1]Fusobacteria;[2]Fusobacteriia;[3]Fusobacteriales;[4]Leptotrichiaceae;[5]Sneathia	616.77	5.04548	1.35144	3.73341	0.000188905	0.0323028
2 vs 4	[0]Bacteria;[1]Actinobacteria;[2]Actinobacteria;[3]Corynebacteriales;[4]Nocardiaceae;[5]Rhodococcus	9.60455	5.55781	1.48049	3.75404	0.000174009	0.0323028
5 vs 2	[0]Bacteria;[1]Firmicutes;[2]Clostridia;[3]Clostridiales;[4]Clostridiales Family XII. Incertae Sedis;[5]Fusibacter	6.60993	-5.14172	1.73277	-2.96734	0.00300387	0.04656
5 vs 2	[0]Bacteria;[1]Firmicutes;[2]Bacilli;[3]Lactobacillales;[4]Enterococcaceae;[5]Enterococcus	23.6191	-3.45641	1.16124	-2.97648	0.00291575	0.04656
2 vs 4	[0]Bacteria;[1]Fusobacteria;[2]Fusobacteriia;[3]Fusobacteriales;[4]Leptotrichiaceae;[5]Leptotrichia	208.584	5.19606	1.44911	3.58568	0.000336206	0.0492783
2 vs 1	[0]Bacteria;[1]Actinobacteria;[2]Actinobacteria;[3]Corynebacteriales;[4]Nocardiaceae;[5]Rhodococcus	9.60455	4.42429	1.4716	3.00646	0.00264311	0.0519812
5 vs 4	[0]Bacteria;[1]Fusobacteria;[2]Fusobacteriia;[3]Fusobacteriales;[4]Leptotrichiaceae;[5]Streptobacillus	455.193	-4.96015	1.23022	-4.03191	5.53246e-05	0.056763
3 vs 2	[0]Bacteria;[1]Tenericutes;[2]Mollicutes;[3]Mycoplasmatales;[4]Mycoplasmataceae;[5]Mycoplasma	52.6615	-5.22951	1.72501	-3.03157	0.00243282	0.065465
3 vs 2	[0]Bacteria;[1]Firmicutes;[2]Clostridia;[3]Clostridiales;[4]Ruminococcaceae;[5]Mageeibacillus	25.8917	-4.87916	1.57945	-3.08916	0.00200724	0.065465
3 vs 2	[0]Bacteria;[1]Proteobacteria;[2]Gammaproteobacteria;[3]Enterobacterales;[4]Enterobacteriaceae;[5]Escherichia	344.247	-3.52718	1.15546	-3.05262	0.00226853	0.065465
3 vs 2	[0]Bacteria;[1]Bacteroidetes;[2]Flavobacteriia;[3]Flavobacteriales;[4]Flavobacteriaceae;[5]Chryseobacterium	36.2727	-3.43521	1.12198	-3.06173	0.00220059	0.065465
3 vs 2	[0]Bacteria;[1]Proteobacteria;[2]Gammaproteobacteria;[3]Pseudomonadales;[4]Pseudomonadaceae;[5]Pseudomonas	192.469	1.46134	0.46622	3.13444	0.00172182	0.065465
2 vs 1	[0]Bacteria;[1]Proteobacteria;[2]Alphaproteobacteria;[3]Rhizobiales;[4]Rhizobiaceae;[5]Agrobacterium	122.655	-2.1245	0.739528	-2.87278	0.00406873	0.0738631
2 vs 1	[0]Bacteria;[1]Actinobacteria;[2]Actinobacteria;[3]Actinomycetales;[4]Actinomycetaceae;[5]Actinomyces	165.038	3.24654	1.15071	2.82132	0.0047826	0.0752463
2 vs 1	[0]Bacteria;[1]Bacteroidetes;[2]Bacteroidia;[3]Bacteroidales;[4]Porphyromonadaceae;[5]Muribaculum	13.4006	4.60063	1.62261	2.83532	0.00457796	0.0752463
2 vs 4	[0]Bacteria;[1]Proteobacteria;[2]Gammaproteobacteria;[3]Pasteurellales;[4]Pasteurellaceae;[5]Actinobacillus	1997.55	4.85091	1.41797	3.42101	0.000623885	0.0800132
2 vs 1	[0]Bacteria;[1]Fusobacteria;[2]Fusobacteriia;[3]Fusobacteriales;[4]Leptotrichiaceae;[5]Streptobacillus	455.193	3.38326	1.22718	2.75693	0.00583463	0.0814047
2 vs 1	[0]Bacteria;[1]Fusobacteria;[2]Fusobacteriia;[3]Fusobacteriales;[4]Leptotrichiaceae;[5]Leptotrichia	208.584	3.96734	1.44836	2.73919	0.006159	0.0814047
2 vs 1	[0]Bacteria;[1]Firmicutes;[2]Clostridia;[3]Clostridiales;[4]Clostridiales Family XII. Incertae Sedis;[5]Fusibacter	6.60993	4.74938	1.73554	2.73654	0.00620883	0.0814047
5 vs 2	[0]Bacteria;[1]Actinobacteria;[2]Actinobacteria;[3]Bifidobacteriales;[4]Bifidobacteriaceae;[5]Bifidobacterium	558.584	-2.10661	0.762801	-2.76167	0.00575057	0.0831916
5 vs 2	[0]Bacteria;[1]Actinobacteria;[2]Actinobacteria;[3]Micrococcales;[4]Intrasporangiaceae;[5]Ornithinimicrobium	20.1104	-4.15618	1.52976	-2.71688	0.00658995	0.0893762
3 vs 2	[0]Bacteria;[1]Firmicutes;[2]Clostridia;[3]Clostridiales;[4]Clostridiaceae;[5]Hungatella	8.13793	-4.11554	1.42337	-2.89141	0.0038352	0.0946016
3 vs 2	[0]Bacteria;[1]Firmicutes;[2]Clostridia;[3]Clostridiales;[4]Lachnospiraceae;[5]Anaerostipes	55.9139	-3.84577	1.34189	-2.86595	0.00415766	0.0946668
2 vs 1	[0]Bacteria;[1]Firmicutes;[2]Bacilli;[3]Lactobacillales;[4]Aerococcaceae;[5]Aerococcus	127.834	-3.56277	1.33994	-2.65891	0.00783938	0.0956219
2 vs 1	[0]Bacteria;[1]Actinobacteria;[2]Acidimicrobiia;[3]Acidimicrobiales;[4]Acidimicrobiaceae;[5]Ilumatobacter	6.35919	3.66181	1.383	2.64772	0.00810355	0.0956219
2 vs 1	[0]Bacteria;[1]Proteobacteria;[2]Betaproteobacteria;[3]Burkholderiales;[4]Comamonadaceae;[5]Pelomonas	98.4842	-1.80616	0.691166	-2.61321	0.00896961	0.0962194
2 vs 1	[0]Bacteria;[1]Firmicutes;[2]Bacilli;[3]Bacillales;[4]null;[5]Gemella	81.4561	4.12905	1.57886	2.61521	0.00891727	0.0962194
5 vs 4	[0]Bacteria;[1]Firmicutes;[2]Bacilli;[3]Lactobacillales;[4]Enterococcaceae;[5]Enterococcus	23.6191	-4.30255	1.15354	-3.72987	0.000191578	0.0982796
5 vs 2	[0]Bacteria;[1]Firmicutes;[2]Bacilli;[3]Bacillales;[4]null;[5]Gemella	81.4561	-4.19621	1.5768	-2.66122	0.00778578	0.0993831
5 vs 2	[0]Bacteria;[1]Firmicutes;[2]Bacilli;[3]Lactobacillales;[4]Carnobacteriaceae;[5]Carnobacterium	18.5019	-4.22847	1.61286	-2.62172	0.00874874	0.0999198
5 vs 2	[0]Bacteria;[1]Firmicutes;[2]Clostridia;[3]Clostridiales;[4]Peptostreptococcaceae;[5]Romboutsia	40.4407	-3.41991	1.3038	-2.62304	0.00871497	0.0999198
Herd	Specie	base Mean	log2Fold Change	log2Fold ChSE	stat	p_value	p_adj
2 vs 1	[0]Bacteria;[1]Proteobacteria;[2]Gammaproteobacteria;[3]Pasteurellales;[4]Pasteurellaceae;[5]Histophilus;[6]Histophilus somni	495.794	8.57844	1.77517	4.83245	1.34861e-06	0.000180911
2 vs 1	[0]Bacteria;[1]Fusobacteria;[2]Fusobacteriia;[3]Fusobacteriales;[4]Leptotrichiaceae;[5]Sneathia;[6]Sneathia sanguinegens	670.577	7.16107	1.49245	4.7982	1.60098e-06	0.000180911
2 vs 1	[0]Bacteria;[1]Fusobacteria;[2]Fusobacteriia;[3]Fusobacteriales;[4]Fusobacteriaceae;[5]Fusobacterium;[6]Fusobacterium varium	182.948	6.60087	1.75239	3.76677	0.000165372	0.00934351
2 vs 1	[0]Bacteria;[1]Proteobacteria;[2]Gammaproteobacteria;[3]Pasteurellales;[4]Pasteurellaceae;[5]Actinobacillus;[6]Actinobacillus seminis	1879.18	6.11717	1.53627	3.98183	6.83878e-05	0.00515188
2 vs 4	[0]Bacteria;[1]Proteobacteria;[2]Gammaproteobacteria;[3]Pasteurellales;[4]Pasteurellaceae;[5]Histophilus;[6]Histophilus somni	495.794	9.03196	1.77537	5.08738	3.63047e-07	8.20486e-05
2 vs 4	[0]Bacteria;[1]Firmicutes;[2]Clostridia;[3]Clostridiales;[4]Ruminococcaceae;[5]Mageeibacillus;[6]Mageeibacillus indolicus	32.7531	7.69049	1.82057	4.22423	2.3976e-05	0.00270929
2 vs 4	[0]Bacteria;[1]Fusobacteria;[2]Fusobacteriia;[3]Fusobacteriales;[4]Leptotrichiaceae;[5]Leptotrichia;[6]Leptotrichia goodfellowii	463.965	7.14175	1.75247	4.07525	4.59642e-05	0.00346263
3 vs 2	[0]Bacteria;[1]Fusobacteria;[2]Fusobacteriia;[3]Fusobacteriales;[4]Leptotrichiaceae;[5]Sneathia;[6]Sneathia sanguinegens	670.577	-8.6422	1.49621	-5.77606	7.64722e-09	2.1894e-05
5 vs 2	[0]Bacteria;[1]Proteobacteria;[2]Gammaproteobacteria;[3]Pasteurellales;[4]Pasteurellaceae;[5]Histophilus;[6]Histophilus somni	495.794	-10.5868	1.77546	-5.96286	2.47858e-09	4.84562e-07
5 vs 2	[0]Bacteria;[1]Fusobacteria;[2]Fusobacteriia;[3]Fusobacteriales;[4]Leptotrichiaceae;[5]Sneathia;[6]Sneathia sanguinegens	670.577	-9.53704	1.49508	-6.37894	1.78314e-10	6.97208e-08
5 vs 2	[0]Bacteria;[1]Proteobacteria;[2]Gammaproteobacteria;[3]Pasteurellales;[4]Pasteurellaceae;[5]Actinobacillus;[6]Actinobacillus seminis	1879.18	-9.01489	1.53733	-5.86399	4.51885e-09	5.88957e-07
5 vs 2	[0]Bacteria;[1]Fusobacteria;[2]Fusobacteriia;[3]Fusobacteriales;[4]Fusobacteriaceae;[5]Fusobacterium;[6]Fusobacterium varium	182.948	-7.72462	1.74933	-4.41575	1.00662e-05	0.000787178
5 vs 2	[0]Bacteria;[1]Fusobacteria;[2]Fusobacteriia;[3]Fusobacteriales;[4]Leptotrichiaceae;[5]Streptobacillus;[6]Streptobacillus notomytis	165.546	-7.62238	1.3983	-5.45116	5.0043e-08	4.8917e-06
5 vs 2	[0]Bacteria;[1]Fusobacteria;[2]Fusobacteriia;[3]Fusobacteriales;[4]Leptotrichiaceae;[5]Leptotrichia;[6]Leptotrichia goodfellowii	463.965	-7.3567	1.74946	-4.20512	2.60945e-05	0.00170049
5 vs 2	[0]Bacteria;[1]Firmicutes;[2]Clostridia;[3]Clostridiales;[4]Ruminococcaceae;[5]Mageeibacillus;[6]Mageeibacillus indolicus	32.7531	-6.59205	1.8099	-3.64222	0.000270299	0.0150981
5 vs 4	[0]Bacteria;[1]Fusobacteria;[2]Fusobacteriia;[3]Fusobacteriales;[4]Leptotrichiaceae;[5]Streptobacillus;[6]Streptobacillus notomytis	165.546	-7.93576	1.39755	-5.67833	1.36015e-08	3.8941e-05
2 vs 4	[0]Bacteria;[1]Actinobacteria;[2]Actinobacteria;[3]Corynebacteriales;[4]Corynebacteriaceae;[5]Corynebacterium;[6]Corynebacterium falsenii	39.6742	-5.29006	1.49427	-3.54024	0.000399766	0.0225868
2 vs 4	[0]Bacteria;[1]Fusobacteria;[2]Fusobacteriia;[3]Fusobacteriales;[4]Leptotrichiaceae;[5]Sneathia;[6]Sneathia sanguinegens	670.577	5.03785	1.48769	3.38635	0.000708293	0.0265982
2 vs 4	[0]Bacteria;[1]Tenericutes;[2]Mollicutes;[3]Mycoplasmatales;[4]Mycoplasmataceae;[5]Mycoplasma;[6]Mycoplasma bovigenitalium	54.5312	6.54176	1.95348	3.34877	0.000811698	0.0265982
2 vs 4	[0]Bacteria;[1]Actinobacteria;[2]Actinobacteria;[3]Actinomycetales;[4]Actinomycetaceae;[5]Actinomyces;[6]Actinomyces hongkongensis	18.0888	6.57885	1.96697	3.34466	0.000823837	0.0265982
2 vs 1	[0]Bacteria;[1]Actinobacteria;[2]Actinobacteria;[3]Corynebacteriales;[4]Corynebacteriaceae;[5]Corynebacterium;[6]Corynebacterium pilosum	77.0313	5.2594	1.57072	3.3484	0.000812802	0.0279311
2 vs 1	[0]Bacteria;[1]Firmicutes;[2]Clostridia;[3]Clostridiales;[4]Ruminococcaceae;[5]Mageeibacillus;[6]Mageeibacillus indolicus	32.7531	6.10827	1.81495	3.36553	0.000763976	0.0279311
2 vs 1	[0]Bacteria;[1]Tenericutes;[2]Mollicutes;[3]Mycoplasmatales;[4]Mycoplasmataceae;[5]Mycoplasma;[6]Mycoplasma bovigenitalium	54.5312	6.50685	1.95338	3.33107	0.000865121	0.0279311
5 vs 2	[0]Bacteria;[1]Actinobacteria;[2]Actinobacteria;[3]Actinomycetales;[4]Actinomycetaceae;[5]Actinomyces;[6]Actinomyces hongkongensis	18.0888	-6.74173	1.9664	-3.42846	0.000607005	0.0296674
5 vs 2	[0]Bacteria;[1]Tenericutes;[2]Mollicutes;[3]Mycoplasmatales;[4]Mycoplasmataceae;[5]Mycoplasma;[6]Mycoplasma bovigenitalium	54.5312	-6.62072	1.95179	-3.39213	0.000693527	0.0301299
2 vs 1	[0]Bacteria;[1]Fusobacteria;[2]Fusobacteriia;[3]Fusobacteriales;[4]Leptotrichiaceae;[5]Streptobacillus;[6]Streptobacillus notomytis	165.546	4.42666	1.38711	3.19127	0.00141648	0.0400156
5 vs 3	[0]Bacteria;[1]Proteobacteria;[2]Gammaproteobacteria;[3]Pasteurellales;[4]Pasteurellaceae;[5]Actinobacillus;[6]Actinobacillus seminis	1879.18	-6.67086	1.5375	-4.33876	1.43286e-05	0.0410228
3 vs 2	[0]Bacteria;[1]Fusobacteria;[2]Fusobacteriia;[3]Fusobacteriales;[4]Fusobacteriaceae;[5]Fusobacterium;[6]Fusobacterium varium	182.948	-7.21926	1.75029	-4.1246	3.71378e-05	0.0531628
2 vs 1	[0]Bacteria;[1]Actinobacteria;[2]Actinobacteria;[3]Bifidobacteriales;[4]Bifidobacteriaceae;[5]Bifidobacterium;[6]Bifidobacterium merycicum	23.7719	-5.49076	1.82498	-3.00866	0.00262399	0.0658913
2 vs 4	[0]Bacteria;[1]Proteobacteria;[2]Gammaproteobacteria;[3]Pasteurellales;[4]Pasteurellaceae;[5]Actinobacillus;[6]Actinobacillus seminis	1879.18	4.67241	1.53558	3.04277	0.00234413	0.0662216
5 vs 3	[0]Bacteria;[1]Fusobacteria;[2]Fusobacteriia;[3]Fusobacteriales;[4]Leptotrichiaceae;[5]Leptotrichia;[6]Leptotrichia goodfellowii	463.965	-7.11516	1.7495	-4.06696	4.76304e-05	0.0681829
3 vs 2	[0]Bacteria;[1]Proteobacteria;[2]Gammaproteobacteria;[3]Pasteurellales;[4]Pasteurellaceae;[5]Histophilus;[6]Histophilus somni	495.794	-6.96016	1.76626	-3.94062	8.12726e-05	0.0775611
5 vs 2	[0]Bacteria;[1]Actinobacteria;[2]Actinobacteria;[3]Corynebacteriales;[4]Corynebacteriaceae;[5]Corynebacterium;[6]Corynebacterium capitovis	6.64293	-5.71541	1.85459	-3.08176	0.00205784	0.0804615
5 vs 2	[0]Bacteria;[1]Bacteroidetes;[2]Bacteroidia;[3]Bacteroidales;[4]Bacteroidaceae;[5]Bacteroides;[6]Bacteroides heparinolyticus	4.39743	-5.95649	1.97506	-3.01585	0.0025626	0.0867786
5 vs 2	[0]Bacteria;[1]Proteobacteria;[2]Gammaproteobacteria;[3]Enterobacterales;[4]Enterobacteriaceae;[5]Escherichia;[6]Escherichia marmotae	7.83071	-4.25517	1.41643	-3.00415	0.00266328	0.0867786
2 vs 1	[0]Bacteria;[1]Firmicutes;[2]Tissierellia;[3]Tissierellales;[4]Peptoniphilaceae;[5]Anaerococcus;[6]Anaerococcus nagyae	383.269	-4.1165	1.44286	-2.85301	0.00433073	0.0894123
2 vs 1	[0]Bacteria;[1]Actinobacteria;[2]Actinobacteria;[3]Corynebacteriales;[4]Corynebacteriaceae;[5]Corynebacterium;[6]Corynebacterium uropygiale	58.0153	5.23312	1.83524	2.85146	0.00435193	0.0894123
5 vs 2	[0]Bacteria;[1]Actinobacteria;[2]Actinobacteria;[3]Micrococcales;[4]Intrasporangiaceae;[5]Ornithinimicrobium;[6]Ornithinimicrobium tianjinense	6.20311	-5.37942	1.81636	-2.96165	0.00305991	0.0920325
2 vs 4	[0]Bacteria;[1]Proteobacteria;[2]Alphaproteobacteria;[3]Rhizobiales;[4]Rhizobiaceae;[5]Agrobacterium;[6]Agrobacterium tumefaciens	115.179	-2.38036	0.833855	-2.85464	0.00430854	0.0921446
2 vs 4	[0]Bacteria;[1]Bacteroidetes;[2]Bacteroidia;[3]Bacteroidales;[4]Porphyromonadaceae;[5]Porphyromonas;[6]Porphyromonas bennonis	140.65	4.9723	1.74965	2.84187	0.00448491	0.0921446
2 vs 4	[0]Bacteria;[1]Fusobacteria;[2]Fusobacteriia;[3]Fusobacteriales;[4]Fusobacteriaceae;[5]Fusobacterium;[6]Fusobacterium varium	182.948	5.02941	1.74627	2.88009	0.00397562	0.0921446

## Sheet: Natural mating rams_Herd2_age
Age	Genera	baseMean	log2FoldChange	lfcSE	stat	pvalue	padj
+20 vs -20	[0]Bacteria;[1]Bacteroidetes;[2]Bacteroidia;[3]Bacteroidales;[4]Porphyromonadaceae;[5]Muribaculum	4504.41	9.96419	1.89217	5.266	1.39428e-07	8.22625e-06
+20 vs -20	[0]Bacteria;[1]Firmicutes;[2]Bacilli;[3]Lactobacillales;[4]Lactobacillaceae;[5]Lactobacillus	5016.7	6.13984	1.35943	4.51648	6.28772e-06	0.00014839
+20 vs -20	[0]Bacteria;[1]Firmicutes;[2]Clostridia;[3]Clostridiales;[4]Lachnospiraceae;[5]Lachnoclostridium	7784.42	5.58195	1.31401	4.24802	2.15667e-05	0.000462703
+20 vs -20	[0]Bacteria;[1]Bacteroidetes;[2]Bacteroidia;[3]Bacteroidales;[4]Bacteroidaceae;[5]Bacteroides	2378.16	3.60637	1.17372	3.07259	0.00212211	0.0163573
+20 vs -20	[0]Bacteria;[1]Actinobacteria;[2]Actinobacteria;[3]Actinomycetales;[4]Actinomycetaceae;[5]Actinomyces	1038.06	-3.46961	1.27302	-2.72548	0.00642072	0.0344384
+20 vs -20	[0]Bacteria;[1]Firmicutes;[2]Bacilli;[3]Bacillales;[4]Staphylococcaceae;[5]Staphylococcus	1009.61	-4.2587	1.05737	-4.02764	5.63385e-05	0.00102276
